# Supplementary material for: Olig2 and Hes regulatory dynamics during motor neuron differentiation revealed by single cell transcriptomics
Source: PLoS Biol. 2018 Feb 1;16(2):e2003127. doi: 10.1371/journal.pbio.2003127 (PMC5811045; doi:10.1371/journal.pbio.2003127)
Supplement: S2 Table — GO, gene ontology. (CSV) [file pbio.2003127.s010.csv]

cluster_id	GO_id	GO_name	pvalue
Cluster 1 (Module 10 in Supp. Fig. X)	GO:0001525	angiogenesis	7.60517514996687e-11
Cluster 1 (Module 10 in Supp. Fig. X)	GO:0001974	blood vessel remodeling	1.1090909616952e-06
Cluster 1 (Module 10 in Supp. Fig. X)	GO:0010596	negative regulation of endothelial cell migration	0.00196235679051415
Cluster 1 (Module 10 in Supp. Fig. X)	GO:0016477	cell migration	0.00250230707062097
Cluster 1 (Module 10 in Supp. Fig. X)	GO:0001569	patterning of blood vessels	0.00309358002659233
Cluster 1 (Module 10 in Supp. Fig. X)	GO:0043547	positive regulation of GTPase activity	0.00407875623528638
Cluster 1 (Module 10 in Supp. Fig. X)	GO:0045766	positive regulation of angiogenesis	0.00424929582211667
Cluster 1 (Module 10 in Supp. Fig. X)	GO:0030155	regulation of cell adhesion	0.00628394337771739
Cluster 1 (Module 10 in Supp. Fig. X)	GO:0001568	blood vessel development	0.00914679681781774
Cluster 1 (Module 10 in Supp. Fig. X)	GO:0035690	cellular response to drug	0.0133921021932368
Cluster 1 (Module 10 in Supp. Fig. X)	GO:0060836	lymphatic endothelial cell differentiation	0.0147275361231659
Cluster 1 (Module 10 in Supp. Fig. X)	GO:0002467	germinal center formation	0.0168140568266902
Cluster 1 (Module 10 in Supp. Fig. X)	GO:0001701	in utero embryonic development	0.0183637463909627
Cluster 1 (Module 10 in Supp. Fig. X)	GO:0061299	retina vasculature morphogenesis in camera-type eye	0.0188962507500222
Cluster 1 (Module 10 in Supp. Fig. X)	GO:0007179	transforming growth factor beta receptor signaling pathway	0.0201272956258396
Cluster 1 (Module 10 in Supp. Fig. X)	GO:0030324	lung development	0.0279922553989035
Cluster 1 (Module 10 in Supp. Fig. X)	GO:0030182	neuron differentiation	0.030122996724589
Cluster 1 (Module 10 in Supp. Fig. X)	GO:0043129	surfactant homeostasis	0.0312990424709463
Cluster 1 (Module 10 in Supp. Fig. X)	GO:0097067	cellular response to thyroid hormone stimulus	0.0312990424709463
Cluster 1 (Module 10 in Supp. Fig. X)	GO:0001946	lymphangiogenesis	0.0353990882186268
Cluster 1 (Module 10 in Supp. Fig. X)	GO:0090051	negative regulation of cell migration involved in sprouting angiogenesis	0.0353990882186268
Cluster 1 (Module 10 in Supp. Fig. X)	GO:0042789	mRNA transcription from RNA polymerase II promoter	0.0374427342181632
Cluster 1 (Module 10 in Supp. Fig. X)	GO:0035162	embryonic hemopoiesis	0.0435482681818019
Cluster 1 (Module 10 in Supp. Fig. X)	GO:0043537	negative regulation of blood vessel endothelial cell migration	0.0475975400047841
Cluster 2 (Module 9 in Supp. Fig. X)	GO:0001525	angiogenesis	2.45831140885409e-08
Cluster 2 (Module 9 in Supp. Fig. X)	GO:0001938	positive regulation of endothelial cell proliferation	7.92008825980241e-06
Cluster 2 (Module 9 in Supp. Fig. X)	GO:0043410	positive regulation of MAPK cascade	1.8385027391885e-05
Cluster 2 (Module 9 in Supp. Fig. X)	GO:0016337	single organismal cell-cell adhesion	2.22784086163756e-05
Cluster 2 (Module 9 in Supp. Fig. X)	GO:0038084	vascular endothelial growth factor signaling pathway	2.5303518110332e-05
Cluster 2 (Module 9 in Supp. Fig. X)	GO:0018108	peptidyl-tyrosine phosphorylation	5.01310116029415e-05
Cluster 2 (Module 9 in Supp. Fig. X)	GO:0001570	vasculogenesis	0.000107778128425534
Cluster 2 (Module 9 in Supp. Fig. X)	GO:0001666	response to hypoxia	0.000222270710388492
Cluster 2 (Module 9 in Supp. Fig. X)	GO:0042060	wound healing	0.00030093687341857
Cluster 2 (Module 9 in Supp. Fig. X)	GO:0030335	positive regulation of cell migration	0.000340227174314015
Cluster 2 (Module 9 in Supp. Fig. X)	GO:0048010	vascular endothelial growth factor receptor signaling pathway	0.000871116646640185
Cluster 2 (Module 9 in Supp. Fig. X)	GO:0035924	cellular response to vascular endothelial growth factor stimulus	0.00121652003650666
Cluster 2 (Module 9 in Supp. Fig. X)	GO:0070374	positive regulation of ERK1 and ERK2 cascade	0.00220651424497871
Cluster 2 (Module 9 in Supp. Fig. X)	GO:0014068	positive regulation of phosphatidylinositol 3-kinase signaling	0.00465623581420398
Cluster 2 (Module 9 in Supp. Fig. X)	GO:0045446	endothelial cell differentiation	0.0118476837767542
Cluster 2 (Module 9 in Supp. Fig. X)	GO:0001945	lymph vessel development	0.0157666722204173
Cluster 2 (Module 9 in Supp. Fig. X)	GO:0045766	positive regulation of angiogenesis	0.0176043801227196
Cluster 2 (Module 9 in Supp. Fig. X)	GO:0045892	negative regulation of transcription, DNA-templated	0.02135207456673
Cluster 2 (Module 9 in Supp. Fig. X)	GO:0002548	monocyte chemotaxis	0.0235596252012118
Cluster 2 (Module 9 in Supp. Fig. X)	GO:0008285	negative regulation of cell proliferation	0.0253402907919901
Cluster 2 (Module 9 in Supp. Fig. X)	GO:0016338	calcium-independent cell-cell adhesion via plasma membrane cell-adhesion molecules	0.0312929162241473
Cluster 2 (Module 9 in Supp. Fig. X)	GO:0055074	calcium ion homeostasis	0.0338574980213245
Cluster 2 (Module 9 in Supp. Fig. X)	GO:0001934	positive regulation of protein phosphorylation	0.0378778534936513
Cluster 2 (Module 9 in Supp. Fig. X)	GO:0002040	sprouting angiogenesis	0.0453171228644329
Cluster 2 (Module 9 in Supp. Fig. X)	GO:0030879	mammary gland development	0.0453171228644329
Cluster 3 (excluded)	GO:0034765	regulation of ion transmembrane transport	0.0066257007039295
Cluster 3 (excluded)	GO:0086010	membrane depolarization during action potential	0.0399859180547845
Cluster 3 (excluded)	GO:0019228	neuronal action potential	0.0459082570667236
Cluster 4 (Module 5 in Fig. 2A and Supp. Fig. X)	GO:0048813	dendrite morphogenesis	0.000168823617734649
Cluster 4 (Module 5 in Fig. 2A and Supp. Fig. X)	GO:0051493	regulation of cytoskeleton organization	0.000653969225330503
Cluster 4 (Module 5 in Fig. 2A and Supp. Fig. X)	GO:0007409	axonogenesis	0.00133786020230138
Cluster 4 (Module 5 in Fig. 2A and Supp. Fig. X)	GO:0009306	protein secretion	0.00280382873735424
Cluster 4 (Module 5 in Fig. 2A and Supp. Fig. X)	GO:0016079	synaptic vesicle exocytosis	0.0053885178507027
Cluster 4 (Module 5 in Fig. 2A and Supp. Fig. X)	GO:0031175	neuron projection development	0.0053996725672455
Cluster 4 (Module 5 in Fig. 2A and Supp. Fig. X)	GO:0007399	nervous system development	0.00893588461493622
Cluster 4 (Module 5 in Fig. 2A and Supp. Fig. X)	GO:0007626	locomotory behavior	0.0220105904423284
Cluster 4 (Module 5 in Fig. 2A and Supp. Fig. X)	GO:0014059	regulation of dopamine secretion	0.0258944398642768
Cluster 4 (Module 5 in Fig. 2A and Supp. Fig. X)	GO:0035095	behavioral response to nicotine	0.0282155809924796
Cluster 4 (Module 5 in Fig. 2A and Supp. Fig. X)	GO:0007019	microtubule depolymerization	0.0443122600919208
Cluster 5 (Module 8 in Supp. Fig. X)	GO:0048015	phosphatidylinositol-mediated signaling	0.000805131318150996
Cluster 5 (Module 8 in Supp. Fig. X)	GO:0010977	negative regulation of neuron projection development	0.00140894390257975
Cluster 5 (Module 8 in Supp. Fig. X)	GO:0042989	sequestering of actin monomers	0.0171560655450228
Cluster 5 (Module 8 in Supp. Fig. X)	GO:1900119	positive regulation of execution phase of apoptosis	0.0195836425367237
Cluster 5 (Module 8 in Supp. Fig. X)	GO:0045445	myoblast differentiation	0.0280347128573164
Cluster 5 (Module 8 in Supp. Fig. X)	GO:2000353	positive regulation of endothelial cell apoptotic process	0.0292362593491485
Cluster 5 (Module 8 in Supp. Fig. X)	GO:0001525	angiogenesis	0.0360150305074995
Cluster 5 (Module 8 in Supp. Fig. X)	GO:0016477	cell migration	0.0432969632833036
Cluster 6 (Module 7 in Supp. Fig. X)	GO:0030199	collagen fibril organization	2.70748108048065e-06
Cluster 6 (Module 7 in Supp. Fig. X)	GO:0051591	response to cAMP	5.90577707797221e-06
Cluster 6 (Module 7 in Supp. Fig. X)	GO:0009612	response to mechanical stimulus	9.399182602975e-06
Cluster 6 (Module 7 in Supp. Fig. X)	GO:0006366	transcription from RNA polymerase II promoter	1.19235598486926e-05
Cluster 6 (Module 7 in Supp. Fig. X)	GO:0001568	blood vessel development	1.19744439564555e-05
Cluster 6 (Module 7 in Supp. Fig. X)	GO:0030198	extracellular matrix organization	4.49331743905496e-05
Cluster 6 (Module 7 in Supp. Fig. X)	GO:0032964	collagen biosynthetic process	0.000187271178213301
Cluster 6 (Module 7 in Supp. Fig. X)	GO:0045944	positive regulation of transcription from RNA polymerase II promoter	0.00049981071909681
Cluster 6 (Module 7 in Supp. Fig. X)	GO:0042060	wound healing	0.00113901399168594
Cluster 6 (Module 7 in Supp. Fig. X)	GO:0001501	skeletal system development	0.00150260371139646
Cluster 6 (Module 7 in Supp. Fig. X)	GO:0034097	response to cytokine	0.00150260371139646
Cluster 6 (Module 7 in Supp. Fig. X)	GO:0032355	response to estradiol	0.00184046116873058
Cluster 6 (Module 7 in Supp. Fig. X)	GO:0030154	cell differentiation	0.00187145377870032
Cluster 6 (Module 7 in Supp. Fig. X)	GO:0042493	response to drug	0.00645061779681029
Cluster 6 (Module 7 in Supp. Fig. X)	GO:0071230	cellular response to amino acid stimulus	0.00689609520009207
Cluster 6 (Module 7 in Supp. Fig. X)	GO:0045893	positive regulation of transcription, DNA-templated	0.00755783976386391
Cluster 6 (Module 7 in Supp. Fig. X)	GO:0003007	heart morphogenesis	0.00805083982081695
Cluster 6 (Module 7 in Supp. Fig. X)	GO:0071277	cellular response to calcium ion	0.00805083982081695
Cluster 6 (Module 7 in Supp. Fig. X)	GO:2001199	negative regulation of dendritic cell differentiation	0.00826659891791592
Cluster 6 (Module 7 in Supp. Fig. X)	GO:0042542	response to hydrogen peroxide	0.00903286605769836
Cluster 6 (Module 7 in Supp. Fig. X)	GO:0010595	positive regulation of endothelial cell migration	0.00928634517963667
Cluster 6 (Module 7 in Supp. Fig. X)	GO:0032870	cellular response to hormone stimulus	0.010600893798012
Cluster 6 (Module 7 in Supp. Fig. X)	GO:0060395	SMAD protein signal transduction	0.010600893798012
Cluster 6 (Module 7 in Supp. Fig. X)	GO:0007565	female pregnancy	0.0117083060091673
Cluster 6 (Module 7 in Supp. Fig. X)	GO:0001503	ossification	0.0134603782890709
Cluster 6 (Module 7 in Supp. Fig. X)	GO:0009629	response to gravity	0.0144226195818891
Cluster 6 (Module 7 in Supp. Fig. X)	GO:0030335	positive regulation of cell migration	0.0158428006196541
Cluster 6 (Module 7 in Supp. Fig. X)	GO:0060055	angiogenesis involved in wound healing	0.0164663033761028
Cluster 6 (Module 7 in Supp. Fig. X)	GO:0090263	positive regulation of canonical Wnt signaling pathway	0.0176185907730936
Cluster 6 (Module 7 in Supp. Fig. X)	GO:0009887	organ morphogenesis	0.0179583758613701
Cluster 6 (Module 7 in Supp. Fig. X)	GO:0016477	cell migration	0.0182404067200847
Cluster 6 (Module 7 in Supp. Fig. X)	GO:0003184	pulmonary valve morphogenesis	0.0185058393893975
Cluster 6 (Module 7 in Supp. Fig. X)	GO:0001889	liver development	0.0186462823837934
Cluster 6 (Module 7 in Supp. Fig. X)	GO:0007160	cell-matrix adhesion	0.0193452210492466
Cluster 6 (Module 7 in Supp. Fig. X)	GO:0007179	transforming growth factor beta receptor signaling pathway	0.0193452210492466
Cluster 6 (Module 7 in Supp. Fig. X)	GO:0043589	skin morphogenesis	0.0205412358573067
Cluster 6 (Module 7 in Supp. Fig. X)	GO:0007219	Notch signaling pathway	0.0241504467161991
Cluster 6 (Module 7 in Supp. Fig. X)	GO:0030324	lung development	0.0269198785370351
Cluster 6 (Module 7 in Supp. Fig. X)	GO:0014032	neural crest cell development	0.0286415904267852
Cluster 6 (Module 7 in Supp. Fig. X)	GO:0007155	cell adhesion	0.0316510338472253
Cluster 6 (Module 7 in Supp. Fig. X)	GO:0070208	protein heterotrimerization	0.0326671433907513
Cluster 6 (Module 7 in Supp. Fig. X)	GO:0001822	kidney development	0.0328214049882911
Cluster 6 (Module 7 in Supp. Fig. X)	GO:0001649	osteoblast differentiation	0.0359457021721811
Cluster 6 (Module 7 in Supp. Fig. X)	GO:0015031	protein transport	0.0374503307268865
Cluster 6 (Module 7 in Supp. Fig. X)	GO:0006937	regulation of muscle contraction	0.038674875498573
Cluster 6 (Module 7 in Supp. Fig. X)	GO:0035994	response to muscle stretch	0.0406693259643435
Cluster 6 (Module 7 in Supp. Fig. X)	GO:0014070	response to organic cyclic compound	0.0420386735422776
Cluster 6 (Module 7 in Supp. Fig. X)	GO:0014911	positive regulation of smooth muscle cell migration	0.042659726426961
Cluster 6 (Module 7 in Supp. Fig. X)	GO:0030224	monocyte differentiation	0.042659726426961
Cluster 6 (Module 7 in Supp. Fig. X)	GO:0051412	response to corticosterone	0.0446460849320786
Cluster 6 (Module 7 in Supp. Fig. X)	GO:0048566	embryonic digestive tract development	0.0466284095097218
Cluster 6 (Module 7 in Supp. Fig. X)	GO:0043065	positive regulation of apoptotic process	0.0493485348846482
Cluster 7 (Module 4 in Fig. 2A and Supp. Fig. X)	GO:0007411	axon guidance	4.88028423682256e-06
Cluster 7 (Module 4 in Fig. 2A and Supp. Fig. X)	GO:0007409	axonogenesis	0.000597020148576011
Cluster 7 (Module 4 in Fig. 2A and Supp. Fig. X)	GO:0048666	neuron development	0.00341418733455051
Cluster 7 (Module 4 in Fig. 2A and Supp. Fig. X)	GO:0007399	nervous system development	0.00413816672542893
Cluster 7 (Module 4 in Fig. 2A and Supp. Fig. X)	GO:0061364	apoptotic process involved in luteolysis	0.00541538908277062
Cluster 7 (Module 4 in Fig. 2A and Supp. Fig. X)	GO:0008152	metabolic process	0.00616900274327442
Cluster 7 (Module 4 in Fig. 2A and Supp. Fig. X)	GO:0051414	response to cortisol	0.00721415260494152
Cluster 7 (Module 4 in Fig. 2A and Supp. Fig. X)	GO:0071205	protein localization to juxtaparanode region of axon	0.00721415260494152
Cluster 7 (Module 4 in Fig. 2A and Supp. Fig. X)	GO:0035385	Roundabout signaling pathway	0.00900974216527484
Cluster 7 (Module 4 in Fig. 2A and Supp. Fig. X)	GO:0008285	negative regulation of cell proliferation	0.0109769184591224
Cluster 7 (Module 4 in Fig. 2A and Supp. Fig. X)	GO:0000226	microtubule cytoskeleton organization	0.011802236438523
Cluster 7 (Module 4 in Fig. 2A and Supp. Fig. X)	GO:0009887	organ morphogenesis	0.013854680657817
Cluster 7 (Module 4 in Fig. 2A and Supp. Fig. X)	GO:0007171	activation of transmembrane receptor protein tyrosine kinase activity	0.0161604698662097
Cluster 7 (Module 4 in Fig. 2A and Supp. Fig. X)	GO:0048846	axon extension involved in axon guidance	0.0179402713458907
Cluster 7 (Module 4 in Fig. 2A and Supp. Fig. X)	GO:0070100	negative regulation of chemokine-mediated signaling pathway	0.0179402713458907
Cluster 7 (Module 4 in Fig. 2A and Supp. Fig. X)	GO:0051897	positive regulation of protein kinase B signaling	0.022137602608323
Cluster 7 (Module 4 in Fig. 2A and Supp. Fig. X)	GO:0007413	axonal fasciculation	0.0232608493943049
Cluster 7 (Module 4 in Fig. 2A and Supp. Fig. X)	GO:0043116	negative regulation of vascular permeability	0.0285533010987025
Cluster 7 (Module 4 in Fig. 2A and Supp. Fig. X)	GO:0007422	peripheral nervous system development	0.0390544046960947
Cluster 7 (Module 4 in Fig. 2A and Supp. Fig. X)	GO:0007269	neurotransmitter secretion	0.0442633443821735
Cluster 7 (Module 4 in Fig. 2A and Supp. Fig. X)	GO:0048791	calcium ion-dependent exocytosis of neurotransmitter	0.0442633443821735
Cluster 7 (Module 4 in Fig. 2A and Supp. Fig. X)	GO:0050919	negative chemotaxis	0.0442633443821735
Cluster 7 (Module 4 in Fig. 2A and Supp. Fig. X)	GO:0017158	regulation of calcium ion-dependent exocytosis	0.0459935281900302
Cluster 7 (Module 4 in Fig. 2A and Supp. Fig. X)	GO:0008045	motor neuron axon guidance	0.047720656080886
Cluster 8 (Module 6 in Supp. Fig. X)	GO:0051216	cartilage development	3.56211887969692e-11
Cluster 8 (Module 6 in Supp. Fig. X)	GO:0001501	skeletal system development	3.93586071759803e-07
Cluster 8 (Module 6 in Supp. Fig. X)	GO:0001503	ossification	2.807111266572e-06
Cluster 8 (Module 6 in Supp. Fig. X)	GO:0030199	collagen fibril organization	6.78396285748875e-06
Cluster 8 (Module 6 in Supp. Fig. X)	GO:0060349	bone morphogenesis	9.4568067303925e-05
Cluster 8 (Module 6 in Supp. Fig. X)	GO:0048565	digestive tract development	0.000205468035064596
Cluster 8 (Module 6 in Supp. Fig. X)	GO:0048705	skeletal system morphogenesis	0.000318929724763996
Cluster 8 (Module 6 in Supp. Fig. X)	GO:0003007	heart morphogenesis	0.000651888469524133
Cluster 8 (Module 6 in Supp. Fig. X)	GO:0045944	positive regulation of transcription from RNA polymerase II promoter	0.000870961717253164
Cluster 8 (Module 6 in Supp. Fig. X)	GO:0002063	chondrocyte development	0.00110639312697036
Cluster 8 (Module 6 in Supp. Fig. X)	GO:0043010	camera-type eye development	0.00110849445488915
Cluster 8 (Module 6 in Supp. Fig. X)	GO:0060021	palate development	0.0013731181639444
Cluster 8 (Module 6 in Supp. Fig. X)	GO:0001502	cartilage condensation	0.00148712225922119
Cluster 8 (Module 6 in Supp. Fig. X)	GO:0009887	organ morphogenesis	0.00219880571951817
Cluster 8 (Module 6 in Supp. Fig. X)	GO:0035108	limb morphogenesis	0.00314023853052594
Cluster 8 (Module 6 in Supp. Fig. X)	GO:0002053	positive regulation of mesenchymal cell proliferation	0.00353992977561461
Cluster 8 (Module 6 in Supp. Fig. X)	GO:0010628	positive regulation of gene expression	0.00386230512153508
Cluster 8 (Module 6 in Supp. Fig. X)	GO:0030324	lung development	0.00405945422332092
Cluster 8 (Module 6 in Supp. Fig. X)	GO:0048701	embryonic cranial skeleton morphogenesis	0.00418151091333262
Cluster 8 (Module 6 in Supp. Fig. X)	GO:0001822	kidney development	0.00548110788663248
Cluster 8 (Module 6 in Supp. Fig. X)	GO:0060325	face morphogenesis	0.00613346523785492
Cluster 8 (Module 6 in Supp. Fig. X)	GO:0002062	chondrocyte differentiation	0.00667499052037027
Cluster 8 (Module 6 in Supp. Fig. X)	GO:0001756	somitogenesis	0.00782069271030242
Cluster 8 (Module 6 in Supp. Fig. X)	GO:0048704	embryonic skeletal system morphogenesis	0.00904843952108528
Cluster 8 (Module 6 in Supp. Fig. X)	GO:0030326	embryonic limb morphogenesis	0.010356465548298
Cluster 8 (Module 6 in Supp. Fig. X)	GO:0061056	sclerotome development	0.0103689810151751
Cluster 8 (Module 6 in Supp. Fig. X)	GO:0071230	cellular response to amino acid stimulus	0.010695811347667
Cluster 8 (Module 6 in Supp. Fig. X)	GO:0007155	cell adhesion	0.0110354491217312
Cluster 8 (Module 6 in Supp. Fig. X)	GO:0048839	inner ear development	0.0110400388926699
Cluster 8 (Module 6 in Supp. Fig. X)	GO:0006366	transcription from RNA polymerase II promoter	0.0121675868592476
Cluster 8 (Module 6 in Supp. Fig. X)	GO:0001568	blood vessel development	0.0135840817521345
Cluster 8 (Module 6 in Supp. Fig. X)	GO:0001570	vasculogenesis	0.0143533760109094
Cluster 8 (Module 6 in Supp. Fig. X)	GO:0042472	inner ear morphogenesis	0.0147449634664737
Cluster 8 (Module 6 in Supp. Fig. X)	GO:0045669	positive regulation of osteoblast differentiation	0.0184728477852314
Cluster 8 (Module 6 in Supp. Fig. X)	GO:0060346	bone trabecula formation	0.0206322499704776
Cluster 8 (Module 6 in Supp. Fig. X)	GO:0050679	positive regulation of epithelial cell proliferation	0.0206978362848876
Cluster 8 (Module 6 in Supp. Fig. X)	GO:0060326	cell chemotaxis	0.0220839246257906
Cluster 8 (Module 6 in Supp. Fig. X)	GO:0007507	heart development	0.0220880659529591
Cluster 8 (Module 6 in Supp. Fig. X)	GO:0006029	proteoglycan metabolic process	0.0231816740715914
Cluster 8 (Module 6 in Supp. Fig. X)	GO:0008354	germ cell migration	0.0231816740715914
Cluster 8 (Module 6 in Supp. Fig. X)	GO:0048048	embryonic eye morphogenesis	0.0257245738787645
Cluster 8 (Module 6 in Supp. Fig. X)	GO:0007420	brain development	0.0257306745893971
Cluster 8 (Module 6 in Supp. Fig. X)	GO:0042060	wound healing	0.0274823503939906
Cluster 8 (Module 6 in Supp. Fig. X)	GO:0030335	positive regulation of cell migration	0.0288062958298648
Cluster 8 (Module 6 in Supp. Fig. X)	GO:0001701	in utero embryonic development	0.031462057309594
Cluster 8 (Module 6 in Supp. Fig. X)	GO:0035025	positive regulation of Rho protein signal transduction	0.0358312577471049
Cluster 8 (Module 6 in Supp. Fig. X)	GO:0006910	phagocytosis, recognition	0.0383417814150918
Cluster 8 (Module 6 in Supp. Fig. X)	GO:0014067	negative regulation of phosphatidylinositol 3-kinase signaling	0.0408458786388765
Cluster 8 (Module 6 in Supp. Fig. X)	GO:0060122	inner ear receptor stereocilium organization	0.0408458786388765
Cluster 8 (Module 6 in Supp. Fig. X)	GO:0007601	visual perception	0.0414636654064195
Cluster 8 (Module 6 in Supp. Fig. X)	GO:0030539	male genitalia development	0.0433435655859702
Cluster 9 (Module 3 in Fig. 2A and Supp. Fig. X)	GO:0007399	nervous system development	0.00152020797063309
Cluster 9 (Module 3 in Fig. 2A and Supp. Fig. X)	GO:0045944	positive regulation of transcription from RNA polymerase II promoter	0.00159325621612809
Cluster 9 (Module 3 in Fig. 2A and Supp. Fig. X)	GO:2000744	positive regulation of anterior head development	0.00255652912705306
Cluster 9 (Module 3 in Fig. 2A and Supp. Fig. X)	GO:0045165	cell fate commitment	0.00322072832930218
Cluster 9 (Module 3 in Fig. 2A and Supp. Fig. X)	GO:0035881	amacrine cell differentiation	0.0076506693340388
Cluster 9 (Module 3 in Fig. 2A and Supp. Fig. X)	GO:0021520	spinal cord motor neuron cell fate specification	0.00892027407173268
Cluster 9 (Module 3 in Fig. 2A and Supp. Fig. X)	GO:0030182	neuron differentiation	0.0116214493099868
Cluster 9 (Module 3 in Fig. 2A and Supp. Fig. X)	GO:0030154	cell differentiation	0.0169660856217734
Cluster 9 (Module 3 in Fig. 2A and Supp. Fig. X)	GO:0021527	spinal cord association neuron differentiation	0.0177636970346401
Cluster 9 (Module 3 in Fig. 2A and Supp. Fig. X)	GO:0060322	head development	0.0177636970346401
Cluster 9 (Module 3 in Fig. 2A and Supp. Fig. X)	GO:0045893	positive regulation of transcription, DNA-templated	0.0214355357013276
Cluster 9 (Module 3 in Fig. 2A and Supp. Fig. X)	GO:0006366	transcription from RNA polymerase II promoter	0.029582163224106
Cluster 9 (Module 3 in Fig. 2A and Supp. Fig. X)	GO:0008045	motor neuron axon guidance	0.0339854808669969
Cluster 9 (Module 3 in Fig. 2A and Supp. Fig. X)	GO:0021983	pituitary gland development	0.0339854808669969
Cluster 9 (Module 3 in Fig. 2A and Supp. Fig. X)	GO:0045747	positive regulation of Notch signaling pathway	0.043839220228326
Cluster 10 (excluded)	GO:0070527	platelet aggregation	8.20723735344481e-05
Cluster 10 (excluded)	GO:0001895	retina homeostasis	0.00093034672612362
Cluster 10 (excluded)	GO:0008152	metabolic process	0.0023582989945458
Cluster 10 (excluded)	GO:0006810	transport	0.00325429727897856
Cluster 10 (excluded)	GO:0006614	SRP-dependent cotranslational protein targeting to membrane	0.0173307400765514
Cluster 10 (excluded)	GO:0021675	nerve development	0.0187617486629981
Cluster 10 (excluded)	GO:0050768	negative regulation of neurogenesis	0.0301372988274071
Cluster 10 (excluded)	GO:0006412	translation	0.033555686853233
Cluster 10 (excluded)	GO:0000132	establishment of mitotic spindle orientation	0.0455700859999421
Cluster 11 (Module 1 in Fig. 2A and Supp. Fig. X)	GO:0006412	translation	2.47766119337087e-09
Cluster 11 (Module 1 in Fig. 2A and Supp. Fig. X)	GO:0006351	transcription, DNA-templated	0.0022334632837081
Cluster 11 (Module 1 in Fig. 2A and Supp. Fig. X)	GO:0006096	glycolytic process	0.00503526924023456
Cluster 11 (Module 1 in Fig. 2A and Supp. Fig. X)	GO:0030154	cell differentiation	0.00545918453286763
Cluster 11 (Module 1 in Fig. 2A and Supp. Fig. X)	GO:0055114	oxidation-reduction process	0.0138026534770876
Cluster 11 (Module 1 in Fig. 2A and Supp. Fig. X)	GO:0006413	translational initiation	0.0190666582320693
Cluster 11 (Module 1 in Fig. 2A and Supp. Fig. X)	GO:0045040	protein import into mitochondrial outer membrane	0.0209787141961895
Cluster 11 (Module 1 in Fig. 2A and Supp. Fig. X)	GO:0051451	myoblast migration	0.0235704316966627
Cluster 11 (Module 1 in Fig. 2A and Supp. Fig. X)	GO:0007275	multicellular organismal development	0.0337911638064389
Cluster 11 (Module 1 in Fig. 2A and Supp. Fig. X)	GO:0007059	chromosome segregation	0.0349693718525095
Cluster 11 (Module 1 in Fig. 2A and Supp. Fig. X)	GO:0051131	chaperone-mediated protein complex assembly	0.0440627289089141
Cluster 11 (Module 1 in Fig. 2A and Supp. Fig. X)	GO:0001916	positive regulation of T cell mediated cytotoxicity	0.0465943424446422
Cluster 12 (excluded)	GO:0048025	negative regulation of mRNA splicing, via spliceosome	1.10885193725267e-06
Cluster 12 (excluded)	GO:0008380	RNA splicing	0.00452281929560757
Cluster 12 (excluded)	GO:0006397	mRNA processing	0.00594939444983173
Cluster 12 (excluded)	GO:0000398	mRNA splicing, via spliceosome	0.0471139098379866
Cluster 13 (excluded)	GO:0006334	nucleosome assembly	5.41340993176589e-05
Cluster 13 (excluded)	GO:0051301	cell division	0.000106101136922426
Cluster 13 (excluded)	GO:0007067	mitotic nuclear division	0.000768332247158177
Cluster 13 (excluded)	GO:0006281	DNA repair	0.014876575864107
Cluster 13 (excluded)	GO:0051225	spindle assembly	0.0321935768776959
Cluster 13 (excluded)	GO:0007080	mitotic metaphase plate congression	0.0483197731204207
Cluster 14 (Module 2 in Fig. 2A and Supp. Fig. X)	GO:0035019	somatic stem cell population maintenance	2.90144731807422e-05
Cluster 14 (Module 2 in Fig. 2A and Supp. Fig. X)	GO:0030900	forebrain development	0.000212424907824004
Cluster 14 (Module 2 in Fig. 2A and Supp. Fig. X)	GO:0007155	cell adhesion	0.000256240415727086
Cluster 14 (Module 2 in Fig. 2A and Supp. Fig. X)	GO:0009952	anterior/posterior pattern specification	0.000758654197523656
Cluster 14 (Module 2 in Fig. 2A and Supp. Fig. X)	GO:0000122	negative regulation of transcription from RNA polymerase II promoter	0.000971874058282551
Cluster 14 (Module 2 in Fig. 2A and Supp. Fig. X)	GO:0006882	cellular zinc ion homeostasis	0.00204383203216759
Cluster 14 (Module 2 in Fig. 2A and Supp. Fig. X)	GO:0048546	digestive tract morphogenesis	0.00204383203216759
Cluster 14 (Module 2 in Fig. 2A and Supp. Fig. X)	GO:0045944	positive regulation of transcription from RNA polymerase II promoter	0.00209637321095344
Cluster 14 (Module 2 in Fig. 2A and Supp. Fig. X)	GO:0050680	negative regulation of epithelial cell proliferation	0.00327498152222677
Cluster 14 (Module 2 in Fig. 2A and Supp. Fig. X)	GO:0006351	transcription, DNA-templated	0.00362022571859658
Cluster 14 (Module 2 in Fig. 2A and Supp. Fig. X)	GO:0006366	transcription from RNA polymerase II promoter	0.00376314416984202
Cluster 14 (Module 2 in Fig. 2A and Supp. Fig. X)	GO:0001843	neural tube closure	0.00443616652176957
Cluster 14 (Module 2 in Fig. 2A and Supp. Fig. X)	GO:0021983	pituitary gland development	0.00458735003446559
Cluster 14 (Module 2 in Fig. 2A and Supp. Fig. X)	GO:0007399	nervous system development	0.00462727459359353
Cluster 14 (Module 2 in Fig. 2A and Supp. Fig. X)	GO:0030154	cell differentiation	0.00545329355966757
Cluster 14 (Module 2 in Fig. 2A and Supp. Fig. X)	GO:0045666	positive regulation of neuron differentiation	0.00565352485846465
Cluster 14 (Module 2 in Fig. 2A and Supp. Fig. X)	GO:0060349	bone morphogenesis	0.00720851837637829
Cluster 14 (Module 2 in Fig. 2A and Supp. Fig. X)	GO:0014003	oligodendrocyte development	0.00849576623191517
Cluster 14 (Module 2 in Fig. 2A and Supp. Fig. X)	GO:0001569	patterning of blood vessels	0.00940686260266081
Cluster 14 (Module 2 in Fig. 2A and Supp. Fig. X)	GO:0021762	substantia nigra development	0.00940686260266081
Cluster 14 (Module 2 in Fig. 2A and Supp. Fig. X)	GO:0006355	regulation of transcription, DNA-templated	0.00991153032401364
Cluster 14 (Module 2 in Fig. 2A and Supp. Fig. X)	GO:0021529	spinal cord oligodendrocyte cell differentiation	0.0112052386214773
Cluster 14 (Module 2 in Fig. 2A and Supp. Fig. X)	GO:0021530	spinal cord oligodendrocyte cell fate specification	0.0112052386214773
Cluster 14 (Module 2 in Fig. 2A and Supp. Fig. X)	GO:0021869	forebrain ventricular zone progenitor cell division	0.0112052386214773
Cluster 14 (Module 2 in Fig. 2A and Supp. Fig. X)	GO:0090175	regulation of establishment of planar polarity	0.0112052386214773
Cluster 14 (Module 2 in Fig. 2A and Supp. Fig. X)	GO:0021915	neural tube development	0.0113530995980446
Cluster 14 (Module 2 in Fig. 2A and Supp. Fig. X)	GO:0008284	positive regulation of cell proliferation	0.0115024389682052
Cluster 14 (Module 2 in Fig. 2A and Supp. Fig. X)	GO:0001525	angiogenesis	0.0132487830228501
Cluster 14 (Module 2 in Fig. 2A and Supp. Fig. X)	GO:0048666	neuron development	0.0140117582708341
Cluster 14 (Module 2 in Fig. 2A and Supp. Fig. X)	GO:0030336	negative regulation of cell migration	0.0142978323168708
Cluster 14 (Module 2 in Fig. 2A and Supp. Fig. X)	GO:0045597	positive regulation of cell differentiation	0.0151434369332015
Cluster 14 (Module 2 in Fig. 2A and Supp. Fig. X)	GO:0040008	regulation of growth	0.0169120817997499
Cluster 14 (Module 2 in Fig. 2A and Supp. Fig. X)	GO:0021957	corticospinal tract morphogenesis	0.0186063710054359
Cluster 14 (Module 2 in Fig. 2A and Supp. Fig. X)	GO:0030514	negative regulation of BMP signaling pathway	0.0193998152281645
Cluster 14 (Module 2 in Fig. 2A and Supp. Fig. X)	GO:0010273	detoxification of copper ion	0.0222863806430103
Cluster 14 (Module 2 in Fig. 2A and Supp. Fig. X)	GO:0060028	convergent extension involved in axis elongation	0.0222863806430103
Cluster 14 (Module 2 in Fig. 2A and Supp. Fig. X)	GO:0071294	cellular response to zinc ion	0.0368705428555497
Cluster 14 (Module 2 in Fig. 2A and Supp. Fig. X)	GO:1901016	regulation of potassium ion transmembrane transporter activity	0.0368705428555497
Cluster 14 (Module 2 in Fig. 2A and Supp. Fig. X)	GO:0051216	cartilage development	0.0371802571086923
Cluster 14 (Module 2 in Fig. 2A and Supp. Fig. X)	GO:0090179	planar cell polarity pathway involved in neural tube closure	0.0440817928869185
Cluster 15 (excluded)	GO:0006412	translation	0.00555532651198142
Cluster 15 (excluded)	GO:0000028	ribosomal small subunit assembly	0.00686043334848685
Cluster 15 (excluded)	GO:1902600	hydrogen ion transmembrane transport	0.0355353782165285
Cluster 16 (excluded)	GO:0006412	translation	2.53595672147531e-42
Cluster 16 (excluded)	GO:0006364	rRNA processing	3.1151056233479e-05
Cluster 16 (excluded)	GO:0000028	ribosomal small subunit assembly	0.000198068943501207
Cluster 16 (excluded)	GO:0006417	regulation of translation	0.000366559285084573
Cluster 16 (excluded)	GO:0006414	translational elongation	0.000509183507826519
Cluster 16 (excluded)	GO:0042273	ribosomal large subunit biogenesis	0.000509183507826519
Cluster 16 (excluded)	GO:0042274	ribosomal small subunit biogenesis	0.000685545542213652
Cluster 16 (excluded)	GO:0071353	cellular response to interleukin-4	0.00103587976596612
Cluster 16 (excluded)	GO:0030490	maturation of SSU-rRNA	0.0209713754497395
Cluster 16 (excluded)	GO:0001649	osteoblast differentiation	0.0266916078906719
Cluster 17 (excluded)	GO:0006412	translation	5.02228420076998e-12
Cluster 17 (excluded)	GO:0006096	glycolytic process	1.17417233845194e-06
Cluster 17 (excluded)	GO:0090402	oncogene-induced cell senescence	0.00594267050967578
Cluster 17 (excluded)	GO:0035986	senescence-associated heterochromatin focus assembly	0.0079158765011651
Cluster 17 (excluded)	GO:2000774	positive regulation of cellular senescence	0.013812543842301
Cluster 17 (excluded)	GO:0006364	rRNA processing	0.0174966339661406
Cluster 17 (excluded)	GO:0071806	protein transmembrane transport	0.0177246023592248
Cluster 17 (excluded)	GO:0000462	maturation of SSU-rRNA from tricistronic rRNA transcript (SSU-rRNA, 5.8S rRNA, LSU-rRNA)	0.0332216603419625
Cluster 17 (excluded)	GO:0042274	ribosomal small subunit biogenesis	0.0427856515376648
Cluster 18 (excluded)	GO:0051301	cell division	8.22281416753812e-48
Cluster 18 (excluded)	GO:0007067	mitotic nuclear division	2.16551972910491e-33
Cluster 18 (excluded)	GO:0007059	chromosome segregation	1.40659738836444e-24
Cluster 18 (excluded)	GO:0007018	microtubule-based movement	9.51815155277596e-13
Cluster 18 (excluded)	GO:0000281	mitotic cytokinesis	7.82298536600492e-12
Cluster 18 (excluded)	GO:0000070	mitotic sister chromatid segregation	1.64270050967922e-11
Cluster 18 (excluded)	GO:0000910	cytokinesis	1.05942814217106e-07
Cluster 18 (excluded)	GO:0032467	positive regulation of cytokinesis	2.53936513088034e-07
Cluster 18 (excluded)	GO:0007076	mitotic chromosome condensation	6.50781918087175e-07
Cluster 18 (excluded)	GO:0007080	mitotic metaphase plate congression	3.52409366509691e-06
Cluster 18 (excluded)	GO:0007051	spindle organization	4.22583499752256e-06
Cluster 18 (excluded)	GO:0051256	mitotic spindle midzone assembly	6.87774230641731e-06
Cluster 18 (excluded)	GO:0008608	attachment of spindle microtubules to kinetochore	1.62526095945777e-05
Cluster 18 (excluded)	GO:0051988	regulation of attachment of spindle microtubules to kinetochore	2.57097416556951e-05
Cluster 18 (excluded)	GO:0034501	protein localization to kinetochore	3.15528982517192e-05
Cluster 18 (excluded)	GO:0007100	mitotic centrosome separation	9.09495260370957e-05
Cluster 18 (excluded)	GO:0045132	meiotic chromosome segregation	9.09495260370957e-05
Cluster 18 (excluded)	GO:0007094	mitotic spindle assembly checkpoint	0.00015973644617475
Cluster 18 (excluded)	GO:0007052	mitotic spindle organization	0.000292926732816343
Cluster 18 (excluded)	GO:0031110	regulation of microtubule polymerization or depolymerization	0.000538760360010442
Cluster 18 (excluded)	GO:0000278	mitotic cell cycle	0.000559493331968759
Cluster 18 (excluded)	GO:0006468	protein phosphorylation	0.000594623217056471
Cluster 18 (excluded)	GO:0008152	metabolic process	0.00104466868041774
Cluster 18 (excluded)	GO:0030071	regulation of mitotic metaphase/anaphase transition	0.00115544341421158
Cluster 18 (excluded)	GO:0010389	regulation of G2/M transition of mitotic cell cycle	0.00176404403163577
Cluster 18 (excluded)	GO:0021987	cerebral cortex development	0.00214218186377408
Cluster 18 (excluded)	GO:0000226	microtubule cytoskeleton organization	0.00553744508168428
Cluster 18 (excluded)	GO:0000132	establishment of mitotic spindle orientation	0.00700037022614569
Cluster 18 (excluded)	GO:0016567	protein ubiquitination	0.00799949157363818
Cluster 18 (excluded)	GO:0010032	meiotic chromosome condensation	0.0117304715418434
Cluster 18 (excluded)	GO:0051383	kinetochore organization	0.0117304715418434
Cluster 18 (excluded)	GO:0043547	positive regulation of GTPase activity	0.0141759526662965
Cluster 18 (excluded)	GO:0043146	spindle stabilization	0.0156103122137786
Cluster 18 (excluded)	GO:0071173	spindle assembly checkpoint	0.0156103122137786
Cluster 18 (excluded)	GO:0000086	G2/M transition of mitotic cell cycle	0.0165186907480694
Cluster 18 (excluded)	GO:0045184	establishment of protein localization	0.0191026554333062
Cluster 18 (excluded)	GO:0007091	metaphase/anaphase transition of mitotic cell cycle	0.0194750915253049
Cluster 18 (excluded)	GO:0030951	establishment or maintenance of microtubule cytoskeleton polarity	0.0194750915253049
Cluster 18 (excluded)	GO:0034080	CENP-A containing nucleosome assembly	0.0194750915253049
Cluster 18 (excluded)	GO:0051297	centrosome organization	0.0218447385727202
Cluster 18 (excluded)	GO:0051315	attachment of mitotic spindle microtubules to kinetochore	0.0233248672820651
Cluster 18 (excluded)	GO:0071459	protein localization to chromosome, centromeric region	0.0233248672820651
Cluster 18 (excluded)	GO:0045143	homologous chromosome segregation	0.0271596970703873
Cluster 18 (excluded)	GO:0035556	intracellular signal transduction	0.0274353690684736
Cluster 18 (excluded)	GO:0032873	negative regulation of stress-activated MAPK cascade	0.0385750832154657
Cluster 18 (excluded)	GO:0051983	regulation of chromosome segregation	0.0423507006356585
Cluster 18 (excluded)	GO:0030097	hemopoiesis	0.0440876155084717
Cluster 18 (excluded)	GO:0007283	spermatogenesis	0.0441787782876877
Cluster 18 (excluded)	GO:0031145	anaphase-promoting complex-dependent proteasomal ubiquitin-dependent protein catabolic process	0.0498580078699311
Cluster 18 (excluded)	GO:0090267	positive regulation of mitotic cell cycle spindle assembly checkpoint	0.0498580078699311
Cluster 19 (excluded)	GO:1902600	hydrogen ion transmembrane transport	0.00013672841791276
Cluster 19 (excluded)	GO:0006412	translation	0.000267029036332634
Cluster 19 (excluded)	GO:0006096	glycolytic process	0.00184071399656928
Cluster 19 (excluded)	GO:0055114	oxidation-reduction process	0.0297573622642984
Cluster 19 (excluded)	GO:0015986	ATP synthesis coupled proton transport	0.0374378630155775
Cluster 20 (excluded)	GO:0006270	DNA replication initiation	2.53309880686708e-19
Cluster 20 (excluded)	GO:0007049	cell cycle	1.50978602392865e-07
Cluster 20 (excluded)	GO:0006260	DNA replication	2.51481519647127e-07
Cluster 20 (excluded)	GO:0032508	DNA duplex unwinding	3.69614214652773e-05
Cluster 20 (excluded)	GO:0000076	DNA replication checkpoint	7.56609484685112e-05
Cluster 20 (excluded)	GO:0006268	DNA unwinding involved in DNA replication	0.000130822169640564
Cluster 20 (excluded)	GO:0006298	mismatch repair	0.000581958146579202
Cluster 20 (excluded)	GO:0051301	cell division	0.000667699678423149
Cluster 20 (excluded)	GO:0031572	G2 DNA damage checkpoint	0.00103684099358129
Cluster 20 (excluded)	GO:0006974	cellular response to DNA damage stimulus	0.0010905325916517
Cluster 20 (excluded)	GO:0000727	double-strand break repair via break-induced replication	0.00528249237300438
Cluster 20 (excluded)	GO:0071466	cellular response to xenobiotic stimulus	0.00528249237300438
Cluster 20 (excluded)	GO:0010216	maintenance of DNA methylation	0.0118476837767542
Cluster 20 (excluded)	GO:0019985	translesion synthesis	0.0222649548554167
Cluster 20 (excluded)	GO:0006351	transcription, DNA-templated	0.0278269543838492
Cluster 20 (excluded)	GO:0007067	mitotic nuclear division	0.0338351533511832
Cluster 20 (excluded)	GO:0006281	DNA repair	0.0352582284035986
Cluster 20 (excluded)	GO:0008283	cell proliferation	0.0471260277482255
Cluster 20 (excluded)	GO:0000077	DNA damage checkpoint	0.0491077152902765
Cluster 21 (excluded)	GO:0000055	ribosomal large subunit export from nucleus	0.000168379353059426
Cluster 21 (excluded)	GO:0001649	osteoblast differentiation	0.000782309329537971
Cluster 21 (excluded)	GO:0008283	cell proliferation	0.000946850683473996
Cluster 21 (excluded)	GO:0043066	negative regulation of apoptotic process	0.00276686595383092
Cluster 21 (excluded)	GO:0031118	rRNA pseudouridine synthesis	0.00572559933672045
Cluster 21 (excluded)	GO:0000154	rRNA modification	0.00857628241391639
Cluster 21 (excluded)	GO:0051301	cell division	0.0114313039529119
Cluster 21 (excluded)	GO:0000056	ribosomal small subunit export from nucleus	0.0170801342236974
Cluster 21 (excluded)	GO:0006334	nucleosome assembly	0.0270075366499946
Cluster 21 (excluded)	GO:0006351	transcription, DNA-templated	0.0339509234703814
Cluster 21 (excluded)	GO:0008584	male gonad development	0.0353175876223861
Cluster 21 (excluded)	GO:0006457	protein folding	0.0431225037338479
Cluster 21 (excluded)	GO:0019430	removal of superoxide radicals	0.0476509195294322
Cluster 22 (excluded)	GO:0006260	DNA replication	1.29861677108818e-07
Cluster 22 (excluded)	GO:0051301	cell division	5.1886719526498e-06
Cluster 22 (excluded)	GO:0051028	mRNA transport	7.64906310540259e-06
Cluster 22 (excluded)	GO:0007067	mitotic nuclear division	9.50216190520592e-06
Cluster 22 (excluded)	GO:0071897	DNA biosynthetic process	0.0018062647130193
Cluster 22 (excluded)	GO:0007059	chromosome segregation	0.00200449596788441
Cluster 22 (excluded)	GO:0051276	chromosome organization	0.00314161459829974
Cluster 22 (excluded)	GO:0006206	pyrimidine nucleobase metabolic process	0.00673324317416923
Cluster 22 (excluded)	GO:0009263	deoxyribonucleotide biosynthetic process	0.00673324317416923
Cluster 22 (excluded)	GO:0042493	response to drug	0.0086034519731642
Cluster 22 (excluded)	GO:0006189	'de novo' IMP biosynthetic process	0.0134220328649953
Cluster 22 (excluded)	GO:0060236	regulation of mitotic spindle organization	0.0156418006474055
Cluster 22 (excluded)	GO:0001833	inner cell mass cell proliferation	0.0332245484727576
Cluster 22 (excluded)	GO:0051290	protein heterotetramerization	0.0440570140267293
Cluster 22 (excluded)	GO:0006335	DNA replication-dependent nucleosome assembly	0.0483566022204022
