# Supplementary material for: Olig2 and Hes regulatory dynamics during motor neuron differentiation revealed by single cell transcriptomics
Source: PLoS Biol. 2018 Feb 1;16(2):e2003127. doi: 10.1371/journal.pbio.2003127 (PMC5811045; doi:10.1371/journal.pbio.2003127)
Supplement: S3 Table — (XLSX) [file pbio.2003127.s011.xlsx]

## Sheet: Sheet1
Gene	Forward primer	Reverse primer
Actin	TGGCTCCTAGCACCATGA	CCACCGATCCACACAGAG
Dbx1	CTATTTCCCAGCTTCCTCCA	GCTTCTGGAACGTCTTCTCC
Hes1	GGCGAAGGGCAAGAATAAATG	GTGCTTCACAGTCATTTCCAG
Hes5	CCAAGGAGAAAAACCGACTG	AACTCCTGCTCCAGCAGCA
Hes5(e1)	CTGCTTCTGAATGAATGAGGGCGG	AGCAGACGAGCCCTTTATTGCTCT
Hes5(e2)	AGATGGCTCAGCGGTTAAGAG	CCATGTGGTTGCTGGGATTTG
Hoxb1	AGAGGCTGGCTTACGAGAC	GGTTGAGGCTTGCTTGAGG
Hoxb4	AGCACGGTAAACCCCAATTACG	CGCGTCAGGTAGCGATTGTAG
Hoxb6	AAGAGCGTGTTCGGAGAG	TGAAATTCCTTCTCCAGCTC
Hoxb8	CAGCTCTTTCCCTGGATG	CACTTCATTCTCCGATTCTG
Hoxb9	TAATCAAAGAGCTGGCTACG	CCCTGGTGAGGTACATATTG
Hoxc6	CAGGTAAAGGCAAAGGGATG	ATAGGCGGTGGAATTGAGG
Hoxc9	AGCCGACAGAGACAGATTAC	AATGCCAGTCCCAGAAGC
Irx3	GGAGAGTGGAACAGATCGCT	CTGATAAGACCAGAGCAGCGT
Isl1	TATCAGGTTGTACGGGATCAAA	CTACACAGCGGAAACACTCG
Ngn2	AACTGGAGTGCCTTGGAGTC	CGAGTCTCGTGTGTTGTCGT
Nkx2.2	CAGCCTCATCCGTCTCAC	TCACCTCCATACCTTTCTCC
Nkx6.1	CCCGGAGTGATGCAGAGT	GAACGTGGGTCTGGTGTGTT
Pax3	AGTTCTATCAGCCGCATCC	AATCAGGTTCAGAGTCAATATCG
Pax6	ACCCGGCAGAAGATCGTAG	TTTGCATCTGCATGGGTCT
Pax7	CATGAACCCTGTCAGCAATG	CACTCGGGTTGCTAAGGATG
Pou3f2	AGCTTCCCAATGCTCAAAGT	GCAGTGCAAATTCTTGTGGT
Sox1	AGCGTGCCTTTGATTTCTCT	GGGATAAGACCTGGGTGAGA
Tubb3	CAACAGCACGGCCATCCAGG	CTTGGGGCCCTGGGCCTCCGA
Zbtb18	GTTCGGATAAAGTCGAGAGCC	CCCTTTTGCTGGGTAGAATGT
