# Supplementary material for: Olig2 and Hes regulatory dynamics during motor neuron differentiation revealed by single cell transcriptomics
Source: PLoS Biol. 2018 Feb 1;16(2):e2003127. doi: 10.1371/journal.pbio.2003127 (PMC5811045; doi:10.1371/journal.pbio.2003127)
Supplement: S1 Data — (XLSX) [file pbio.2003127.s013.xlsx]

## Sheet: Fig1D,E
SDS 2.3	AQ Results	1
Filename	151210_384well_run
PlateID
Assay Type	Absolute Quantification
Run DateTime	2015-09-12 20:08:40
Operator
ThermalCycleParams
Sample Information
Well	Sample Name	Detector Name	Reporter	Task	Ct	Quantity	Qty Mean	Qty StdDev	Ct Median	Ct Mean	Ct StdDev	Baseline Type	Baseline Start	Baseline Stop	Threshold Type	Threshold	FOS	HMD	LME	EW	BPR	NAW	HNS	HRN	EAF	BAF	TAF	CAF
1	d3	ACTIN_AS	SYBR	Unknown	16.0102	16.0087			15.7483	15.8187	0.163771	Automatic			Manual	0.2
2	d3	ACTIN_AS	SYBR	Unknown	15.702	15.6556			15.7483	15.8187	0.163771	Automatic			Manual	0.2
3	d3	ACTIN_AS	SYBR	Unknown	15.7483	15.7918			15.7483	15.8187	0.163771	Automatic			Manual	0.2
4	d3.5	ACTIN_AS	SYBR	Unknown	15.9008	15.9375			15.985	16.0183	0.227109	Automatic			Manual	0.2
5	d3.5	ACTIN_AS	SYBR	Unknown	16.0619	16.0588			15.985	16.0183	0.227109	Automatic			Manual	0.2
6	d3.5	ACTIN_AS	SYBR	Unknown	15.6942	16.0586			15.985	16.0183	0.227109	Automatic			Manual	0.2
7	d4	ACTIN_AS	SYBR	Unknown	15.8045	15.7993			15.8603	15.8371	0.0906212	Automatic			Manual	0.2
8	d4	ACTIN_AS	SYBR	Unknown	15.7303	15.7833			15.8603	15.8371	0.0906212	Automatic			Manual	0.2
9	d4	ACTIN_AS	SYBR	Unknown	15.8994	15.9288			15.8603	15.8371	0.0906212	Automatic			Manual	0.2
10	d4.5	ACTIN_AS	SYBR	Unknown	16.2614	16.328			16.3262	16.3054	0.0769353	Automatic			Manual	0.2
11	d4.5	ACTIN_AS	SYBR	Unknown	16.2119	16.2218			16.3262	16.3054	0.0769353	Automatic			Manual	0.2
12	d4.5	ACTIN_AS	SYBR	Unknown	16.3262	16.3662			16.3262	16.3054	0.0769353	Automatic			Manual	0.2
13	d5	ACTIN_AS	SYBR	Unknown	16.3419	16.3256			16.5529	16.4969	0.14259	Automatic			Manual	0.2
14	d5	ACTIN_AS	SYBR	Unknown	16.5545	16.5514			16.5529	16.4969	0.14259	Automatic			Manual	0.2
15	d5	ACTIN_AS	SYBR	Unknown	16.5852	16.6138			16.5529	16.4969	0.14259	Automatic			Manual	0.2
16	d6	ACTIN_AS	SYBR	Unknown	16.4905	16.5501			16.4905	16.4493	0.117358	Automatic			Manual	0.2
17	d6	ACTIN_AS	SYBR	Unknown	16.364	16.3065			16.4905	16.4493	0.117358	Automatic			Manual	0.2
18	d6	ACTIN_AS	SYBR	Unknown	16.4764	16.4914			16.4905	16.4493	0.117358	Automatic			Manual	0.2
19	d7	ACTIN_AS	SYBR	Unknown	16.282	16.274			16.2711	16.2815	0.0500988	Automatic			Manual	0.2
20	d7	ACTIN_AS	SYBR	Unknown	16.1911	16.2363			16.2711	16.2815	0.0500988	Automatic			Manual	0.2
21	d7	ACTIN_AS	SYBR	Unknown	16.3049	16.3343			16.2711	16.2815	0.0500988	Automatic			Manual	0.2
22	water	ACTIN_AS	SYBR	Unknown	31.4411	31.1792			31.4411	31.3347	0.789442	Automatic			Manual	0.2
23	water	ACTIN_AS	SYBR	Unknown	31.4159	31.5681			31.4411	31.3347	0.789442	Automatic			Manual	0.2
24	water	ACTIN_AS	SYBR	Unknown	Undetermined	#DIV/0!			31.4411	31.3347	0.789442	Automatic			Manual	0.2				TRUE		TRUE			TRUE
25	d3	ACTIN_AS	SYBR	Unknown	16.0695				15.7483	15.8187	0.163771	Automatic			Manual	0.2
26	d3	ACTIN_AS	SYBR	Unknown	15.6072				15.7483	15.8187	0.163771	Automatic			Manual	0.2
27	d3	ACTIN_AS	SYBR	Unknown	15.7451				15.7483	15.8187	0.163771	Automatic			Manual	0.2
28	d3.5	ACTIN_AS	SYBR	Unknown	15.985				15.985	16.0183	0.227109	Automatic			Manual	0.2
29	d3.5	ACTIN_AS	SYBR	Unknown	16.0152				15.985	16.0183	0.227109	Automatic			Manual	0.2
30	d3.5	ACTIN_AS	SYBR	Unknown	15.9435				15.985	16.0183	0.227109	Automatic			Manual	0.2
31	d4	ACTIN_AS	SYBR	Unknown	15.733				15.8603	15.8371	0.0906212	Automatic			Manual	0.2
32	d4	ACTIN_AS	SYBR	Unknown	15.8926				15.8603	15.8371	0.0906212	Automatic			Manual	0.2
33	d4	ACTIN_AS	SYBR	Unknown	15.9366				15.8603	15.8371	0.0906212	Automatic			Manual	0.2
34	d4.5	ACTIN_AS	SYBR	Unknown	16.3538				16.3262	16.3054	0.0769353	Automatic			Manual	0.2
35	d4.5	ACTIN_AS	SYBR	Unknown	16.241				16.3262	16.3054	0.0769353	Automatic			Manual	0.2
36	d4.5	ACTIN_AS	SYBR	Unknown	16.3414				16.3262	16.3054	0.0769353	Automatic			Manual	0.2
37	d5	ACTIN_AS	SYBR	Unknown	16.3105				16.5529	16.4969	0.14259	Automatic			Manual	0.2
38	d5	ACTIN_AS	SYBR	Unknown	16.4736				16.5529	16.4969	0.14259	Automatic			Manual	0.2
39	d5	ACTIN_AS	SYBR	Unknown	16.5529				16.5529	16.4969	0.14259	Automatic			Manual	0.2
40	d6	ACTIN_AS	SYBR	Unknown	16.5648				16.4905	16.4493	0.117358	Automatic			Manual	0.2
41	d6	ACTIN_AS	SYBR	Unknown	16.2461				16.4905	16.4493	0.117358	Automatic			Manual	0.2
42	d6	ACTIN_AS	SYBR	Unknown	16.5061				16.4905	16.4493	0.117358	Automatic			Manual	0.2
43	d7	ACTIN_AS	SYBR	Unknown	16.2687				16.2711	16.2815	0.0500988	Automatic			Manual	0.2
44	d7	ACTIN_AS	SYBR	Unknown	16.2598				16.2711	16.2815	0.0500988	Automatic			Manual	0.2
45	d7	ACTIN_AS	SYBR	Unknown	16.3708				16.2711	16.2815	0.0500988	Automatic			Manual	0.2
46	water	ACTIN_AS	SYBR	Unknown	32.088				31.4411	31.3347	0.789442	Automatic			Manual	0.2
47	water	ACTIN_AS	SYBR	Unknown	Undetermined				31.4411	31.3347	0.789442	Automatic			Manual	0.2				TRUE		TRUE			TRUE
48	water	ACTIN_AS	SYBR	Unknown	Undetermined				31.4411	31.3347	0.789442	Automatic			Manual	0.2				TRUE		TRUE
49	d3	ACTIN_AS	SYBR	Unknown	15.9464				15.7483	15.8187	0.163771	Automatic			Manual	0.2
50	d3	ACTIN_AS	SYBR	Unknown	15.6574				15.7483	15.8187	0.163771	Automatic			Manual	0.2
51	d3	ACTIN_AS	SYBR	Unknown	15.8818				15.7483	15.8187	0.163771	Automatic			Manual	0.2
52	d3.5	ACTIN_AS	SYBR	Unknown	15.9268				15.985	16.0183	0.227109	Automatic			Manual	0.2
53	d3.5	ACTIN_AS	SYBR	Unknown	16.0993				15.985	16.0183	0.227109	Automatic			Manual	0.2
54	d3.5	ACTIN_AS	SYBR	Unknown	16.5381				15.985	16.0183	0.227109	Automatic			Manual	0.2
55	d4	ACTIN_AS	SYBR	Unknown	15.8603				15.8603	15.8371	0.0906212	Automatic			Manual	0.2
56	d4	ACTIN_AS	SYBR	Unknown	15.7268				15.8603	15.8371	0.0906212	Automatic			Manual	0.2
57	d4	ACTIN_AS	SYBR	Unknown	15.9504				15.8603	15.8371	0.0906212	Automatic			Manual	0.2
58	d4.5	ACTIN_AS	SYBR	Unknown	16.3689				16.3262	16.3054	0.0769353	Automatic			Manual	0.2
59	d4.5	ACTIN_AS	SYBR	Unknown	16.2125				16.3262	16.3054	0.0769353	Automatic			Manual	0.2
60	d4.5	ACTIN_AS	SYBR	Unknown	16.4311				16.3262	16.3054	0.0769353	Automatic			Manual	0.2
61	d5	ACTIN_AS	SYBR	Unknown	16.3244				16.5529	16.4969	0.14259	Automatic			Manual	0.2
62	d5	ACTIN_AS	SYBR	Unknown	16.6259				16.5529	16.4969	0.14259	Automatic			Manual	0.2
63	d5	ACTIN_AS	SYBR	Unknown	16.7035				16.5529	16.4969	0.14259	Automatic			Manual	0.2
64	d6	ACTIN_AS	SYBR	Unknown	16.5951				16.4905	16.4493	0.117358	Automatic			Manual	0.2
65	d6	ACTIN_AS	SYBR	Unknown	16.3094				16.4905	16.4493	0.117358	Automatic			Manual	0.2
66	d6	ACTIN_AS	SYBR	Unknown	16.4916				16.4905	16.4493	0.117358	Automatic			Manual	0.2
67	d7	ACTIN_AS	SYBR	Unknown	16.2711				16.2711	16.2815	0.0500988	Automatic			Manual	0.2
68	d7	ACTIN_AS	SYBR	Unknown	16.258				16.2711	16.2815	0.0500988	Automatic			Manual	0.2
69	d7	ACTIN_AS	SYBR	Unknown	16.3273				16.2711	16.2815	0.0500988	Automatic			Manual	0.2
70	water	ACTIN_AS	SYBR	Unknown	30.0085				31.4411	31.3347	0.789442	Automatic			Manual	0.2
71	water	ACTIN_AS	SYBR	Unknown	31.7203				31.4411	31.3347	0.789442	Automatic			Manual	0.2
72	water	ACTIN_AS	SYBR	Unknown	Undetermined				31.4411	31.3347	0.789442	Automatic			Manual	0.2				TRUE		TRUE			TRUE
Slope		cycles/log decade
Y-Intercept
R^2
Well	Sample Name	Detector Name	Reporter	Task	Ct	Quantity	Qty Mean	Qty StdDev	Ct Median	Ct Mean	Ct StdDev	Baseline Type	Baseline Start	Baseline Stop	Threshold Type	Threshold	FOS	HMD	LME	EW	BPR	NAW	HNS	HRN	EAF	BAF	TAF	CAF
217	d3	Irx3_AS	SYBR	Unknown	28.3007	28.3608			28.2623	28.0489	0.40485	Automatic			Manual	0.2
218	d3	Irx3_AS	SYBR	Unknown	27.4233	27.5297			28.2623	28.0489	0.40485	Automatic			Manual	0.2
219	d3	Irx3_AS	SYBR	Unknown	28.2623	28.2563			28.2623	28.0489	0.40485	Automatic			Manual	0.2
220	d3.5	Irx3_AS	SYBR	Unknown	25.4548	25.5193			25.4548	25.4165	0.177005	Automatic			Manual	0.2
221	d3.5	Irx3_AS	SYBR	Unknown	25.6348	25.5329			25.4548	25.4165	0.177005	Automatic			Manual	0.2
222	d3.5	Irx3_AS	SYBR	Unknown	25.1447	25.1974			25.4548	25.4165	0.177005	Automatic			Manual	0.2
223	d4	Irx3_AS	SYBR	Unknown	24.8843	24.8241			24.8843	24.9656	0.240607	Automatic			Manual	0.2
224	d4	Irx3_AS	SYBR	Unknown	24.8437	24.8076			24.8843	24.9656	0.240607	Automatic			Manual	0.2
225	d4	Irx3_AS	SYBR	Unknown	25.1348	25.2653			24.8843	24.9656	0.240607	Automatic			Manual	0.2
226	d4.5	Irx3_AS	SYBR	Unknown	25.8938	26.0412			26.0599	26.0918	0.214868	Automatic			Manual	0.2
227	d4.5	Irx3_AS	SYBR	Unknown	25.8746	25.9285			26.0599	26.0918	0.214868	Automatic			Manual	0.2
228	d4.5	Irx3_AS	SYBR	Unknown	26.1813	26.3058			26.0599	26.0918	0.214868	Automatic			Manual	0.2
229	d5	Irx3_AS	SYBR	Unknown	26.9802	27.0713			27.2077	27.1829	0.179728	Automatic			Manual	0.2
230	d5	Irx3_AS	SYBR	Unknown	27.0594	27.1019			27.2077	27.1829	0.179728	Automatic			Manual	0.2
231	d5	Irx3_AS	SYBR	Unknown	27.3074	27.3754			27.2077	27.1829	0.179728	Automatic			Manual	0.2
232	d6	Irx3_AS	SYBR	Unknown	27.8069	27.8496			28.042	27.9788	0.204453	Automatic			Manual	0.2
233	d6	Irx3_AS	SYBR	Unknown	27.8456	28.0946			28.042	27.9788	0.204453	Automatic			Manual	0.2
234	d6	Irx3_AS	SYBR	Unknown	28.1476	27.9923			28.042	27.9788	0.204453	Automatic			Manual	0.2
235	d7	Irx3_AS	SYBR	Unknown	28.4635	28.6054			28.4635	28.4624	0.211766	Automatic			Manual	0.2
236	d7	Irx3_AS	SYBR	Unknown	28.4084	28.3739			28.4635	28.4624	0.211766	Automatic			Manual	0.2
237	d7	Irx3_AS	SYBR	Unknown	28.6418	28.4079			28.4635	28.4624	0.211766	Automatic			Manual	0.2
238	water	Irx3_AS	SYBR	Unknown	33.1902				32.6758	32.7248	0.589564	Automatic			Manual	0.2
239	water	Irx3_AS	SYBR	Unknown	33.5212				32.6758	32.7248	0.589564	Automatic			Manual	0.2
240	water	Irx3_AS	SYBR	Unknown	Undetermined				32.6758	32.7248	0.589564	Automatic			Manual	0.2				TRUE		TRUE			TRUE
241	d3	Irx3_AS	SYBR	Unknown	28.4187				28.2623	28.0489	0.40485	Automatic			Manual	0.2
242	d3	Irx3_AS	SYBR	Unknown	27.709				28.2623	28.0489	0.40485	Automatic			Manual	0.2
243	d3	Irx3_AS	SYBR	Unknown	28.3669				28.2623	28.0489	0.40485	Automatic			Manual	0.2
244	d3.5	Irx3_AS	SYBR	Unknown	25.5644				25.4548	25.4165	0.177005	Automatic			Manual	0.2
245	d3.5	Irx3_AS	SYBR	Unknown	25.4317				25.4548	25.4165	0.177005	Automatic			Manual	0.2
246	d3.5	Irx3_AS	SYBR	Unknown	25.1862				25.4548	25.4165	0.177005	Automatic			Manual	0.2
247	d4	Irx3_AS	SYBR	Unknown	24.7956				24.8843	24.9656	0.240607	Automatic			Manual	0.2
248	d4	Irx3_AS	SYBR	Unknown	24.685				24.8843	24.9656	0.240607	Automatic			Manual	0.2
249	d4	Irx3_AS	SYBR	Unknown	25.3751				24.8843	24.9656	0.240607	Automatic			Manual	0.2
250	d4.5	Irx3_AS	SYBR	Unknown	26.2906				26.0599	26.0918	0.214868	Automatic			Manual	0.2
251	d4.5	Irx3_AS	SYBR	Unknown	25.851				26.0599	26.0918	0.214868	Automatic			Manual	0.2
252	d4.5	Irx3_AS	SYBR	Unknown	26.3526				26.0599	26.0918	0.214868	Automatic			Manual	0.2
253	d5	Irx3_AS	SYBR	Unknown	27.0259				27.2077	27.1829	0.179728	Automatic			Manual	0.2
254	d5	Irx3_AS	SYBR	Unknown	26.9931				27.2077	27.1829	0.179728	Automatic			Manual	0.2
255	d5	Irx3_AS	SYBR	Unknown	27.3153				27.2077	27.1829	0.179728	Automatic			Manual	0.2
256	d6	Irx3_AS	SYBR	Unknown	28.0539				28.042	27.9788	0.204453	Automatic			Manual	0.2
257	d6	Irx3_AS	SYBR	Unknown	28.2976				28.042	27.9788	0.204453	Automatic			Manual	0.2
258	d6	Irx3_AS	SYBR	Unknown	27.7872				28.042	27.9788	0.204453	Automatic			Manual	0.2
259	d7	Irx3_AS	SYBR	Unknown	28.62				28.4635	28.4624	0.211766	Automatic			Manual	0.2
260	d7	Irx3_AS	SYBR	Unknown	28.1352				28.4635	28.4624	0.211766	Automatic			Manual	0.2
261	d7	Irx3_AS	SYBR	Unknown	28.4435				28.4635	28.4624	0.211766	Automatic			Manual	0.2
262	water	Irx3_AS	SYBR	Unknown	32.4386				32.6758	32.7248	0.589564	Automatic			Manual	0.2
263	water	Irx3_AS	SYBR	Unknown	32.913				32.6758	32.7248	0.589564	Automatic			Manual	0.2
264	water	Irx3_AS	SYBR	Unknown	Undetermined				32.6758	32.7248	0.589564	Automatic			Manual	0.2				TRUE		TRUE
265	d3	Irx3_AS	SYBR	Unknown	28.363				28.2623	28.0489	0.40485	Automatic			Manual	0.2
266	d3	Irx3_AS	SYBR	Unknown	27.4567				28.2623	28.0489	0.40485	Automatic			Manual	0.2
267	d3	Irx3_AS	SYBR	Unknown	28.1397				28.2623	28.0489	0.40485	Automatic			Manual	0.2
268	d3.5	Irx3_AS	SYBR	Unknown	25.5387				25.4548	25.4165	0.177005	Automatic			Manual	0.2
269	d3.5	Irx3_AS	SYBR	Unknown	25.5323				25.4548	25.4165	0.177005	Automatic			Manual	0.2
270	d3.5	Irx3_AS	SYBR	Unknown	25.2611				25.4548	25.4165	0.177005	Automatic			Manual	0.2
271	d4	Irx3_AS	SYBR	Unknown	24.7923				24.8843	24.9656	0.240607	Automatic			Manual	0.2
272	d4	Irx3_AS	SYBR	Unknown	24.8939				24.8843	24.9656	0.240607	Automatic			Manual	0.2
273	d4	Irx3_AS	SYBR	Unknown	25.2858				24.8843	24.9656	0.240607	Automatic			Manual	0.2
274	d4.5	Irx3_AS	SYBR	Unknown	25.9391				26.0599	26.0918	0.214868	Automatic			Manual	0.2
275	d4.5	Irx3_AS	SYBR	Unknown	26.0599				26.0599	26.0918	0.214868	Automatic			Manual	0.2
276	d4.5	Irx3_AS	SYBR	Unknown	26.3835				26.0599	26.0918	0.214868	Automatic			Manual	0.2
277	d5	Irx3_AS	SYBR	Unknown	27.2077				27.2077	27.1829	0.179728	Automatic			Manual	0.2
278	d5	Irx3_AS	SYBR	Unknown	27.2534				27.2077	27.1829	0.179728	Automatic			Manual	0.2
279	d5	Irx3_AS	SYBR	Unknown	27.5035				27.2077	27.1829	0.179728	Automatic			Manual	0.2
280	d6	Irx3_AS	SYBR	Unknown	27.6882				28.042	27.9788	0.204453	Automatic			Manual	0.2
281	d6	Irx3_AS	SYBR	Unknown	28.1407				28.042	27.9788	0.204453	Automatic			Manual	0.2
282	d6	Irx3_AS	SYBR	Unknown	28.042				28.042	27.9788	0.204453	Automatic			Manual	0.2
283	d7	Irx3_AS	SYBR	Unknown	28.7327				28.4635	28.4624	0.211766	Automatic			Manual	0.2
284	d7	Irx3_AS	SYBR	Unknown	28.5782				28.4635	28.4624	0.211766	Automatic			Manual	0.2
285	d7	Irx3_AS	SYBR	Unknown	28.1384				28.4635	28.4624	0.211766	Automatic			Manual	0.2
286	water	Irx3_AS	SYBR	Unknown	31.928				32.6758	32.7248	0.589564	Automatic			Manual	0.2
287	water	Irx3_AS	SYBR	Unknown	32.3576				32.6758	32.7248	0.589564	Automatic			Manual	0.2
288	water	Irx3_AS	SYBR	Unknown	Undetermined				32.6758	32.7248	0.589564	Automatic			Manual	0.2				TRUE		TRUE			TRUE
Slope		cycles/log decade
Y-Intercept
R^2
R^2
Well	Sample Name	Detector Name	Reporter	Task	Ct	Quantity	Qty Mean	Qty StdDev	Ct Median	Ct Mean	Ct StdDev	Baseline Type	Baseline Start	Baseline Stop	Threshold Type	Threshold	FOS	HMD	LME	EW	BPR	NAW	HNS	HRN	EAF	BAF	TAF	CAF
145	d3	Olig2_AS	SYBR	Unknown	30.5417	31.0288			31.0105	30.8784	0.77515	Automatic			Manual	0.2
146	d3	Olig2_AS	SYBR	Unknown	31.8725	31.3295			31.0105	30.8784	0.77515	Automatic			Manual	0.2
147	d3	Olig2_AS	SYBR	Unknown	29.3206	30.2768			31.0105	30.8784	0.77515	Automatic			Manual	0.2
148	d3.5	Olig2_AS	SYBR	Unknown	29.9602	29.8263			29.7442	29.6888	0.210075	Automatic			Manual	0.2
149	d3.5	Olig2_AS	SYBR	Unknown	29.3328	29.5846			29.7442	29.6888	0.210075	Automatic			Manual	0.2
150	d3.5	Olig2_AS	SYBR	Unknown	29.7442	29.6554			29.7442	29.6888	0.210075	Automatic			Manual	0.2
151	d4	Olig2_AS	SYBR	Unknown	20.5528	20.5497			20.6496	20.6916	0.16662	Automatic			Manual	0.2
152	d4	Olig2_AS	SYBR	Unknown	20.4986	20.637			20.6496	20.6916	0.16662	Automatic			Manual	0.2
153	d4	Olig2_AS	SYBR	Unknown	20.8599	20.8882			20.6496	20.6916	0.16662	Automatic			Manual	0.2
154	d4.5	Olig2_AS	SYBR	Unknown	19.5282	19.5116			19.5282	19.4689	0.160906	Automatic			Manual	0.2
155	d4.5	Olig2_AS	SYBR	Unknown	19.2938	19.2733			19.5282	19.4689	0.160906	Automatic			Manual	0.2
156	d4.5	Olig2_AS	SYBR	Unknown	19.5827	19.6217			19.5282	19.4689	0.160906	Automatic			Manual	0.2
157	d5	Olig2_AS	SYBR	Unknown	19.1033	19.1351			19.589	19.4848	0.273525	Automatic			Manual	0.2
158	d5	Olig2_AS	SYBR	Unknown	19.5843	19.6092			19.589	19.4848	0.273525	Automatic			Manual	0.2
159	d5	Olig2_AS	SYBR	Unknown	19.8289	19.7103			19.589	19.4848	0.273525	Automatic			Manual	0.2
160	d6	Olig2_AS	SYBR	Unknown	18.9406	18.9506			18.9925	19.0199	0.0987334	Automatic			Manual	0.2
161	d6	Olig2_AS	SYBR	Unknown	19.027	19.112			18.9925	19.0199	0.0987334	Automatic			Manual	0.2
162	d6	Olig2_AS	SYBR	Unknown	18.9484	18.9972			18.9925	19.0199	0.0987334	Automatic			Manual	0.2
163	d7	Olig2_AS	SYBR	Unknown	19.7928	19.7736			19.8182	19.8741	0.123943	Automatic			Manual	0.2
164	d7	Olig2_AS	SYBR	Unknown	19.7943	19.8386			19.8182	19.8741	0.123943	Automatic			Manual	0.2
165	d7	Olig2_AS	SYBR	Unknown	19.9143	20.0102			19.8182	19.8741	0.123943	Automatic			Manual	0.2
166	water	Olig2_AS	SYBR	Unknown	32.8881				32.9865	32.9086	0.999787	Automatic			Manual	0.2
167	water	Olig2_AS	SYBR	Unknown	33.8474				32.9865	32.9086	0.999787	Automatic			Manual	0.2
168	water	Olig2_AS	SYBR	Unknown	31.7249				32.9865	32.9086	0.999787	Automatic			Manual	0.2
169	d3	Olig2_AS	SYBR	Unknown	31.0105				31.0105	30.8784	0.77515	Automatic			Manual	0.2
170	d3	Olig2_AS	SYBR	Unknown	31.4087				31.0105	30.8784	0.77515	Automatic			Manual	0.2
171	d3	Olig2_AS	SYBR	Unknown	31.2499				31.0105	30.8784	0.77515	Automatic			Manual	0.2
172	d3.5	Olig2_AS	SYBR	Unknown	29.6938				29.7442	29.6888	0.210075	Automatic			Manual	0.2
173	d3.5	Olig2_AS	SYBR	Unknown	29.6527				29.7442	29.6888	0.210075	Automatic			Manual	0.2
174	d3.5	Olig2_AS	SYBR	Unknown	29.3751				29.7442	29.6888	0.210075	Automatic			Manual	0.2
175	d4	Olig2_AS	SYBR	Unknown	20.5627				20.6496	20.6916	0.16662	Automatic			Manual	0.2
176	d4	Olig2_AS	SYBR	Unknown	20.7627				20.6496	20.6916	0.16662	Automatic			Manual	0.2
177	d4	Olig2_AS	SYBR	Unknown	20.8982				20.6496	20.6916	0.16662	Automatic			Manual	0.2
178	d4.5	Olig2_AS	SYBR	Unknown	19.5737				19.5282	19.4689	0.160906	Automatic			Manual	0.2
179	d4.5	Olig2_AS	SYBR	Unknown	19.3058				19.5282	19.4689	0.160906	Automatic			Manual	0.2
180	d4.5	Olig2_AS	SYBR	Unknown	19.639				19.5282	19.4689	0.160906	Automatic			Manual	0.2
181	d5	Olig2_AS	SYBR	Unknown	19.1773				19.589	19.4848	0.273525	Automatic			Manual	0.2
182	d5	Olig2_AS	SYBR	Unknown	19.6186				19.589	19.4848	0.273525	Automatic			Manual	0.2
183	d5	Olig2_AS	SYBR	Unknown	19.7129				19.589	19.4848	0.273525	Automatic			Manual	0.2
184	d6	Olig2_AS	SYBR	Unknown	18.9925				18.9925	19.0199	0.0987334	Automatic			Manual	0.2
185	d6	Olig2_AS	SYBR	Unknown	19.1346				18.9925	19.0199	0.0987334	Automatic			Manual	0.2
186	d6	Olig2_AS	SYBR	Unknown	19.1178				18.9925	19.0199	0.0987334	Automatic			Manual	0.2
187	d7	Olig2_AS	SYBR	Unknown	19.7164				19.8182	19.8741	0.123943	Automatic			Manual	0.2
188	d7	Olig2_AS	SYBR	Unknown	19.9034				19.8182	19.8741	0.123943	Automatic			Manual	0.2
189	d7	Olig2_AS	SYBR	Unknown	20.1206				19.8182	19.8741	0.123943	Automatic			Manual	0.2
190	water	Olig2_AS	SYBR	Unknown	33.085				32.9865	32.9086	0.999787	Automatic			Manual	0.2
191	water	Olig2_AS	SYBR	Unknown	34.486				32.9865	32.9086	0.999787	Automatic			Manual	0.2
192	water	Olig2_AS	SYBR	Unknown	Undetermined				32.9865	32.9086	0.999787	Automatic			Manual	0.2				TRUE		TRUE			TRUE
193	d3	Olig2_AS	SYBR	Unknown	31.5342				31.0105	30.8784	0.77515	Automatic			Manual	0.2
194	d3	Olig2_AS	SYBR	Unknown	30.7073				31.0105	30.8784	0.77515	Automatic			Manual	0.2
195	d3	Olig2_AS	SYBR	Unknown	30.26				31.0105	30.8784	0.77515	Automatic			Manual	0.2
196	d3.5	Olig2_AS	SYBR	Unknown	29.8248				29.7442	29.6888	0.210075	Automatic			Manual	0.2
197	d3.5	Olig2_AS	SYBR	Unknown	29.7683				29.7442	29.6888	0.210075	Automatic			Manual	0.2
198	d3.5	Olig2_AS	SYBR	Unknown	29.847				29.7442	29.6888	0.210075	Automatic			Manual	0.2
199	d4	Olig2_AS	SYBR	Unknown	20.5334				20.6496	20.6916	0.16662	Automatic			Manual	0.2
200	d4	Olig2_AS	SYBR	Unknown	20.6496				20.6496	20.6916	0.16662	Automatic			Manual	0.2
201	d4	Olig2_AS	SYBR	Unknown	20.9064				20.6496	20.6916	0.16662	Automatic			Manual	0.2
202	d4.5	Olig2_AS	SYBR	Unknown	19.4329				19.5282	19.4689	0.160906	Automatic			Manual	0.2
203	d4.5	Olig2_AS	SYBR	Unknown	19.2204				19.5282	19.4689	0.160906	Automatic			Manual	0.2
204	d4.5	Olig2_AS	SYBR	Unknown	19.6433				19.5282	19.4689	0.160906	Automatic			Manual	0.2
205	d5	Olig2_AS	SYBR	Unknown	19.1246				19.589	19.4848	0.273525	Automatic			Manual	0.2
206	d5	Olig2_AS	SYBR	Unknown	19.6247				19.589	19.4848	0.273525	Automatic			Manual	0.2
207	d5	Olig2_AS	SYBR	Unknown	19.589				19.589	19.4848	0.273525	Automatic			Manual	0.2
208	d6	Olig2_AS	SYBR	Unknown	18.9186				18.9925	19.0199	0.0987334	Automatic			Manual	0.2
209	d6	Olig2_AS	SYBR	Unknown	19.1744				18.9925	19.0199	0.0987334	Automatic			Manual	0.2
210	d6	Olig2_AS	SYBR	Unknown	18.9253				18.9925	19.0199	0.0987334	Automatic			Manual	0.2
211	d7	Olig2_AS	SYBR	Unknown	19.8115				19.8182	19.8741	0.123943	Automatic			Manual	0.2
212	d7	Olig2_AS	SYBR	Unknown	19.8182				19.8182	19.8741	0.123943	Automatic			Manual	0.2
213	d7	Olig2_AS	SYBR	Unknown	19.9956				19.8182	19.8741	0.123943	Automatic			Manual	0.2
214	water	Olig2_AS	SYBR	Unknown	31.5071				32.9865	32.9086	0.999787	Automatic			Manual	0.2
215	water	Olig2_AS	SYBR	Unknown	33.202				32.9865	32.9086	0.999787	Automatic			Manual	0.2
216	water	Olig2_AS	SYBR	Unknown	32.5284				32.9865	32.9086	0.999787	Automatic			Manual	0.2
Slope		cycles/log decade
Y-Intercept
R^2
Well	Sample Name	Detector Name	Reporter	Task	Ct	Quantity	Qty Mean	Qty StdDev	Ct Median	Ct Mean	Ct StdDev	Baseline Type	Baseline Start	Baseline Stop	Threshold Type	Threshold	FOS	HMD	LME	EW	BPR	NAW	HNS	HRN	EAF	BAF	TAF	CAF
73	d3	Pax6_AS	SYBR	Unknown	26.5605	26.6555			27.8211	27.5242	0.675515	Automatic			Manual	0.2
74	d3	Pax6_AS	SYBR	Unknown	27.703	27.7864			27.8211	27.5242	0.675515	Automatic			Manual	0.2
75	d3	Pax6_AS	SYBR	Unknown	28.0031	28.1307			27.8211	27.5242	0.675515	Automatic			Manual	0.2
76	d3.5	Pax6_AS	SYBR	Unknown	22.5203	22.6019			22.4563	22.4075	0.216682	Automatic			Manual	0.2
77	d3.5	Pax6_AS	SYBR	Unknown	22.3694	22.477			22.4563	22.4075	0.216682	Automatic			Manual	0.2
78	d3.5	Pax6_AS	SYBR	Unknown	22.1424	22.1435			22.4563	22.4075	0.216682	Automatic			Manual	0.2
79	d4	Pax6_AS	SYBR	Unknown	21.1019	21.1875			21.2437	21.2695	0.141455	Automatic			Manual	0.2
80	d4	Pax6_AS	SYBR	Unknown	21.1144	21.2031			21.2437	21.2695	0.141455	Automatic			Manual	0.2
81	d4	Pax6_AS	SYBR	Unknown	21.3135	21.4179			21.2437	21.2695	0.141455	Automatic			Manual	0.2
82	d4.5	Pax6_AS	SYBR	Unknown	22.1654	22.2504			22.266	22.24	0.115204	Automatic			Manual	0.2
83	d4.5	Pax6_AS	SYBR	Unknown	22.0943	22.1477			22.266	22.24	0.115204	Automatic			Manual	0.2
84	d4.5	Pax6_AS	SYBR	Unknown	22.2687	22.3219			22.266	22.24	0.115204	Automatic			Manual	0.2
85	d5	Pax6_AS	SYBR	Unknown	22.8686	22.8736			23.2858	23.243	0.32389	Automatic			Manual	0.2
86	d5	Pax6_AS	SYBR	Unknown	23.2732	23.346			23.2858	23.243	0.32389	Automatic			Manual	0.2
87	d5	Pax6_AS	SYBR	Unknown	23.3999	23.5094			23.2858	23.243	0.32389	Automatic			Manual	0.2
88	d6	Pax6_AS	SYBR	Unknown	23.8531	23.8393			23.8397	23.8887	0.093893	Automatic			Manual	0.2
89	d6	Pax6_AS	SYBR	Unknown	23.8397	23.857			23.8397	23.8887	0.093893	Automatic			Manual	0.2
90	d6	Pax6_AS	SYBR	Unknown	23.8277	23.9696			23.8397	23.8887	0.093893	Automatic			Manual	0.2
91	d7	Pax6_AS	SYBR	Unknown	25.089	24.9911			25.089	25.0798	0.103536	Automatic			Manual	0.2
92	d7	Pax6_AS	SYBR	Unknown	25.0515	25.0724			25.089	25.0798	0.103536	Automatic			Manual	0.2
93	d7	Pax6_AS	SYBR	Unknown	25.1747	25.1759			25.089	25.0798	0.103536	Automatic			Manual	0.2
94	water	Pax6_AS	SYBR	Unknown	30.5616				31.4295	31.9111	2.53346	Automatic			Manual	0.2
95	water	Pax6_AS	SYBR	Unknown	36.0052				31.4295	31.9111	2.53346	Automatic			Manual	0.2				TRUE
96	water	Pax6_AS	SYBR	Unknown	27.9248				31.4295	31.9111	2.53346	Automatic			Manual	0.2				TRUE		TRUE
97	d3	Pax6_AS	SYBR	Unknown	26.7685				27.8211	27.5242	0.675515	Automatic			Manual	0.2
98	d3	Pax6_AS	SYBR	Unknown	27.8211				27.8211	27.5242	0.675515	Automatic			Manual	0.2
99	d3	Pax6_AS	SYBR	Unknown	28.0951				27.8211	27.5242	0.675515	Automatic			Manual	0.2
100	d3.5	Pax6_AS	SYBR	Unknown	22.6412				22.4563	22.4075	0.216682	Automatic			Manual	0.2
101	d3.5	Pax6_AS	SYBR	Unknown	22.4563				22.4563	22.4075	0.216682	Automatic			Manual	0.2
102	d3.5	Pax6_AS	SYBR	Unknown	22.1512				22.4563	22.4075	0.216682	Automatic			Manual	0.2
103	d4	Pax6_AS	SYBR	Unknown	21.2437				21.2437	21.2695	0.141455	Automatic			Manual	0.2
104	d4	Pax6_AS	SYBR	Unknown	21.1448				21.2437	21.2695	0.141455	Automatic			Manual	0.2
105	d4	Pax6_AS	SYBR	Unknown	21.4691				21.2437	21.2695	0.141455	Automatic			Manual	0.2
106	d4.5	Pax6_AS	SYBR	Unknown	22.1838				22.266	22.24	0.115204	Automatic			Manual	0.2
107	d4.5	Pax6_AS	SYBR	Unknown	22.0827				22.266	22.24	0.115204	Automatic			Manual	0.2
108	d4.5	Pax6_AS	SYBR	Unknown	22.3402				22.266	22.24	0.115204	Automatic			Manual	0.2
109	d5	Pax6_AS	SYBR	Unknown	22.845				23.2858	23.243	0.32389	Automatic			Manual	0.2
110	d5	Pax6_AS	SYBR	Unknown	23.3496				23.2858	23.243	0.32389	Automatic			Manual	0.2
111	d5	Pax6_AS	SYBR	Unknown	23.2858				23.2858	23.243	0.32389	Automatic			Manual	0.2
112	d6	Pax6_AS	SYBR	Unknown	23.8368				23.8397	23.8887	0.093893	Automatic			Manual	0.2
113	d6	Pax6_AS	SYBR	Unknown	23.8146				23.8397	23.8887	0.093893	Automatic			Manual	0.2
114	d6	Pax6_AS	SYBR	Unknown	24.087				23.8397	23.8887	0.093893	Automatic			Manual	0.2
115	d7	Pax6_AS	SYBR	Unknown	24.923				25.089	25.0798	0.103536	Automatic			Manual	0.2
116	d7	Pax6_AS	SYBR	Unknown	25.1744				25.089	25.0798	0.103536	Automatic			Manual	0.2
117	d7	Pax6_AS	SYBR	Unknown	25.1469				25.089	25.0798	0.103536	Automatic			Manual	0.2
118	water	Pax6_AS	SYBR	Unknown	30.6014				31.4295	31.9111	2.53346	Automatic			Manual	0.2
119	water	Pax6_AS	SYBR	Unknown	31.8854				31.4295	31.9111	2.53346	Automatic			Manual	0.2
120	water	Pax6_AS	SYBR	Unknown	34.5861				31.4295	31.9111	2.53346	Automatic			Manual	0.2				TRUE
121	d3	Pax6_AS	SYBR	Unknown	26.6376				27.8211	27.5242	0.675515	Automatic			Manual	0.2
122	d3	Pax6_AS	SYBR	Unknown	27.8352				27.8211	27.5242	0.675515	Automatic			Manual	0.2
123	d3	Pax6_AS	SYBR	Unknown	28.294				27.8211	27.5242	0.675515	Automatic			Manual	0.2
124	d3.5	Pax6_AS	SYBR	Unknown	22.6443				22.4563	22.4075	0.216682	Automatic			Manual	0.2
125	d3.5	Pax6_AS	SYBR	Unknown	22.6054				22.4563	22.4075	0.216682	Automatic			Manual	0.2
126	d3.5	Pax6_AS	SYBR	Unknown	22.1369				22.4563	22.4075	0.216682	Automatic			Manual	0.2
127	d4	Pax6_AS	SYBR	Unknown	21.217				21.2437	21.2695	0.141455	Automatic			Manual	0.2
128	d4	Pax6_AS	SYBR	Unknown	21.3501				21.2437	21.2695	0.141455	Automatic			Manual	0.2
129	d4	Pax6_AS	SYBR	Unknown	21.4712				21.2437	21.2695	0.141455	Automatic			Manual	0.2
130	d4.5	Pax6_AS	SYBR	Unknown	22.402				22.266	22.24	0.115204	Automatic			Manual	0.2
131	d4.5	Pax6_AS	SYBR	Unknown	22.266				22.266	22.24	0.115204	Automatic			Manual	0.2
132	d4.5	Pax6_AS	SYBR	Unknown	22.3569				22.266	22.24	0.115204	Automatic			Manual	0.2
133	d5	Pax6_AS	SYBR	Unknown	22.9071				23.2858	23.243	0.32389	Automatic			Manual	0.2
134	d5	Pax6_AS	SYBR	Unknown	23.4152				23.2858	23.243	0.32389	Automatic			Manual	0.2
135	d5	Pax6_AS	SYBR	Unknown	23.8426				23.2858	23.243	0.32389	Automatic			Manual	0.2
136	d6	Pax6_AS	SYBR	Unknown	23.8279				23.8397	23.8887	0.093893	Automatic			Manual	0.2
137	d6	Pax6_AS	SYBR	Unknown	23.9168				23.8397	23.8887	0.093893	Automatic			Manual	0.2
138	d6	Pax6_AS	SYBR	Unknown	23.9943				23.8397	23.8887	0.093893	Automatic			Manual	0.2
139	d7	Pax6_AS	SYBR	Unknown	24.9613				25.089	25.0798	0.103536	Automatic			Manual	0.2
140	d7	Pax6_AS	SYBR	Unknown	24.9914				25.089	25.0798	0.103536	Automatic			Manual	0.2
141	d7	Pax6_AS	SYBR	Unknown	25.2061				25.089	25.0798	0.103536	Automatic			Manual	0.2
142	water	Pax6_AS	SYBR	Unknown	30.9735				31.4295	31.9111	2.53346	Automatic			Manual	0.2
143	water	Pax6_AS	SYBR	Unknown	32.751				31.4295	31.9111	2.53346	Automatic			Manual	0.2
144	water	Pax6_AS	SYBR	Unknown	Undetermined				31.4295	31.9111	2.53346	Automatic			Manual	0.2				TRUE		TRUE			TRUE
Slope		cycles/log decade
Y-Intercept
R^2
Well	Sample Name	Detector Name	Reporter	Task	Ct	Quantity	Qty Mean	Qty StdDev	Ct Median	Ct Mean	Ct StdDev	Baseline Type	Baseline Start	Baseline Stop	Threshold Type	Threshold	FOS	HMD	LME	EW	BPR	NAW	HNS	HRN	EAF	BAF	TAF	CAF
1	d3-1	ACTIN_AS	SYBR	Unknown	17.5811				17.0753	17.0753	0.715273	Automatic			Manual	0.2				TRUE
2	d3-2	ACTIN_AS	SYBR	Unknown	16.9855				16.4128	16.4128	0.809921	Automatic			Manual	0.2				TRUE
3	d3-3	ACTIN_AS	SYBR	Unknown	17.2783				16.5269	16.5269	1.06254	Automatic			Manual	0.2				TRUE
4	d3.5-1	ACTIN_AS	SYBR	Unknown	17.6592				16.8749	16.8749	1.10919	Automatic			Manual	0.2				TRUE
5	d3.5-2	ACTIN_AS	SYBR	Unknown	17.8953				16.7428	16.7428	1.62984	Automatic			Manual	0.2				TRUE
6	d3.5-3	ACTIN_AS	SYBR	Unknown	16.432				15.8871	15.8871	0.770606	Automatic			Manual	0.2				TRUE
7	d4-1	ACTIN_AS	SYBR	Unknown	17.083				16.5308	16.5308	0.780844	Automatic			Manual	0.2				TRUE
8	d4-2	ACTIN_AS	SYBR	Unknown	Undetermined							Automatic			Manual	0.2				TRUE
9	d4-3	ACTIN_AS	SYBR	Unknown	16.7967				16.2673	16.2673	0.748637	Automatic			Manual	0.2				TRUE
10	d4.5-1	ACTIN_AS	SYBR	Unknown	16.9471				16.5621	16.5621	0.544544	Automatic			Manual	0.2				TRUE
11	d4.5-2	ACTIN_AS	SYBR	Unknown	17.1986				16.5218	16.5218	0.957059	Automatic			Manual	0.2				TRUE
12	d4.5-3	ACTIN_AS	SYBR	Unknown	17.6004				16.9488	16.9488	0.92142	Automatic			Manual	0.2				TRUE
13	d5-1	ACTIN_AS	SYBR	Unknown	17.0351				16.6495	16.6495	0.545267	Automatic			Manual	0.2				TRUE
14	d5-2	ACTIN_AS	SYBR	Unknown	17.2885				16.8728	16.8728	0.587887	Automatic			Manual	0.2				TRUE
15	d5-3	ACTIN_AS	SYBR	Unknown	17.2743				16.8852	16.8852	0.550252	Automatic			Manual	0.2				TRUE
16	d6-1	ACTIN_AS	SYBR	Unknown	15.7769				16.0573	16.0573	0.396466	Automatic			Manual	0.2				TRUE
17	d6-2	ACTIN_AS	SYBR	Unknown	16.8805				16.5525	16.5525	0.463808	Automatic			Manual	0.2				TRUE
18	d6-3	ACTIN_AS	SYBR	Unknown	15.8985				16.1283	16.1283	0.325088	Automatic			Manual	0.2				TRUE
19	d7-1	ACTIN_AS	SYBR	Unknown	16.7062				16.4621	16.4621	0.34522	Automatic			Manual	0.2				TRUE
20	d7-2	ACTIN_AS	SYBR	Unknown	16.1005				16.0329	16.0329	0.0956329	Automatic			Manual	0.2				TRUE				TRUE
21	d7-3	ACTIN_AS	SYBR	Unknown	16.1689				16.2879	16.2879	0.168272	Automatic			Manual	0.2				TRUE			TRUE	TRUE
22	water	ACTIN_AS	SYBR	Unknown	Undetermined				31.9728	32.2969	0.847155	Automatic			Manual	0.2				TRUE		TRUE			TRUE
23	water	ACTIN_AS	SYBR	Unknown	31.3036				31.9728	32.2969	0.847155	Automatic			Manual	0.2				TRUE
24	water	ACTIN_AS	SYBR	Unknown	33.2916				31.9728	32.2969	0.847155	Automatic			Manual	0.2				TRUE
25	d3-1	ACTIN_AS	SYBR	Unknown	16.5695				17.0753	17.0753	0.715273	Automatic			Manual	0.2				TRUE
26	d3-2	ACTIN_AS	SYBR	Unknown	15.8401				16.4128	16.4128	0.809921	Automatic			Manual	0.2				TRUE
27	d3-3	ACTIN_AS	SYBR	Unknown	15.7756				16.5269	16.5269	1.06254	Automatic			Manual	0.2				TRUE
28	d3.5-1	ACTIN_AS	SYBR	Unknown	16.0906				16.8749	16.8749	1.10919	Automatic			Manual	0.2				TRUE
29	d3.5-2	ACTIN_AS	SYBR	Unknown	15.5904				16.7428	16.7428	1.62984	Automatic			Manual	0.2				TRUE
30	d3.5-3	ACTIN_AS	SYBR	Unknown	15.3422				15.8871	15.8871	0.770606	Automatic			Manual	0.2				TRUE
31	d4-1	ACTIN_AS	SYBR	Unknown	15.9787				16.5308	16.5308	0.780844	Automatic			Manual	0.2
32	d4-2	ACTIN_AS	SYBR	Unknown	16.2775							Automatic			Manual	0.2				TRUE
33	d4-3	ACTIN_AS	SYBR	Unknown	15.738				16.2673	16.2673	0.748637	Automatic			Manual	0.2
34	d4.5-1	ACTIN_AS	SYBR	Unknown	16.177				16.5621	16.5621	0.544544	Automatic			Manual	0.2
35	d4.5-2	ACTIN_AS	SYBR	Unknown	15.8451				16.5218	16.5218	0.957059	Automatic			Manual	0.2
36	d4.5-3	ACTIN_AS	SYBR	Unknown	16.2973				16.9488	16.9488	0.92142	Automatic			Manual	0.2
37	d5-1	ACTIN_AS	SYBR	Unknown	16.264				16.6495	16.6495	0.545267	Automatic			Manual	0.2
38	d5-2	ACTIN_AS	SYBR	Unknown	16.4571				16.8728	16.8728	0.587887	Automatic			Manual	0.2
39	d5-3	ACTIN_AS	SYBR	Unknown	16.4961				16.8852	16.8852	0.550252	Automatic			Manual	0.2
40	d6-1	ACTIN_AS	SYBR	Unknown	16.3376				16.0573	16.0573	0.396466	Automatic			Manual	0.2
41	d6-2	ACTIN_AS	SYBR	Unknown	16.2246				16.5525	16.5525	0.463808	Automatic			Manual	0.2
42	d6-3	ACTIN_AS	SYBR	Unknown	16.3582				16.1283	16.1283	0.325088	Automatic			Manual	0.2
43	d7-1	ACTIN_AS	SYBR	Unknown	16.218				16.4621	16.4621	0.34522	Automatic			Manual	0.2
44	d7-2	ACTIN_AS	SYBR	Unknown	15.9653				16.0329	16.0329	0.0956329	Automatic			Manual	0.2
45	d7-3	ACTIN_AS	SYBR	Unknown	16.4069				16.2879	16.2879	0.168272	Automatic			Manual	0.2
46	water	ACTIN_AS	SYBR	Unknown	33.0655				31.9728	32.2969	0.847155	Automatic			Manual	0.2
47	water	ACTIN_AS	SYBR	Unknown	31.9728				31.9728	32.2969	0.847155	Automatic			Manual	0.2
48	water	ACTIN_AS	SYBR	Unknown	31.8511				31.9728	32.2969	0.847155	Automatic			Manual	0.2
Slope		cycles/log decade
Y-Intercept
R^2
Well	Sample Name	Detector Name	Reporter	Task	Ct	Quantity	Qty Mean	Qty StdDev	Ct Median	Ct Mean	Ct StdDev	Baseline Type	Baseline Start	Baseline Stop	Threshold Type	Threshold	FOS	HMD	LME	EW	BPR	NAW	HNS	HRN	EAF	BAF	TAF	CAF
145	d3-1	Hes5_AS	SYBR	Unknown	29.3948				28.7143	28.7143	0.962478	Automatic			Manual	0.2
146	d3-2	Hes5_AS	SYBR	Unknown	27.7195				27.8441	27.8441	0.176305	Automatic			Manual	0.2
147	d3-3	Hes5_AS	SYBR	Unknown	28.1678				28.1088	28.1088	0.0833725	Automatic			Manual	0.2
148	d3.5-1	Hes5_AS	SYBR	Unknown	26.1741				26.216	26.216	0.0593131	Automatic			Manual	0.2
149	d3.5-2	Hes5_AS	SYBR	Unknown	25.9324				26.0103	26.0103	0.110115	Automatic			Manual	0.2
150	d3.5-3	Hes5_AS	SYBR	Unknown	25.8177				25.8835	25.8835	0.0931209	Automatic			Manual	0.2
151	d4-1	Hes5_AS	SYBR	Unknown	24.2486				24.2951	24.2951	0.0657127	Automatic			Manual	0.2
152	d4-2	Hes5_AS	SYBR	Unknown	24.2833				24.3426	24.3426	0.0838082	Automatic			Manual	0.2
153	d4-3	Hes5_AS	SYBR	Unknown	24.5806				24.5534	24.5534	0.0385188	Automatic			Manual	0.2
154	d4.5-1	Hes5_AS	SYBR	Unknown	23.7745				23.7217	23.7217	0.0745467	Automatic			Manual	0.2
155	d4.5-2	Hes5_AS	SYBR	Unknown	23.7326				23.7347	23.7347	0.00292803	Automatic			Manual	0.2
156	d4.5-3	Hes5_AS	SYBR	Unknown	23.9372				23.9375	23.9375	0.000523295	Automatic			Manual	0.2
157	d5-1	Hes5_AS	SYBR	Unknown	23.608				23.6841	23.6841	0.107521	Automatic			Manual	0.2
158	d5-2	Hes5_AS	SYBR	Unknown	23.7243				23.7907	23.7907	0.0939315	Automatic			Manual	0.2
159	d5-3	Hes5_AS	SYBR	Unknown	23.8849				23.9203	23.9203	0.0500003	Automatic			Manual	0.2
160	d6-1	Hes5_AS	SYBR	Unknown	23.8124				23.8479	23.8479	0.0503173	Automatic			Manual	0.2
161	d6-2	Hes5_AS	SYBR	Unknown	24.0367				24.0996	24.0996	0.0890209	Automatic			Manual	0.2
162	d6-3	Hes5_AS	SYBR	Unknown	23.8706				23.9489	23.9489	0.11077	Automatic			Manual	0.2
163	d7-1	Hes5_AS	SYBR	Unknown	24.8488				24.9252	24.9252	0.107943	Automatic			Manual	0.2
164	d7-2	Hes5_AS	SYBR	Unknown	25.0586				25.1266	25.1266	0.0960813	Automatic			Manual	0.2
165	d7-3	Hes5_AS	SYBR	Unknown	25.1247				25.1897	25.1897	0.0917979	Automatic			Manual	0.2
166	water	Hes5_AS	SYBR	Unknown	31.3137				31.6036	31.687	0.339549	Automatic			Manual	0.2
167	water	Hes5_AS	SYBR	Unknown	31.9934				31.6036	31.687	0.339549	Automatic			Manual	0.2
168	water	Hes5_AS	SYBR	Unknown	31.528				31.6036	31.687	0.339549	Automatic			Manual	0.2
169	d3-1	Hes5_AS	SYBR	Unknown	28.0337				28.7143	28.7143	0.962478	Automatic			Manual	0.2
170	d3-2	Hes5_AS	SYBR	Unknown	27.9688				27.8441	27.8441	0.176305	Automatic			Manual	0.2
171	d3-3	Hes5_AS	SYBR	Unknown	28.0499				28.1088	28.1088	0.0833725	Automatic			Manual	0.2
172	d3.5-1	Hes5_AS	SYBR	Unknown	26.258				26.216	26.216	0.0593131	Automatic			Manual	0.2
173	d3.5-2	Hes5_AS	SYBR	Unknown	26.0882				26.0103	26.0103	0.110115	Automatic			Manual	0.2
174	d3.5-3	Hes5_AS	SYBR	Unknown	25.9494				25.8835	25.8835	0.0931209	Automatic			Manual	0.2
175	d4-1	Hes5_AS	SYBR	Unknown	24.3415				24.2951	24.2951	0.0657127	Automatic			Manual	0.2
176	d4-2	Hes5_AS	SYBR	Unknown	24.4018				24.3426	24.3426	0.0838082	Automatic			Manual	0.2
177	d4-3	Hes5_AS	SYBR	Unknown	24.5261				24.5534	24.5534	0.0385188	Automatic			Manual	0.2
178	d4.5-1	Hes5_AS	SYBR	Unknown	23.669				23.7217	23.7217	0.0745467	Automatic			Manual	0.2
179	d4.5-2	Hes5_AS	SYBR	Unknown	23.7368				23.7347	23.7347	0.00292803	Automatic			Manual	0.2
180	d4.5-3	Hes5_AS	SYBR	Unknown	23.9379				23.9375	23.9375	0.000523295	Automatic			Manual	0.2
181	d5-1	Hes5_AS	SYBR	Unknown	23.7601				23.6841	23.6841	0.107521	Automatic			Manual	0.2
182	d5-2	Hes5_AS	SYBR	Unknown	23.8571				23.7907	23.7907	0.0939315	Automatic			Manual	0.2
183	d5-3	Hes5_AS	SYBR	Unknown	23.9556				23.9203	23.9203	0.0500003	Automatic			Manual	0.2
184	d6-1	Hes5_AS	SYBR	Unknown	23.8835				23.8479	23.8479	0.0503173	Automatic			Manual	0.2
185	d6-2	Hes5_AS	SYBR	Unknown	24.1626				24.0996	24.0996	0.0890209	Automatic			Manual	0.2
186	d6-3	Hes5_AS	SYBR	Unknown	24.0272				23.9489	23.9489	0.11077	Automatic			Manual	0.2
187	d7-1	Hes5_AS	SYBR	Unknown	25.0015				24.9252	24.9252	0.107943	Automatic			Manual	0.2
188	d7-2	Hes5_AS	SYBR	Unknown	25.1945				25.1266	25.1266	0.0960813	Automatic			Manual	0.2
189	d7-3	Hes5_AS	SYBR	Unknown	25.2546				25.1897	25.1897	0.0917979	Automatic			Manual	0.2
190	water	Hes5_AS	SYBR	Unknown	31.6792				31.6036	31.687	0.339549	Automatic			Manual	0.2
191	water	Hes5_AS	SYBR	Unknown	32.1851				31.6036	31.687	0.339549	Automatic			Manual	0.2
192	water	Hes5_AS	SYBR	Unknown	31.4228				31.6036	31.687	0.339549	Automatic			Manual	0.2
Slope		cycles/log decade
Y-Intercept
R^2
Well	Sample Name	Detector Name	Reporter	Task	Ct	Quantity	Qty Mean	Qty StdDev	Ct Median	Ct Mean	Ct StdDev	Baseline Type	Baseline Start	Baseline Stop	Threshold Type	Threshold	FOS	HMD	LME	EW	BPR	NAW	HNS	HRN	EAF	BAF	TAF	CAF
49	d3-1	Islet1_AS	SYBR	Unknown	27.3654				27.445	27.445	0.112552	Automatic			Manual	0.2							TRUE
50	d3-2	Islet1_AS	SYBR	Unknown	27.3684				27.323	27.323	0.0642062	Automatic			Manual	0.2
51	d3-3	Islet1_AS	SYBR	Unknown	26.9245				27.1714	27.1714	0.349128	Automatic			Manual	0.2
52	d3.5-1	Islet1_AS	SYBR	Unknown	27.5757				27.7349	27.7349	0.225144	Automatic			Manual	0.2
53	d3.5-2	Islet1_AS	SYBR	Unknown	27.7631				27.7452	27.7452	0.0252989	Automatic			Manual	0.2
54	d3.5-3	Islet1_AS	SYBR	Unknown	27.608				27.5709	27.5709	0.0524698	Automatic			Manual	0.2
55	d4-1	Islet1_AS	SYBR	Unknown	28.3617				28.4716	28.4716	0.155439	Automatic			Manual	0.2
56	d4-2	Islet1_AS	SYBR	Unknown	29.3367				29.0312	29.0312	0.432032	Automatic			Manual	0.2
57	d4-3	Islet1_AS	SYBR	Unknown	28.9647				29.316	29.316	0.49683	Automatic			Manual	0.2
58	d4.5-1	Islet1_AS	SYBR	Unknown	26.9211				26.9383	26.9383	0.0243022	Automatic			Manual	0.2
59	d4.5-2	Islet1_AS	SYBR	Unknown	26.842				27.0085	27.0085	0.235471	Automatic			Manual	0.2
60	d4.5-3	Islet1_AS	SYBR	Unknown	27.1137				27.1634	27.1634	0.0703805	Automatic			Manual	0.2
61	d5-1	Islet1_AS	SYBR	Unknown	23.7529				23.8058	23.8058	0.0747975	Automatic			Manual	0.2
62	d5-2	Islet1_AS	SYBR	Unknown	24.0911				24.1651	24.1651	0.104677	Automatic			Manual	0.2
63	d5-3	Islet1_AS	SYBR	Unknown	24.4138				24.4419	24.4419	0.0396477	Automatic			Manual	0.2
64	d6-1	Islet1_AS	SYBR	Unknown	21.7697				21.7587	21.7587	0.0154588	Automatic			Manual	0.2
65	d6-2	Islet1_AS	SYBR	Unknown	22.1427				22.1289	22.1289	0.0195022	Automatic			Manual	0.2
66	d6-3	Islet1_AS	SYBR	Unknown	22.1483				22.1462	22.1462	0.00292128	Automatic			Manual	0.2
67	d7-1	Islet1_AS	SYBR	Unknown	21.6487				21.7034	21.7034	0.0773155	Automatic			Manual	0.2
68	d7-2	Islet1_AS	SYBR	Unknown	21.6343				21.6611	21.6611	0.0378728	Automatic			Manual	0.2
69	d7-3	Islet1_AS	SYBR	Unknown	22.0005				21.9992	21.9992	0.00184772	Automatic			Manual	0.2
70	water	Islet1_AS	SYBR	Unknown	Undetermined							Automatic			Manual	0.2						TRUE			TRUE
71	water	Islet1_AS	SYBR	Unknown	Undetermined							Automatic			Manual	0.2						TRUE			TRUE
72	water	Islet1_AS	SYBR	Unknown	Undetermined							Automatic			Manual	0.2						TRUE			TRUE
73	d3-1	Islet1_AS	SYBR	Unknown	27.5246				27.445	27.445	0.112552	Automatic			Manual	0.2
74	d3-2	Islet1_AS	SYBR	Unknown	27.2776				27.323	27.323	0.0642062	Automatic			Manual	0.2
75	d3-3	Islet1_AS	SYBR	Unknown	27.4183				27.1714	27.1714	0.349128	Automatic			Manual	0.2
76	d3.5-1	Islet1_AS	SYBR	Unknown	27.8941				27.7349	27.7349	0.225144	Automatic			Manual	0.2
77	d3.5-2	Islet1_AS	SYBR	Unknown	27.7273				27.7452	27.7452	0.0252989	Automatic			Manual	0.2
78	d3.5-3	Islet1_AS	SYBR	Unknown	27.5338				27.5709	27.5709	0.0524698	Automatic			Manual	0.2
79	d4-1	Islet1_AS	SYBR	Unknown	28.5815				28.4716	28.4716	0.155439	Automatic			Manual	0.2
80	d4-2	Islet1_AS	SYBR	Unknown	28.7257				29.0312	29.0312	0.432032	Automatic			Manual	0.2
81	d4-3	Islet1_AS	SYBR	Unknown	29.6673				29.316	29.316	0.49683	Automatic			Manual	0.2
82	d4.5-1	Islet1_AS	SYBR	Unknown	26.9555				26.9383	26.9383	0.0243022	Automatic			Manual	0.2
83	d4.5-2	Islet1_AS	SYBR	Unknown	27.175				27.0085	27.0085	0.235471	Automatic			Manual	0.2
84	d4.5-3	Islet1_AS	SYBR	Unknown	27.2132				27.1634	27.1634	0.0703805	Automatic			Manual	0.2
85	d5-1	Islet1_AS	SYBR	Unknown	23.8587				23.8058	23.8058	0.0747975	Automatic			Manual	0.2
86	d5-2	Islet1_AS	SYBR	Unknown	24.2391				24.1651	24.1651	0.104677	Automatic			Manual	0.2
87	d5-3	Islet1_AS	SYBR	Unknown	24.4699				24.4419	24.4419	0.0396477	Automatic			Manual	0.2
88	d6-1	Islet1_AS	SYBR	Unknown	21.7478				21.7587	21.7587	0.0154588	Automatic			Manual	0.2
89	d6-2	Islet1_AS	SYBR	Unknown	22.1151				22.1289	22.1289	0.0195022	Automatic			Manual	0.2
90	d6-3	Islet1_AS	SYBR	Unknown	22.1442				22.1462	22.1462	0.00292128	Automatic			Manual	0.2
91	d7-1	Islet1_AS	SYBR	Unknown	21.758				21.7034	21.7034	0.0773155	Automatic			Manual	0.2
92	d7-2	Islet1_AS	SYBR	Unknown	21.6878				21.6611	21.6611	0.0378728	Automatic			Manual	0.2
93	d7-3	Islet1_AS	SYBR	Unknown	21.9979				21.9992	21.9992	0.00184772	Automatic			Manual	0.2
94	water	Islet1_AS	SYBR	Unknown	Undetermined							Automatic			Manual	0.2						TRUE			TRUE
95	water	Islet1_AS	SYBR	Unknown	Undetermined							Automatic			Manual	0.2						TRUE			TRUE
96	water	Islet1_AS	SYBR	Unknown	Undetermined							Automatic			Manual	0.2						TRUE			TRUE
Slope		cycles/log decade
Y-Intercept
R^2
Well	Sample Name	Detector Name	Reporter	Task	Ct	Quantity	Qty Mean	Qty StdDev	Ct Median	Ct Mean	Ct StdDev	Baseline Type	Baseline Start	Baseline Stop	Threshold Type	Threshold	FOS	HMD	LME	EW	BPR	NAW	HNS	HRN	EAF	BAF	TAF	CAF
193	d3-1	Ngn2-2_AS	SYBR	Unknown	30.524				30.5353	30.5353	0.0159335	Automatic			Manual	0.2
194	d3-2	Ngn2-2_AS	SYBR	Unknown	30.3513				30.2316	30.2316	0.169268	Automatic			Manual	0.2
195	d3-3	Ngn2-2_AS	SYBR	Unknown	30.4137				30.2812	30.2812	0.187419	Automatic			Manual	0.2
196	d3.5-1	Ngn2-2_AS	SYBR	Unknown	27.3522				27.3684	27.3684	0.0229198	Automatic			Manual	0.2
197	d3.5-2	Ngn2-2_AS	SYBR	Unknown	27.5138				27.5242	27.5242	0.0146239	Automatic			Manual	0.2
198	d3.5-3	Ngn2-2_AS	SYBR	Unknown	27.4307				27.3393	27.3393	0.129211	Automatic			Manual	0.2
199	d4-1	Ngn2-2_AS	SYBR	Unknown	25.0833				25.0836	25.0836	0.000443724	Automatic			Manual	0.2
200	d4-2	Ngn2-2_AS	SYBR	Unknown	25.1296				25.0666	25.0666	0.0891854	Automatic			Manual	0.2
201	d4-3	Ngn2-2_AS	SYBR	Unknown	25.3232				25.2997	25.2997	0.0333506	Automatic			Manual	0.2
202	d4.5-1	Ngn2-2_AS	SYBR	Unknown	24.1417				24.1593	24.1593	0.0248403	Automatic			Manual	0.2
203	d4.5-2	Ngn2-2_AS	SYBR	Unknown	23.8879				23.9415	23.9415	0.0757591	Automatic			Manual	0.2
204	d4.5-3	Ngn2-2_AS	SYBR	Unknown	24.2728				24.2363	24.2363	0.0516174	Automatic			Manual	0.2
205	d5-1	Ngn2-2_AS	SYBR	Unknown	23.3469				23.3103	23.3103	0.0517671	Automatic			Manual	0.2
206	d5-2	Ngn2-2_AS	SYBR	Unknown	23.6565				23.7043	23.7043	0.0675941	Automatic			Manual	0.2
207	d5-3	Ngn2-2_AS	SYBR	Unknown	23.7948				23.7653	23.7653	0.0417072	Automatic			Manual	0.2
208	d6-1	Ngn2-2_AS	SYBR	Unknown	22.4034				22.4195	22.4195	0.0228281	Automatic			Manual	0.2
209	d6-2	Ngn2-2_AS	SYBR	Unknown	22.6658				22.6706	22.6706	0.00666662	Automatic			Manual	0.2
210	d6-3	Ngn2-2_AS	SYBR	Unknown	22.5745				22.5013	22.5013	0.103426	Automatic			Manual	0.2
211	d7-1	Ngn2-2_AS	SYBR	Unknown	22.6857				22.6075	22.6075	0.110645	Automatic			Manual	0.2
212	d7-2	Ngn2-2_AS	SYBR	Unknown	22.6658				22.6408	22.6408	0.0353764	Automatic			Manual	0.2
213	d7-3	Ngn2-2_AS	SYBR	Unknown	22.8176				22.7808	22.7808	0.0519478	Automatic			Manual	0.2
214	water	Ngn2-2_AS	SYBR	Unknown	39.8994				38.5261	38.5261	1.94216	Automatic			Manual	0.2						TRUE
215	water	Ngn2-2_AS	SYBR	Unknown	37.1528				38.5261	38.5261	1.94216	Automatic			Manual	0.2
216	water	Ngn2-2_AS	SYBR	Unknown	Undetermined				38.5261	38.5261	1.94216	Automatic			Manual	0.2						TRUE			TRUE
217	d3-1	Ngn2-2_AS	SYBR	Unknown	30.5466				30.5353	30.5353	0.0159335	Automatic			Manual	0.2
218	d3-2	Ngn2-2_AS	SYBR	Unknown	30.1119				30.2316	30.2316	0.169268	Automatic			Manual	0.2
219	d3-3	Ngn2-2_AS	SYBR	Unknown	30.1486				30.2812	30.2812	0.187419	Automatic			Manual	0.2
220	d3.5-1	Ngn2-2_AS	SYBR	Unknown	27.3846				27.3684	27.3684	0.0229198	Automatic			Manual	0.2
221	d3.5-2	Ngn2-2_AS	SYBR	Unknown	27.5345				27.5242	27.5242	0.0146239	Automatic			Manual	0.2
222	d3.5-3	Ngn2-2_AS	SYBR	Unknown	27.248				27.3393	27.3393	0.129211	Automatic			Manual	0.2
223	d4-1	Ngn2-2_AS	SYBR	Unknown	25.084				25.0836	25.0836	0.000443724	Automatic			Manual	0.2
224	d4-2	Ngn2-2_AS	SYBR	Unknown	25.0035				25.0666	25.0666	0.0891854	Automatic			Manual	0.2
225	d4-3	Ngn2-2_AS	SYBR	Unknown	25.2761				25.2997	25.2997	0.0333506	Automatic			Manual	0.2
226	d4.5-1	Ngn2-2_AS	SYBR	Unknown	24.1768				24.1593	24.1593	0.0248403	Automatic			Manual	0.2
227	d4.5-2	Ngn2-2_AS	SYBR	Unknown	23.9951				23.9415	23.9415	0.0757591	Automatic			Manual	0.2
228	d4.5-3	Ngn2-2_AS	SYBR	Unknown	24.1998				24.2363	24.2363	0.0516174	Automatic			Manual	0.2
229	d5-1	Ngn2-2_AS	SYBR	Unknown	23.2737				23.3103	23.3103	0.0517671	Automatic			Manual	0.2
230	d5-2	Ngn2-2_AS	SYBR	Unknown	23.7521				23.7043	23.7043	0.0675941	Automatic			Manual	0.2
231	d5-3	Ngn2-2_AS	SYBR	Unknown	23.7358				23.7653	23.7653	0.0417072	Automatic			Manual	0.2
232	d6-1	Ngn2-2_AS	SYBR	Unknown	22.4357				22.4195	22.4195	0.0228281	Automatic			Manual	0.2
233	d6-2	Ngn2-2_AS	SYBR	Unknown	22.6753				22.6706	22.6706	0.00666662	Automatic			Manual	0.2
234	d6-3	Ngn2-2_AS	SYBR	Unknown	22.4282				22.5013	22.5013	0.103426	Automatic			Manual	0.2
235	d7-1	Ngn2-2_AS	SYBR	Unknown	22.5292				22.6075	22.6075	0.110645	Automatic			Manual	0.2
236	d7-2	Ngn2-2_AS	SYBR	Unknown	22.6158				22.6408	22.6408	0.0353764	Automatic			Manual	0.2
237	d7-3	Ngn2-2_AS	SYBR	Unknown	22.7441				22.7808	22.7808	0.0519478	Automatic			Manual	0.2
238	water	Ngn2-2_AS	SYBR	Unknown	Undetermined				38.5261	38.5261	1.94216	Automatic			Manual	0.2						TRUE			TRUE
239	water	Ngn2-2_AS	SYBR	Unknown	Undetermined				38.5261	38.5261	1.94216	Automatic			Manual	0.2						TRUE
240	water	Ngn2-2_AS	SYBR	Unknown	Undetermined				38.5261	38.5261	1.94216	Automatic			Manual	0.2						TRUE			TRUE
Slope		cycles/log decade
Y-Intercept
R^2
Well	Sample Name	Detector Name	Reporter	Task	Ct	Quantity	Qty Mean	Qty StdDev	Ct Median	Ct Mean	Ct StdDev	Baseline Type	Baseline Start	Baseline Stop	Threshold Type	Threshold	FOS	HMD	LME	EW	BPR	NAW	HNS	HRN	EAF	BAF	TAF	CAF
289	d3-1	Nkx2-2_AS	SYBR	Unknown	30.5103				30.4449	30.4449	0.0925019	Automatic			Manual	0.2
290	d3-2	Nkx2-2_AS	SYBR	Unknown	33.2744				33.1291	33.1291	0.205504	Automatic			Manual	0.2
291	d3-3	Nkx2-2_AS	SYBR	Unknown	32.048				32.0489	32.0489	0.00135679	Automatic			Manual	0.2
292	d3.5-1	Nkx2-2_AS	SYBR	Unknown	33.8142				32.6189	32.6189	1.69038	Automatic			Manual	0.2
293	d3.5-2	Nkx2-2_AS	SYBR	Unknown	31.518				31.9837	31.9837	0.658602	Automatic			Manual	0.2
294	d3.5-3	Nkx2-2_AS	SYBR	Unknown	30.4174				30.4976	30.4976	0.113314	Automatic			Manual	0.2
295	d4-1	Nkx2-2_AS	SYBR	Unknown	28.7101				28.7684	28.7684	0.0825404	Automatic			Manual	0.2
296	d4-2	Nkx2-2_AS	SYBR	Unknown	32.0224				31.6426	31.6426	0.537105	Automatic			Manual	0.2
297	d4-3	Nkx2-2_AS	SYBR	Unknown	32.9426				33.6011	33.6011	0.931234	Automatic			Manual	0.2
298	d4.5-1	Nkx2-2_AS	SYBR	Unknown	30.2272				30.0935	30.0935	0.189135	Automatic			Manual	0.2
299	d4.5-2	Nkx2-2_AS	SYBR	Unknown	28.9282				29.0095	29.0095	0.115016	Automatic			Manual	0.2
300	d4.5-3	Nkx2-2_AS	SYBR	Unknown	30.0899				29.7698	29.7698	0.452711	Automatic			Manual	0.2
301	d5-1	Nkx2-2_AS	SYBR	Unknown	28.4865				28.5525	28.5525	0.0933974	Automatic			Manual	0.2
302	d5-2	Nkx2-2_AS	SYBR	Unknown	29.2066				29.0532	29.0532	0.216849	Automatic			Manual	0.2
303	d5-3	Nkx2-2_AS	SYBR	Unknown	29.7684				30.1752	30.1752	0.575317	Automatic			Manual	0.2
304	d6-1	Nkx2-2_AS	SYBR	Unknown	27.5512				27.504	27.504	0.0667067	Automatic			Manual	0.2
305	d6-2	Nkx2-2_AS	SYBR	Unknown	27.6533				27.6828	27.6828	0.0417665	Automatic			Manual	0.2
306	d6-3	Nkx2-2_AS	SYBR	Unknown	27.4586				27.6059	27.6059	0.208292	Automatic			Manual	0.2
307	d7-1	Nkx2-2_AS	SYBR	Unknown	26.5914				26.3785	26.3785	0.301005	Automatic			Manual	0.2
308	d7-2	Nkx2-2_AS	SYBR	Unknown	26.6987				26.6207	26.6207	0.110305	Automatic			Manual	0.2
309	d7-3	Nkx2-2_AS	SYBR	Unknown	26.8245				26.7507	26.7507	0.104478	Automatic			Manual	0.2
310	water	Nkx2-2_AS	SYBR	Unknown	Undetermined				34.3096	35.087	2.05558	Automatic			Manual	0.2						TRUE			TRUE
311	water	Nkx2-2_AS	SYBR	Unknown	Undetermined				34.3096	35.087	2.05558	Automatic			Manual	0.2						TRUE			TRUE
312	water	Nkx2-2_AS	SYBR	Unknown	38.0669				34.3096	35.087	2.05558	Automatic			Manual	0.2
313	d3-1	Nkx2-2_AS	SYBR	Unknown	30.3795				30.4449	30.4449	0.0925019	Automatic			Manual	0.2
314	d3-2	Nkx2-2_AS	SYBR	Unknown	32.9838				33.1291	33.1291	0.205504	Automatic			Manual	0.2
315	d3-3	Nkx2-2_AS	SYBR	Unknown	32.0499				32.0489	32.0489	0.00135679	Automatic			Manual	0.2
316	d3.5-1	Nkx2-2_AS	SYBR	Unknown	31.4237				32.6189	32.6189	1.69038	Automatic			Manual	0.2
317	d3.5-2	Nkx2-2_AS	SYBR	Unknown	32.4494				31.9837	31.9837	0.658602	Automatic			Manual	0.2
318	d3.5-3	Nkx2-2_AS	SYBR	Unknown	30.5777				30.4976	30.4976	0.113314	Automatic			Manual	0.2
319	d4-1	Nkx2-2_AS	SYBR	Unknown	28.8268				28.7684	28.7684	0.0825404	Automatic			Manual	0.2
320	d4-2	Nkx2-2_AS	SYBR	Unknown	31.2628				31.6426	31.6426	0.537105	Automatic			Manual	0.2
321	d4-3	Nkx2-2_AS	SYBR	Unknown	34.2596				33.6011	33.6011	0.931234	Automatic			Manual	0.2
322	d4.5-1	Nkx2-2_AS	SYBR	Unknown	29.9597				30.0935	30.0935	0.189135	Automatic			Manual	0.2
323	d4.5-2	Nkx2-2_AS	SYBR	Unknown	29.0909				29.0095	29.0095	0.115016	Automatic			Manual	0.2
324	d4.5-3	Nkx2-2_AS	SYBR	Unknown	29.4497				29.7698	29.7698	0.452711	Automatic			Manual	0.2
325	d5-1	Nkx2-2_AS	SYBR	Unknown	28.6186				28.5525	28.5525	0.0933974	Automatic			Manual	0.2
326	d5-2	Nkx2-2_AS	SYBR	Unknown	28.8999				29.0532	29.0532	0.216849	Automatic			Manual	0.2
327	d5-3	Nkx2-2_AS	SYBR	Unknown	30.582				30.1752	30.1752	0.575317	Automatic			Manual	0.2
328	d6-1	Nkx2-2_AS	SYBR	Unknown	27.4569				27.504	27.504	0.0667067	Automatic			Manual	0.2
329	d6-2	Nkx2-2_AS	SYBR	Unknown	27.7123				27.6828	27.6828	0.0417665	Automatic			Manual	0.2
330	d6-3	Nkx2-2_AS	SYBR	Unknown	27.7532				27.6059	27.6059	0.208292	Automatic			Manual	0.2
331	d7-1	Nkx2-2_AS	SYBR	Unknown	26.1657				26.3785	26.3785	0.301005	Automatic			Manual	0.2
332	d7-2	Nkx2-2_AS	SYBR	Unknown	26.5427				26.6207	26.6207	0.110305	Automatic			Manual	0.2
333	d7-3	Nkx2-2_AS	SYBR	Unknown	26.6768				26.7507	26.7507	0.104478	Automatic			Manual	0.2
334	water	Nkx2-2_AS	SYBR	Unknown	33.782				34.3096	35.087	2.05558	Automatic			Manual	0.2
335	water	Nkx2-2_AS	SYBR	Unknown	33.6618				34.3096	35.087	2.05558	Automatic			Manual	0.2
336	water	Nkx2-2_AS	SYBR	Unknown	34.8372				34.3096	35.087	2.05558	Automatic			Manual	0.2
Slope		cycles/log decade
Y-Intercept
R^2
Well	Sample Name	Detector Name	Reporter	Task	Ct	Quantity	Qty Mean	Qty StdDev	Ct Median	Ct Mean	Ct StdDev	Baseline Type	Baseline Start	Baseline Stop	Threshold Type	Threshold	FOS	HMD	LME	EW	BPR	NAW	HNS	HRN	EAF	BAF	TAF	CAF
241	d3-1	Nkx6.1_AS	SYBR	Unknown	30.4769				30.878	30.878	0.567279	Automatic			Manual	0.2
242	d3-2	Nkx6.1_AS	SYBR	Unknown	31.2998				30.9897	30.9897	0.438631	Automatic			Manual	0.2
243	d3-3	Nkx6.1_AS	SYBR	Unknown	31.4671				31.4141	31.4141	0.0748595	Automatic			Manual	0.2
244	d3.5-1	Nkx6.1_AS	SYBR	Unknown	31.346				31.3291	31.3291	0.0238828	Automatic			Manual	0.2
245	d3.5-2	Nkx6.1_AS	SYBR	Unknown	31.4238				31.4673	31.4673	0.0614602	Automatic			Manual	0.2
246	d3.5-3	Nkx6.1_AS	SYBR	Unknown	30.5472				30.2645	30.2645	0.399904	Automatic			Manual	0.2
247	d4-1	Nkx6.1_AS	SYBR	Unknown	24.5251				24.4598	24.4598	0.0922618	Automatic			Manual	0.2
248	d4-2	Nkx6.1_AS	SYBR	Unknown	24.6504				24.7017	24.7017	0.0724494	Automatic			Manual	0.2
249	d4-3	Nkx6.1_AS	SYBR	Unknown	24.7987				24.85	24.85	0.0725708	Automatic			Manual	0.2
250	d4.5-1	Nkx6.1_AS	SYBR	Unknown	23.9031				23.9079	23.9079	0.00676912	Automatic			Manual	0.2
251	d4.5-2	Nkx6.1_AS	SYBR	Unknown	23.9691				23.9803	23.9803	0.0157892	Automatic			Manual	0.2
252	d4.5-3	Nkx6.1_AS	SYBR	Unknown	24.3119				24.3114	24.3114	0.000780898	Automatic			Manual	0.2
253	d5-1	Nkx6.1_AS	SYBR	Unknown	24.24				24.2626	24.2626	0.0320397	Automatic			Manual	0.2
254	d5-2	Nkx6.1_AS	SYBR	Unknown	24.4809				24.5222	24.5222	0.0583609	Automatic			Manual	0.2
255	d5-3	Nkx6.1_AS	SYBR	Unknown	24.9448				24.8535	24.8535	0.129084	Automatic			Manual	0.2
256	d6-1	Nkx6.1_AS	SYBR	Unknown	24.7699				24.7778	24.7778	0.0110526	Automatic			Manual	0.2
257	d6-2	Nkx6.1_AS	SYBR	Unknown	24.8473				24.7846	24.7846	0.0887147	Automatic			Manual	0.2
258	d6-3	Nkx6.1_AS	SYBR	Unknown	24.8785				24.8593	24.8593	0.0271318	Automatic			Manual	0.2
259	d7-1	Nkx6.1_AS	SYBR	Unknown	24.9618				24.8906	24.8906	0.100662	Automatic			Manual	0.2
260	d7-2	Nkx6.1_AS	SYBR	Unknown	24.9441				24.9443	24.9443	0.000316947	Automatic			Manual	0.2
261	d7-3	Nkx6.1_AS	SYBR	Unknown	25.2164				25.2419	25.2419	0.0361492	Automatic			Manual	0.2
262	water	Nkx6.1_AS	SYBR	Unknown	Undetermined							Automatic			Manual	0.2						TRUE			TRUE
263	water	Nkx6.1_AS	SYBR	Unknown	38.9039							Automatic			Manual	0.2
264	water	Nkx6.1_AS	SYBR	Unknown	Undetermined							Automatic			Manual	0.2						TRUE			TRUE
265	d3-1	Nkx6.1_AS	SYBR	Unknown	31.2792				30.878	30.878	0.567279	Automatic			Manual	0.2
266	d3-2	Nkx6.1_AS	SYBR	Unknown	30.6795				30.9897	30.9897	0.438631	Automatic			Manual	0.2
267	d3-3	Nkx6.1_AS	SYBR	Unknown	31.3612				31.4141	31.4141	0.0748595	Automatic			Manual	0.2
268	d3.5-1	Nkx6.1_AS	SYBR	Unknown	31.3122				31.3291	31.3291	0.0238828	Automatic			Manual	0.2
269	d3.5-2	Nkx6.1_AS	SYBR	Unknown	31.5107				31.4673	31.4673	0.0614602	Automatic			Manual	0.2
270	d3.5-3	Nkx6.1_AS	SYBR	Unknown	29.9817				30.2645	30.2645	0.399904	Automatic			Manual	0.2
271	d4-1	Nkx6.1_AS	SYBR	Unknown	24.3946				24.4598	24.4598	0.0922618	Automatic			Manual	0.2
272	d4-2	Nkx6.1_AS	SYBR	Unknown	24.7529				24.7017	24.7017	0.0724494	Automatic			Manual	0.2
273	d4-3	Nkx6.1_AS	SYBR	Unknown	24.9013				24.85	24.85	0.0725708	Automatic			Manual	0.2
274	d4.5-1	Nkx6.1_AS	SYBR	Unknown	23.9127				23.9079	23.9079	0.00676912	Automatic			Manual	0.2
275	d4.5-2	Nkx6.1_AS	SYBR	Unknown	23.9914				23.9803	23.9803	0.0157892	Automatic			Manual	0.2
276	d4.5-3	Nkx6.1_AS	SYBR	Unknown	24.3108				24.3114	24.3114	0.000780898	Automatic			Manual	0.2
277	d5-1	Nkx6.1_AS	SYBR	Unknown	24.2853				24.2626	24.2626	0.0320397	Automatic			Manual	0.2
278	d5-2	Nkx6.1_AS	SYBR	Unknown	24.5634				24.5222	24.5222	0.0583609	Automatic			Manual	0.2
279	d5-3	Nkx6.1_AS	SYBR	Unknown	24.7623				24.8535	24.8535	0.129084	Automatic			Manual	0.2
280	d6-1	Nkx6.1_AS	SYBR	Unknown	24.7856				24.7778	24.7778	0.0110526	Automatic			Manual	0.2
281	d6-2	Nkx6.1_AS	SYBR	Unknown	24.7219				24.7846	24.7846	0.0887147	Automatic			Manual	0.2
282	d6-3	Nkx6.1_AS	SYBR	Unknown	24.8401				24.8593	24.8593	0.0271318	Automatic			Manual	0.2
283	d7-1	Nkx6.1_AS	SYBR	Unknown	24.8194				24.8906	24.8906	0.100662	Automatic			Manual	0.2
284	d7-2	Nkx6.1_AS	SYBR	Unknown	24.9445				24.9443	24.9443	0.000316947	Automatic			Manual	0.2
285	d7-3	Nkx6.1_AS	SYBR	Unknown	25.2675				25.2419	25.2419	0.0361492	Automatic			Manual	0.2
286	water	Nkx6.1_AS	SYBR	Unknown	Undetermined							Automatic			Manual	0.2						TRUE			TRUE
287	water	Nkx6.1_AS	SYBR	Unknown	Undetermined							Automatic			Manual	0.2						TRUE			TRUE
288	water	Nkx6.1_AS	SYBR	Unknown	Undetermined							Automatic			Manual	0.2						TRUE			TRUE
Slope		cycles/log decade
Y-Intercept
R^2
Well	Sample Name	Detector Name	Reporter	Task	Ct	Quantity	Qty Mean	Qty StdDev	Ct Median	Ct Mean	Ct StdDev	Baseline Type	Baseline Start	Baseline Stop	Threshold Type	Threshold	FOS	HMD	LME	EW	BPR	NAW	HNS	HRN	EAF	BAF	TAF	CAF
337	d3-1	Pou3f2	SYBR	Unknown	26.353				26.8508	26.8508	0.704022	Automatic			Manual	0.2
338	d3-2	Pou3f2	SYBR	Unknown	26.393				26.3156	26.3156	0.109566	Automatic			Manual	0.2
339	d3-3	Pou3f2	SYBR	Unknown	26.7055				26.3375	26.3375	0.520386	Automatic			Manual	0.2
340	d3.5-1	Pou3f2	SYBR	Unknown	25.3285				25.0771	25.0771	0.355481	Automatic			Manual	0.2
341	d3.5-2	Pou3f2	SYBR	Unknown	25.1694				25.0882	25.0882	0.114857	Automatic			Manual	0.2
342	d3.5-3	Pou3f2	SYBR	Unknown	24.8204				24.93	24.93	0.154984	Automatic			Manual	0.2
343	d4-1	Pou3f2	SYBR	Unknown	23.5213				23.3137	23.3137	0.293678	Automatic			Manual	0.2
344	d4-2	Pou3f2	SYBR	Unknown	23.4851				23.4589	23.4589	0.0371567	Automatic			Manual	0.2
345	d4-3	Pou3f2	SYBR	Unknown	23.7298				23.387	23.387	0.484806	Automatic			Manual	0.2
346	d4.5-1	Pou3f2	SYBR	Unknown	22.9693				22.906	22.906	0.0895658	Automatic			Manual	0.2
347	d4.5-2	Pou3f2	SYBR	Unknown	22.6842				22.5555	22.5555	0.182081	Automatic			Manual	0.2
348	d4.5-3	Pou3f2	SYBR	Unknown	23.7381				23.4659	23.4659	0.384948	Automatic			Manual	0.2
349	d5-1	Pou3f2	SYBR	Unknown	22.1764				22.2436	22.2436	0.095086	Automatic			Manual	0.2
350	d5-2	Pou3f2	SYBR	Unknown	22.8556				22.7628	22.7628	0.131348	Automatic			Manual	0.2
351	d5-3	Pou3f2	SYBR	Unknown	23.2093				23.2163	23.2163	0.00985764	Automatic			Manual	0.2
352	d6-1	Pou3f2	SYBR	Unknown	22.1914				21.7644	21.7644	0.603858	Automatic			Manual	0.2
353	d6-2	Pou3f2	SYBR	Unknown	21.8066				21.7763	21.7763	0.0428374	Automatic			Manual	0.2
354	d6-3	Pou3f2	SYBR	Unknown	21.9664				21.8647	21.8647	0.143851	Automatic			Manual	0.2
355	d7-1	Pou3f2	SYBR	Unknown	21.6114				21.518	21.518	0.132097	Automatic			Manual	0.2
356	d7-2	Pou3f2	SYBR	Unknown	21.8677				21.8002	21.8002	0.0954043	Automatic			Manual	0.2
357	d7-3	Pou3f2	SYBR	Unknown	21.9817				21.8832	21.8832	0.139358	Automatic			Manual	0.2
358	water	Pou3f2	SYBR	Unknown	37.4666				36.1854	36.5913	1.33805	Automatic			Manual	0.2
359	water	Pou3f2	SYBR	Unknown	38.8409				36.1854	36.5913	1.33805	Automatic			Manual	0.2
360	water	Pou3f2	SYBR	Unknown	35.2287				36.1854	36.5913	1.33805	Automatic			Manual	0.2
361	d3-1	Pou3f2	SYBR	Unknown	27.3486				26.8508	26.8508	0.704022	Automatic			Manual	0.2				TRUE
362	d3-2	Pou3f2	SYBR	Unknown	26.2381				26.3156	26.3156	0.109566	Automatic			Manual	0.2				TRUE
363	d3-3	Pou3f2	SYBR	Unknown	25.9695				26.3375	26.3375	0.520386	Automatic			Manual	0.2				TRUE
364	d3.5-1	Pou3f2	SYBR	Unknown	24.8257				25.0771	25.0771	0.355481	Automatic			Manual	0.2				TRUE
365	d3.5-2	Pou3f2	SYBR	Unknown	25.007				25.0882	25.0882	0.114857	Automatic			Manual	0.2				TRUE
366	d3.5-3	Pou3f2	SYBR	Unknown	25.0396				24.93	24.93	0.154984	Automatic			Manual	0.2				TRUE
367	d4-1	Pou3f2	SYBR	Unknown	23.106				23.3137	23.3137	0.293678	Automatic			Manual	0.2				TRUE			TRUE
368	d4-2	Pou3f2	SYBR	Unknown	23.4326				23.4589	23.4589	0.0371567	Automatic			Manual	0.2							TRUE
369	d4-3	Pou3f2	SYBR	Unknown	23.0442				23.387	23.387	0.484806	Automatic			Manual	0.2
370	d4.5-1	Pou3f2	SYBR	Unknown	22.8427				22.906	22.906	0.0895658	Automatic			Manual	0.2
371	d4.5-2	Pou3f2	SYBR	Unknown	22.4267				22.5555	22.5555	0.182081	Automatic			Manual	0.2
372	d4.5-3	Pou3f2	SYBR	Unknown	23.1937				23.4659	23.4659	0.384948	Automatic			Manual	0.2
373	d5-1	Pou3f2	SYBR	Unknown	22.3109				22.2436	22.2436	0.095086	Automatic			Manual	0.2
374	d5-2	Pou3f2	SYBR	Unknown	22.6699				22.7628	22.7628	0.131348	Automatic			Manual	0.2
375	d5-3	Pou3f2	SYBR	Unknown	23.2232				23.2163	23.2163	0.00985764	Automatic			Manual	0.2
376	d6-1	Pou3f2	SYBR	Unknown	21.3374				21.7644	21.7644	0.603858	Automatic			Manual	0.2
377	d6-2	Pou3f2	SYBR	Unknown	21.746				21.7763	21.7763	0.0428374	Automatic			Manual	0.2
378	d6-3	Pou3f2	SYBR	Unknown	21.763				21.8647	21.8647	0.143851	Automatic			Manual	0.2
379	d7-1	Pou3f2	SYBR	Unknown	21.4246				21.518	21.518	0.132097	Automatic			Manual	0.2
380	d7-2	Pou3f2	SYBR	Unknown	21.7328				21.8002	21.8002	0.0954043	Automatic			Manual	0.2
381	d7-3	Pou3f2	SYBR	Unknown	21.7846				21.8832	21.8832	0.139358	Automatic			Manual	0.2
382	water	Pou3f2	SYBR	Unknown	36.3195				36.1854	36.5913	1.33805	Automatic			Manual	0.2
383	water	Pou3f2	SYBR	Unknown	36.0513				36.1854	36.5913	1.33805	Automatic			Manual	0.2
384	water	Pou3f2	SYBR	Unknown	35.6411				36.1854	36.5913	1.33805	Automatic			Manual	0.2
Slope		cycles/log decade
Y-Intercept
R^2
Well	Sample Name	Detector Name	Reporter	Task	Ct	Quantity	Qty Mean	Qty StdDev	Ct Median	Ct Mean	Ct StdDev	Baseline Type	Baseline Start	Baseline Stop	Threshold Type	Threshold	FOS	HMD	LME	EW	BPR	NAW	HNS	HRN	EAF	BAF	TAF	CAF
97	d3-1	Tuj1_AS	SYBR	Unknown	25.7455				26.0541	26.0541	0.436404	Automatic			Manual	0.2
98	d3-2	Tuj1_AS	SYBR	Unknown	24.878				25.0695	25.0695	0.270867	Automatic			Manual	0.2
99	d3-3	Tuj1_AS	SYBR	Unknown	25.4812				25.5815	25.5815	0.141805	Automatic			Manual	0.2
100	d3.5-1	Tuj1_AS	SYBR	Unknown	26.4922				26.6138	26.6138	0.171959	Automatic			Manual	0.2
101	d3.5-2	Tuj1_AS	SYBR	Unknown	26.338				26.5126	26.5126	0.246941	Automatic			Manual	0.2
102	d3.5-3	Tuj1_AS	SYBR	Unknown	26.0484				26.2325	26.2325	0.260315	Automatic			Manual	0.2
103	d4-1	Tuj1_AS	SYBR	Unknown	25.9497				26.0234	26.0234	0.104233	Automatic			Manual	0.2
104	d4-2	Tuj1_AS	SYBR	Unknown	26.1203				26.2676	26.2676	0.208251	Automatic			Manual	0.2
105	d4-3	Tuj1_AS	SYBR	Unknown	26.2714				26.3566	26.3566	0.120493	Automatic			Manual	0.2
106	d4.5-1	Tuj1_AS	SYBR	Unknown	26.1705				26.265	26.265	0.133666	Automatic			Manual	0.2
107	d4.5-2	Tuj1_AS	SYBR	Unknown	26.1426				26.1866	26.1866	0.0622438	Automatic			Manual	0.2
108	d4.5-3	Tuj1_AS	SYBR	Unknown	26.3142				26.6713	26.6713	0.504987	Automatic			Manual	0.2
109	d5-1	Tuj1_AS	SYBR	Unknown	24.8007				24.8153	24.8153	0.0207268	Automatic			Manual	0.2
110	d5-2	Tuj1_AS	SYBR	Unknown	24.8797				25.0526	25.0526	0.244591	Automatic			Manual	0.2
111	d5-3	Tuj1_AS	SYBR	Unknown	25.1426				25.1818	25.1818	0.0555502	Automatic			Manual	0.2
112	d6-1	Tuj1_AS	SYBR	Unknown	22.5997				22.8229	22.8229	0.315675	Automatic			Manual	0.2
113	d6-2	Tuj1_AS	SYBR	Unknown	22.3968				22.5029	22.5029	0.150086	Automatic			Manual	0.2
114	d6-3	Tuj1_AS	SYBR	Unknown	22.4568				22.5906	22.5906	0.189329	Automatic			Manual	0.2
115	d7-1	Tuj1_AS	SYBR	Unknown	21.4359				21.56	21.56	0.175373	Automatic			Manual	0.2
116	d7-2	Tuj1_AS	SYBR	Unknown	21.3669				21.4656	21.4656	0.139635	Automatic			Manual	0.2
117	d7-3	Tuj1_AS	SYBR	Unknown	21.5119				21.6386	21.6386	0.179149	Automatic			Manual	0.2
118	water	Tuj1_AS	SYBR	Unknown	31.084				31.2308	31.3119	0.261272	Automatic			Manual	0.2
119	water	Tuj1_AS	SYBR	Unknown	31.3231				31.2308	31.3119	0.261272	Automatic			Manual	0.2
120	water	Tuj1_AS	SYBR	Unknown	31.4531				31.2308	31.3119	0.261272	Automatic			Manual	0.2
121	d3-1	Tuj1_AS	SYBR	Unknown	26.3627				26.0541	26.0541	0.436404	Automatic			Manual	0.2
122	d3-2	Tuj1_AS	SYBR	Unknown	25.2611				25.0695	25.0695	0.270867	Automatic			Manual	0.2
123	d3-3	Tuj1_AS	SYBR	Unknown	25.6817				25.5815	25.5815	0.141805	Automatic			Manual	0.2
124	d3.5-1	Tuj1_AS	SYBR	Unknown	26.7354				26.6138	26.6138	0.171959	Automatic			Manual	0.2
125	d3.5-2	Tuj1_AS	SYBR	Unknown	26.6872				26.5126	26.5126	0.246941	Automatic			Manual	0.2
126	d3.5-3	Tuj1_AS	SYBR	Unknown	26.4165				26.2325	26.2325	0.260315	Automatic			Manual	0.2
127	d4-1	Tuj1_AS	SYBR	Unknown	26.0971				26.0234	26.0234	0.104233	Automatic			Manual	0.2
128	d4-2	Tuj1_AS	SYBR	Unknown	26.4148				26.2676	26.2676	0.208251	Automatic			Manual	0.2
129	d4-3	Tuj1_AS	SYBR	Unknown	26.4418				26.3566	26.3566	0.120493	Automatic			Manual	0.2
130	d4.5-1	Tuj1_AS	SYBR	Unknown	26.3595				26.265	26.265	0.133666	Automatic			Manual	0.2
131	d4.5-2	Tuj1_AS	SYBR	Unknown	26.2306				26.1866	26.1866	0.0622438	Automatic			Manual	0.2
132	d4.5-3	Tuj1_AS	SYBR	Unknown	27.0284				26.6713	26.6713	0.504987	Automatic			Manual	0.2
133	d5-1	Tuj1_AS	SYBR	Unknown	24.83				24.8153	24.8153	0.0207268	Automatic			Manual	0.2
134	d5-2	Tuj1_AS	SYBR	Unknown	25.2256				25.0526	25.0526	0.244591	Automatic			Manual	0.2
135	d5-3	Tuj1_AS	SYBR	Unknown	25.2211				25.1818	25.1818	0.0555502	Automatic			Manual	0.2
136	d6-1	Tuj1_AS	SYBR	Unknown	23.0461				22.8229	22.8229	0.315675	Automatic			Manual	0.2
137	d6-2	Tuj1_AS	SYBR	Unknown	22.609				22.5029	22.5029	0.150086	Automatic			Manual	0.2
138	d6-3	Tuj1_AS	SYBR	Unknown	22.7245				22.5906	22.5906	0.189329	Automatic			Manual	0.2
139	d7-1	Tuj1_AS	SYBR	Unknown	21.684				21.56	21.56	0.175373	Automatic			Manual	0.2
140	d7-2	Tuj1_AS	SYBR	Unknown	21.5644				21.4656	21.4656	0.139635	Automatic			Manual	0.2
141	d7-3	Tuj1_AS	SYBR	Unknown	21.7653				21.6386	21.6386	0.179149	Automatic			Manual	0.2
142	water	Tuj1_AS	SYBR	Unknown	31.1137				31.2308	31.3119	0.261272	Automatic			Manual	0.2
143	water	Tuj1_AS	SYBR	Unknown	31.1385				31.2308	31.3119	0.261272	Automatic			Manual	0.2
144	water	Tuj1_AS	SYBR	Unknown	31.7591				31.2308	31.3119	0.261272	Automatic			Manual	0.2
Slope		cycles/log decade
Y-Intercept
R^2

## Sheet: Fig3E,F
ImageNumber	ObjectNumber	Intensity_MeanIntensity_OrigBlue	Intensity_MeanIntensity_OrigGreen	Intensity_MeanIntensity_OrigRed
1	1	0.159085	0.490067	0.0910899
1	2	0.599163	0.0319741	0.414352
1	3	0.554452	0.397377	0.213459
1	4	0.617092	0.0354744	0.307716
1	5	0.332821	0.0505399	0.0865738
1	6	0.514986	0.201671	0.317375
1	7	0.316737	0.0390039	0.0857451
1	8	0.296319	0.0311094	0.0819638
1	9	0.261358	0.0470953	0.0886434
1	10	0.0779137	0.668407	0.0881641
1	11	0.136731	0.590308	0.0885532
1	12	0.614271	0.198868	0.272797
1	13	0.357404	0.0356498	0.0934914
1	14	0.34667	0.0322461	0.120144
1	15	0.374655	0.0283196	0.0798547
1	16	0.391195	0.0252076	0.18278
1	17	0.345413	0.0247135	0.0717674
1	18	0.27887	0.0263795	0.15778
1	19	0.407275	0.0304367	0.201132
1	20	0.406027	0.0377919	0.0778343
1	21	0.373821	0.0349812	0.0657489
1	22	0.499856	0.025728	0.140851
1	23	0.698884	0.029143	0.614394
1	24	0.199535	0.476332	0.115408
1	25	0.355233	0.0235438	0.121212
1	26	0.292857	0.0298281	0.124516
1	27	0.503987	0.0314869	0.113893
1	28	0.310081	0.0509447	0.0668007
1	29	0.342467	0.0434105	0.0893915
1	30	0.373433	0.0373813	0.232135
1	31	0.3178	0.0318818	0.108049
1	32	0.363103	0.031908	0.256152
1	33	0.271111	0.0441783	0.104678
1	34	0.352917	0.0292289	0.21165
1	35	0.357211	0.027576	0.4514
1	36	0.533876	0.0337222	0.0788811
1	37	0.288356	0.0350586	0.0881992
1	38	0.279213	0.0228128	0.149344
1	39	0.372927	0.237335	0.111741
1	40	0.384526	0.044754	0.12925
1	41	0.253823	0.0441826	0.155134
1	42	0.201524	0.0349696	0.0441273
1	43	0.235238	0.0411905	0.0406353
1	44	0.659334	0.0310997	0.695185
1	45	0.552982	0.0356019	0.656924
1	46	0.328595	0.0346601	0.0739279
1	47	0.149329	0.0294238	0.319311
1	48	0.427446	0.0297587	0.0484513
1	49	0.428057	0.0328454	0.0634906
1	50	0.219987	0.0242084	0.0584024
1	51	0.429547	0.0256219	0.0556758
1	52	0.359975	0.0322107	0.0563238
1	53	0.197288	0.0194664	0.0450249
1	54	0.332533	0.0325804	0.0526578
1	55	0.313233	0.032393	0.0647663
1	56	0.311578	0.0261446	0.0440721
1	57	0.269696	0.0285593	0.0600079
1	58	0.308897	0.0323021	0.318457
1	59	0.326134	0.0280072	0.0588578
1	60	0.0768525	0.219234	0.0597719
1	61	0.37297	0.0358476	0.290351
1	62	0.202932	0.0268739	0.0609992
1	63	0.0924064	0.55845	0.0509766
1	64	0.135856	0.033386	0.0540575
1	65	0.473035	0.0310993	0.211487
1	66	0.331328	0.578264	0.0718594
1	67	0.229727	0.593603	0.0587481
1	68	0.313288	0.0446101	0.0978203
1	69	0.60981	0.0281733	0.580422
1	70	0.494443	0.0266921	0.315793
1	71	0.653311	0.0277513	0.185367
1	72	0.611472	0.173957	0.32129
1	73	0.271457	0.0475852	0.132942
1	74	0.344085	0.0389864	0.113753
1	75	0.44224	0.0261164	0.12553
1	76	0.355556	0.0469889	0.133661
1	77	0.0549422	0.558316	0.0711464
1	78	0.591271	0.0340562	0.222368
1	79	0.690228	0.0295585	0.441139
1	80	0.606748	0.0719069	0.623671
1	81	0.384047	0.0377319	0.148868
1	82	0.118179	0.470366	0.10715
1	83	0.207712	0.6345	0.135082
1	84	0.37259	0.0509286	0.0385834
1	85	0.0727062	0.0610077	0.0855134
2	1	0.659805	0.0492263	0.514952
2	2	0.561249	0.396645	0.165142
2	3	0.538999	0.0446952	0.291499
2	4	0.272742	0.0336261	0.0711522
2	5	0.296032	0.102318	0.205186
2	6	0.28037	0.0497435	0.0975619
2	7	0.477811	0.17288	0.236161
2	8	0.172803	0.498751	0.0684602
2	9	0.656538	0.0822378	0.453622
2	10	0.0990638	0.434482	0.0873403
2	11	0.317665	0.0537339	0.0980512
2	12	0.515241	0.0440771	0.401963
2	13	0.302392	0.0329488	0.0905439
2	14	0.35818	0.0244577	0.28777
2	15	0.390562	0.0221934	0.204443
2	16	0.398582	0.0300711	0.225461
2	17	0.312365	0.0269299	0.124596
2	18	0.286951	0.031276	0.21998
2	19	0.282748	0.0238225	0.132068
2	20	0.217634	0.0254231	0.119617
2	21	0.210847	0.0321801	0.104256
2	22	0.42146	0.0236993	0.349313
2	23	0.322303	0.0261592	0.0628491
2	24	0.327681	0.0417843	0.101281
2	25	0.430123	0.0299619	0.328477
2	26	0.243167	0.0344076	0.162854
2	27	0.340463	0.0269417	0.199491
2	28	0.448034	0.0273193	0.0835479
2	29	0.361853	0.0371106	0.105979
2	30	0.399711	0.0252775	0.136847
2	31	0.330086	0.0274628	0.123944
2	32	0.315858	0.043951	0.214508
2	33	0.261615	0.0478365	0.124848
2	34	0.287919	0.0265744	0.0859754
2	35	0.267585	0.0257295	0.0631724
2	36	0.158655	0.0295165	0.0643742
2	37	0.33165	0.0319892	0.223808
2	38	0.325493	0.0387622	0.189805
2	39	0.187876	0.0471128	0.075859
2	40	0.310125	0.0340339	0.0598176
2	41	0.310113	0.0332619	0.0652032
2	42	0.320397	0.0280299	0.0587133
2	43	0.341363	0.0334371	0.0684442
2	44	0.227842	0.0306622	0.0584176
2	45	0.346268	0.0324801	0.0699056
2	46	0.358085	0.0287907	0.0803142
2	47	0.267089	0.0311964	0.0769931
2	48	0.354182	0.0249443	0.0714736
2	49	0.374841	0.0226244	0.11038
2	50	0.36658	0.0432638	0.440647
2	51	0.327436	0.0294397	0.0814295
2	52	0.276383	0.0269974	0.0821251
2	53	0.362033	0.172952	0.0706585
2	54	0.441536	0.0961052	0.243749
2	55	0.0685236	0.434329	0.0799559
2	56	0.757188	0.0549177	0.405335
2	57	0.561332	0.0489019	0.265308
2	58	0.304571	0.051743	0.205049
2	59	0.318642	0.0438435	0.309797
2	60	0.180083	0.0291367	0.0674987
2	61	0.125094	0.0348173	0.124062
2	62	0.275118	0.0386701	0.0686403
2	63	0.382814	0.0282069	0.123503
2	64	0.230372	0.039007	0.191092
2	65	0.539887	0.346444	0.232292
2	66	0.369555	0.0260679	0.117571
2	67	0.355719	0.0325863	0.254179
2	68	0.524956	0.0307765	0.473324
2	69	0.495926	0.0347542	0.175654
2	70	0.626531	0.18465	0.42815
2	71	0.387025	0.0504642	0.195924
2	72	0.256865	0.716663	0.197005
2	73	0.146837	0.565809	0.135911
2	74	0.317815	0.0521131	0.0539621
2	75	0.553393	0.0342388	0.310633
2	76	0.28633	0.0944701	0.0897917
2	77	0.157909	0.329999	0.0810916
2	78	0.28383	0.0312207	0.0636706
2	79	0.180158	0.0327255	0.0856202
2	80	0.324091	0.0274652	0.0669571
2	81	0.210985	0.0232964	0.0473319
2	82	0.256639	0.0203334	0.0533729
2	83	0.21329	0.0250407	0.0494774
2	84	0.418353	0.0264514	0.121855
2	85	0.179683	0.0256728	0.048202
2	86	0.351619	0.0283543	0.289689
2	87	0.304547	0.0330183	0.254136
2	88	0.092219	0.503809	0.0711646
2	89	0.310449	0.0259742	0.119815
2	90	0.149907	0.0302264	0.0771447
3	1	0.322413	0.0785641	0.301852
3	2	0.545182	0.139771	0.346794
3	3	0.384991	0.236061	0.149899
3	4	0.476647	0.0425479	0.27381
3	5	0.221797	0.0463915	0.0868781
3	6	0.325415	0.087307	0.255128
3	7	0.18613	0.12678	0.0905945
3	8	0.153684	0.382194	0.0681977
3	9	0.161064	0.25131	0.0736149
3	10	0.607438	0.0643883	0.443089
3	11	0.221801	0.092561	0.0910394
3	12	0.444815	0.0389152	0.354192
3	13	0.254441	0.0267752	0.0915937
3	14	0.201521	0.0218711	0.142434
3	15	0.235363	0.0265689	0.0593244
3	16	0.237811	0.0241442	0.0605254
3	17	0.302919	0.0313791	0.243389
3	18	0.334939	0.0250723	0.294977
3	19	0.311682	0.0293294	0.285113
3	20	0.22532	0.0303248	0.179953
3	21	0.306204	0.025786	0.34576
3	22	0.178375	0.0395638	0.139912
3	23	0.252852	0.0234207	0.175212
3	24	0.21406	0.0327594	0.214379
3	25	0.203881	0.0308824	0.205032
3	26	0.232396	0.02508	0.0636383
3	27	0.372262	0.0274536	0.419688
3	28	0.505069	0.0280808	0.549395
3	29	0.240695	0.0286644	0.125297
3	30	0.346639	0.0308701	0.0766368
3	31	0.34241	0.0287983	0.139569
3	32	0.321005	0.0380125	0.169475
3	33	0.305034	0.0353754	0.146275
3	34	0.266204	0.0332055	0.150746
3	35	0.302772	0.0332249	0.0949106
3	36	0.157945	0.0287116	0.106131
3	37	0.146565	0.0508579	0.0971796
3	38	0.120447	0.0488801	0.094902
3	39	0.245968	0.0360274	0.0613018
3	40	0.273392	0.0346701	0.0574476
3	41	0.265213	0.0282497	0.0559852
3	42	0.21937	0.0235658	0.0398208
3	43	0.126504	0.0403895	0.0641823
3	44	0.366454	0.0256295	0.232107
3	45	0.395808	0.0285902	0.265607
3	46	0.333511	0.0243735	0.0729234
3	47	0.314371	0.0249392	0.123787
3	48	0.32616	0.0257836	0.0849396
3	49	0.393347	0.0238178	0.140363
3	50	0.242124	0.023749	0.206279
3	51	0.171232	0.0319579	0.121404
3	52	0.361093	0.0257249	0.0725223
3	53	0.221565	0.0262093	0.0978168
3	54	0.18091	0.0335176	0.078273
3	55	0.25247	0.0338546	0.141445
3	56	0.274952	0.0267556	0.109462
3	57	0.320535	0.0258377	0.308377
3	58	0.18127	0.0239365	0.054024
3	59	0.161435	0.0295971	0.0686746
3	60	0.176429	0.0493806	0.108319
3	61	0.155719	0.100729	0.192828
3	62	0.295079	0.0314752	0.181341
3	63	0.177964	0.0258235	0.0610507
3	64	0.480803	0.0240874	0.149069
3	65	0.152929	0.0279789	0.0724615
3	66	0.241676	0.0229327	0.0690963
3	67	0.22927	0.0244054	0.155823
3	68	0.451276	0.0329936	0.418716
3	69	0.326298	0.146035	0.197892
3	70	0.385113	0.19441	0.190156
3	71	0.0705393	0.275994	0.0905697
3	72	0.519274	0.110376	0.310472
3	73	0.329502	0.149502	0.0602267
3	74	0.323089	0.0421157	0.0817463
3	75	0.402358	0.0744082	0.210593
3	76	0.189698	0.511602	0.17301
3	77	0.269971	0.0575248	0.109577
3	78	0.468933	0.30911	0.208396
3	79	0.462638	0.277902	0.181678
3	80	0.170876	0.354458	0.139203
3	81	0.272036	0.0977805	0.210192
3	82	0.172198	0.0203524	0.0465924
3	83	0.168654	0.0251755	0.0596493
3	84	0.056846	0.166269	0.0823655
3	85	0.274942	0.0277647	0.11607
3	86	0.170398	0.0376022	0.112717
3	87	0.205792	0.0370431	0.177708
3	88	0.156426	0.102701	0.0772882
3	89	0.0787147	0.11955	0.0852378
4	1	0.0327788	0.205688	0.0605269
4	2	0.218	0.0221919	0.255526
4	3	0.216132	0.0269841	0.11816
4	4	0.184013	0.0288592	0.0878898
4	5	0.37445	0.0312723	0.225828
4	6	0.201277	0.0224547	0.26006
4	7	0.11065	0.0295545	0.0803134
4	8	0.333717	0.302941	0.100334
4	9	0.240776	0.0413151	0.098269
4	10	0.328713	0.0637582	0.292891
4	11	0.263009	0.0697683	0.0635452
4	12	0.117073	0.33099	0.0638377
4	13	0.157534	0.409354	0.0573125
4	14	0.353584	0.0919465	0.293647
4	15	0.239437	0.0455662	0.24155
4	16	0.376666	0.0355979	0.252196
4	17	0.475454	0.0610302	0.279827
4	18	0.59953	0.143783	0.423845
4	19	0.277778	0.106834	0.159022
4	20	0.213406	0.0250489	0.066254
4	21	0.194311	0.0240276	0.215425
4	22	0.190193	0.0288251	0.288665
4	23	0.223803	0.0236738	0.383802
4	24	0.288907	0.02807	0.170117
4	25	0.433184	0.0234297	0.576798
4	26	0.216928	0.0358097	0.29003
4	27	0.184623	0.0349476	0.290296
4	28	0.24611	0.0196864	0.112272
4	29	0.135032	0.0270022	0.122436
4	30	0.180259	0.0269906	0.0883099
4	31	0.244043	0.0275072	0.0845437
4	32	0.237918	0.0245165	0.0936632
4	33	0.137956	0.0370695	0.157464
4	34	0.178124	0.0235802	0.132377
4	35	0.245674	0.0222444	0.105977
4	36	0.208849	0.0390612	0.0806012
4	37	0.140183	0.0482074	0.15558
4	38	0.154256	0.0453031	0.0817588
4	39	0.27562	0.0290356	0.243304
4	40	0.271312	0.0275284	0.151221
4	41	0.272216	0.0309356	0.0817085
4	42	0.338117	0.0279071	0.178726
4	43	0.34466	0.0286185	0.192075
4	44	0.274284	0.0256439	0.0464769
4	45	0.212168	0.033357	0.0644571
4	46	0.14368	0.0336512	0.0522517
4	47	0.343891	0.0249564	0.327046
4	48	0.310876	0.0253947	0.0869061
4	49	0.258288	0.0202299	0.100949
4	50	0.24716	0.0293979	0.0880212
4	51	0.31581	0.0276334	0.125744
4	52	0.256903	0.0329029	0.278541
4	53	0.14495	0.0248282	0.0696953
4	54	0.214596	0.0339285	0.0712523
4	55	0.168014	0.0427497	0.0816762
4	56	0.214736	0.0202954	0.0979955
4	57	0.213792	0.0230747	0.0742517
4	58	0.255263	0.129539	0.0719132
4	59	0.406245	0.256401	0.221831
4	60	0.159686	0.532788	0.118333
4	61	0.455211	0.109619	0.31103
4	62	0.399066	0.204484	0.311101
4	63	0.196878	0.0368986	0.090403
4	64	0.153552	0.0217993	0.0358335
4	65	0.218766	0.0240661	0.0834544
4	66	0.247802	0.0238906	0.166166
4	67	0.303671	0.0297	0.0861706
4	68	0.362019	0.0305692	0.347243
4	69	0.21456	0.488188	0.193823
4	70	0.446954	0.298391	0.245554
4	71	0.422676	0.249241	0.193194
4	72	0.363399	0.321818	0.155383
4	73	0.295373	0.0482941	0.131027
4	74	0.179758	0.0371582	0.216385
4	75	0.209947	0.03593	0.166307
4	76	0.223386	0.022241	0.226016
4	77	0.123684	0.0338247	0.123894
4	78	0.238859	0.0258563	0.120146
4	79	0.212861	0.0246986	0.114634
4	80	0.259539	0.026315	0.192857
4	81	0.421186	0.173379	0.41401
4	82	0.278009	0.0700117	0.202802
4	83	0.234669	0.0327699	0.059928
4	84	0.102626	0.0845922	0.0990022
4	85	0.242079	0.0315359	0.0700514
4	86	0.241285	0.0252282	0.106697
4	87	0.208446	0.0240053	0.175542
4	88	0.125273	0.0288891	0.0916837
4	89	0.256544	0.0219912	0.218226
4	90	0.132238	0.0231816	0.041604
4	91	0.139085	0.0223686	0.0786248
4	92	0.181444	0.0236643	0.0512987
4	93	0.228946	0.0251278	0.124727
4	94	0.328037	0.0242099	0.242338
4	95	0.122617	0.0274212	0.0585558
5	1	0.0354001	0.274834	0.0472178
5	2	0.193679	0.0208076	0.249901
5	3	0.213055	0.0203851	0.153167
5	4	0.156831	0.0257856	0.162886
5	5	0.190671	0.022935	0.0908231
5	6	0.297042	0.0282713	0.202167
5	7	0.227758	0.0224123	0.292088
5	8	0.158666	0.0290737	0.218017
5	9	0.215657	0.0176647	0.0705818
5	10	0.150848	0.0197251	0.0734441
5	11	0.314336	0.0253196	0.478528
5	12	0.248159	0.0220562	0.369309
5	13	0.161724	0.0247391	0.111542
5	14	0.172399	0.0194277	0.153014
5	15	0.208979	0.0229986	0.305091
5	16	0.16396	0.0231175	0.13792
5	17	0.246098	0.0229309	0.167344
5	18	0.150191	0.0315587	0.241958
5	19	0.149663	0.0204916	0.112098
5	20	0.169713	0.03601	0.122529
5	21	0.252443	0.0309298	0.200203
5	22	0.199571	0.033468	0.195779
5	23	0.210382	0.022884	0.0621138
5	24	0.285152	0.0245487	0.150505
5	25	0.189101	0.0217155	0.0861751
5	26	0.298497	0.0299301	0.165945
5	27	0.360159	0.036669	0.143028
5	28	0.133529	0.0285907	0.0514363
5	29	0.437764	0.0331519	0.256554
5	30	0.35094	0.101187	0.173491
5	31	0.341865	0.0965514	0.260385
5	32	0.183172	0.0495364	0.132004
5	33	0.315373	0.0292817	0.367579
5	34	0.248403	0.0663135	0.228901
5	35	0.135139	0.378651	0.0620247
5	36	0.151034	0.303952	0.114466
5	37	0.134077	0.0313977	0.100425
5	38	0.0926376	0.0751069	0.0839283
5	39	0.18154	0.0261734	0.32536
5	40	0.169079	0.0323517	0.0959491
5	41	0.296233	0.259605	0.093256
5	42	0.252528	0.0272724	0.110518
5	43	0.260238	0.26059	0.0997076
5	44	0.168712	0.185911	0.0941212
5	45	0.206878	0.0234062	0.0679284
5	46	0.134826	0.0223295	0.0957492
5	47	0.246331	0.045559	0.0866319
5	48	0.198832	0.102052	0.141621
5	49	0.250799	0.0227428	0.0443426
5	50	0.145867	0.0377294	0.0592871
5	51	0.253002	0.0237037	0.0750065
5	52	0.229113	0.027369	0.273886
5	53	0.214509	0.0296015	0.2141
5	54	0.237478	0.0249264	0.299954
5	55	0.124563	0.0272375	0.0573415
5	56	0.202491	0.0246161	0.105302
5	57	0.307032	0.173681	0.270494
5	58	0.152264	0.140353	0.0706249
5	59	0.191799	0.0226884	0.0567234
5	60	0.142865	0.0215459	0.0739677
5	61	0.125962	0.0314627	0.0986599
5	62	0.196601	0.358155	0.0615933
5	63	0.152941	0.142222	0.129666
5	64	0.122338	0.469924	0.0963173
5	65	0.265621	0.163613	0.153209
5	66	0.277164	0.0526018	0.0602677
5	67	0.118051	0.0526224	0.065572
5	68	0.146363	0.0280215	0.0545988
5	69	0.186928	0.0223039	0.059197
5	70	0.235849	0.0262752	0.0914996
5	71	0.0678011	0.280963	0.0908439
5	72	0.277779	0.025596	0.418536
5	73	0.195207	0.0334667	0.200663
5	74	0.345158	0.0189945	0.295549
5	75	0.170889	0.0184874	0.108155
5	76	0.247322	0.0170583	0.350057
5	77	0.192956	0.0264275	0.200433
5	78	0.150644	0.0499768	0.148509
5	79	0.197052	0.0203629	0.154554
5	80	0.189632	0.0368517	0.0585048
5	81	0.311811	0.154591	0.347584
5	82	0.218749	0.0558266	0.114275
5	83	0.232337	0.0323896	0.0882837
5	84	0.155268	0.033385	0.110638
5	85	0.146455	0.033733	0.139744
5	86	0.128126	0.0248242	0.143836
5	87	0.199162	0.0191729	0.246282
5	88	0.240111	0.026279	0.455784
5	89	0.212601	0.02766	0.147825
5	90	0.198026	0.0240121	0.109744
5	91	0.192026	0.0237775	0.11383
5	92	0.13343	0.0375631	0.124214
5	93	0.134792	0.0267126	0.147875
5	94	0.157708	0.0187114	0.216019
5	95	0.368812	0.31704	0.175923
5	96	0.342106	0.30165	0.0990978
5	97	0.155457	0.367273	0.163137
5	98	0.344693	0.223172	0.205273
5	99	0.172368	0.128023	0.14338
5	100	0.225049	0.16389	0.1064
5	101	0.19981	0.0903907	0.185828
5	102	0.246971	0.0302924	0.0544325
5	103	0.126782	0.025889	0.0592651
5	104	0.148689	0.0218369	0.04516
5	105	0.12789	0.0257172	0.0367774

## Sheet: Fig3G,H
ImageNumber	ObjectNumber	Intensity_MeanIntensity_OrigBlue	Intensity_MeanIntensity_OrigGreen	Intensity_MeanIntensity_OrigRed
1	1	0.0689226	0.284229	0.122086
1	2	0.48512	0.0319776	0.485234
1	3	0.596868	0.202608	0.262755
1	4	0.431993	0.238916	0.241893
1	5	0.530734	0.0476184	0.640136
1	6	0.253475	0.315426	0.216749
1	7	0.190816	0.0396793	0.213083
1	8	0.0501112	0.369215	0.110022
1	9	0.0269959	0.230469	0.110554
1	10	0.0256316	0.195202	0.135497
1	11	0.171224	0.311761	0.139757
1	12	0.218814	0.408198	0.14051
1	13	0.0982998	0.257996	0.152458
1	14	0.380924	0.213632	0.188082
1	15	0.0353127	0.211853	0.14094
1	16	0.0259596	0.214677	0.112293
1	17	0.0279098	0.223615	0.111792
1	18	0.0273283	0.233091	0.127685
1	19	0.0260847	0.224631	0.118231
1	20	0.0253048	0.263599	0.130999
1	21	0.364372	0.29564	0.228557
1	22	0.0765664	0.3025	0.160302
1	23	0.0321243	0.213407	0.134669
1	24	0.107683	0.241166	0.14252
1	25	0.160954	0.263461	0.149261
1	26	0.558376	0.202579	0.377124
1	27	0.351086	0.300059	0.2003
1	28	0.321319	0.0185773	0.424086
1	29	0.0953202	0.0520604	0.149629
1	30	0.237032	0.0298905	0.130172
1	31	0.247962	0.0235033	0.196145
1	32	0.346621	0.0323098	0.202193
1	33	0.190987	0.017874	0.487056
1	34	0.382586	0.0215846	0.53934
1	35	0.314004	0.0249018	0.203134
1	36	0.219218	0.0265923	0.195376
1	37	0.356742	0.020089	0.303394
1	38	0.375303	0.0195459	0.236462
1	39	0.0694264	0.357194	0.154966
1	40	0.129751	0.289995	0.123152
1	41	0.0277732	0.231818	0.123783
1	42	0.0281893	0.208869	0.137363
1	43	0.0279053	0.227138	0.143969
1	44	0.0259685	0.212781	0.114982
1	45	0.0278876	0.224971	0.15396
1	46	0.0335056	0.122063	0.135084
1	47	0.0253214	0.162702	0.131705
1	48	0.0254283	0.281737	0.123179
1	49	0.0277078	0.15879	0.143821
1	50	0.0240032	0.184897	0.135067
1	51	0.0208837	0.221289	0.10393
1	52	0.0209055	0.166306	0.113741
1	53	0.0192835	0.173169	0.110233
1	54	0.0214379	0.143107	0.122718
1	55	0.0229304	0.126974	0.127467
1	56	0.0224239	0.133781	0.123102
1	57	0.0260798	0.146849	0.131654
1	58	0.0212239	0.115442	0.132449
1	59	0.369666	0.0224892	0.240573
1	60	0.409782	0.374364	0.273184
1	61	0.171708	0.414752	0.128477
1	62	0.132763	0.190075	0.18357
1	63	0.41794	0.374742	0.156642
1	64	0.590235	0.0363017	0.613325
1	65	0.380654	0.305431	0.168519
1	66	0.153648	0.31891	0.240425
1	67	0.234835	0.154431	0.202592
1	68	0.0318877	0.23107	0.164664
1	69	0.0280832	0.21569	0.151188
1	70	0.0352808	0.29362	0.113549
1	71	0	0.278431	0.254902
1	72	0.027225	0.141027	0.168587
1	73	0.363313	0.411612	0.163345
1	74	0.0363831	0.176843	0.188589
1	75	0.455418	0.0504287	0.516919
1	76	0.575294	0.0441558	0.685526
1	77	0.101802	0.102847	0.339226
1	78	0.473897	0.0569289	0.498727
1	79	0.0259063	0.170412	0.137768
1	80	0.0287933	0.296346	0.145987
1	81	0.0254964	0.28749	0.121684
1	82	0.0267439	0.271742	0.141797
1	83	0.0287699	0.448462	0.130352
1	84	0.0247363	0.271705	0.113901
1	85	0.0232173	0.137399	0.17283
1	86	0.0260764	0.119332	0.147059
1	87	0.251386	0.0257012	0.390605
1	88	0.245566	0.0164533	0.167349
1	89	0.363458	0.0230171	0.217405
1	90	0.345629	0.0199334	0.210713
1	91	0.226143	0.0262814	0.194831
1	92	0.161079	0.0286733	0.121662
1	93	0.101252	0.0233543	0.158206
1	94	0.133064	0.021636	0.13956
1	95	0.108058	0.022888	0.120922
1	96	0.113716	0.0259314	0.255242
1	97	0.139737	0.032019	0.233257
1	98	0.112042	0.0321022	0.244017
1	99	0.026888	0.187381	0.11914
1	100	0.0236983	0.210718	0.109675
1	101	0.0279259	0.193585	0.0982843
1	102	0.193267	0.0275451	0.174205
1	103	0.182016	0.0286897	0.212659
1	104	0.159635	0.0242239	0.278853
1	105	0.509514	0.0240072	0.55988
1	106	0.0490734	0.483642	0.17461
1	107	0.0840184	0.41442	0.146636
1	108	0.612121	0.14528	0.61621
1	109	0.362515	0.398963	0.178407
1	110	0.0613528	0.297597	0.140791
1	111	0.0589602	0.258289	0.126155
1	112	0.092481	0.297689	0.134474
1	113	0.0945844	0.179348	0.110221
1	114	0.0274377	0.152544	0.11859
1	115	0.027795	0.240685	0.122243
1	116	0.0555255	0.330991	0.133846
1	117	0.0441176	0.232777	0.142716
1	118	0.0299496	0.180019	0.134863
1	119	0.0768507	0.258196	0.123014
1	120	0.0237754	0.175948	0.125007
1	121	0.025267	0.113594	0.149292
1	122	0.0332917	0.353548	0.134656
1	123	0.0297972	0.112186	0.190285
1	124	0.0319631	0.170241	0.135616
1	125	0.027818	0.165531	0.124845
1	126	0.0256586	0.164048	0.128103
1	127	0.0269834	0.106141	0.131015
1	128	0.0250722	0.17731	0.155512
1	129	0.0282405	0.187332	0.124739
1	130	0.0246014	0.139519	0.141527
1	131	0.0228121	0.0982048	0.0980589
1	132	0.0328403	0.52809	0.128793
1	133	0.0263276	0.21733	0.138221
1	134	0.0289645	0.175097	0.114713
1	135	0.0299903	0.203676	0.121936
1	136	0.0253952	0.0881128	0.131582
1	137	0.0254475	0.202689	0.144974
1	138	0.0292809	0.243341	0.130733
1	139	0.0325719	0.10559	0.181741
1	140	0.0305591	0.292423	0.141798
1	141	0.0265771	0.197529	0.137767
1	142	0.122659	0.327606	0.152215
1	143	0.0875629	0.313696	0.125772
1	144	0.0583247	0.354058	0.159181
1	145	0.170045	0.283164	0.152516
1	146	0.046781	0.242788	0.133712
1	147	0.435501	0.266508	0.371208
1	148	0.326936	0.0326659	0.136266
1	149	0.310237	0.264768	0.229129
1	150	0.111312	0.364029	0.120613
1	151	0.462812	0.0482015	0.705424
1	152	0.386339	0.105757	0.391705
1	153	0.47542	0.193174	0.252204
1	154	0.247448	0.0222854	0.228545
1	155	0.30718	0.0196725	0.44581
1	156	0.210138	0.0242148	0.354458
1	157	0.140202	0.0182276	0.162738
1	158	0.200828	0.0180949	0.169516
1	159	0.507333	0.0250422	0.522833
1	160	0.245743	0.0486009	0.183948
1	161	0.545455	0.0379029	0.685245
1	162	0.589334	0.0644754	0.391955
1	163	0.103766	0.0224085	0.0936783
1	164	0.15077	0.0356683	0.157821
1	165	0.456171	0.335437	0.27382
1	166	0.443876	0.0242935	0.457038
1	167	0.423335	0.0294185	0.549408
1	168	0.452673	0.0237934	0.479264
1	169	0.314937	0.332766	0.166604
1	170	0.552294	0.0703317	0.444561
1	171	0.319029	0.0742546	0.527098
1	172	0.387111	0.0806078	0.38285
1	173	0.436347	0.109916	0.360738
1	174	0.324601	0.409939	0.241619
1	175	0.190417	0.0506285	0.15917
1	176	0.224365	0.0291324	0.297576
1	177	0.471612	0.0305745	0.620916
1	178	0.149878	0.0487241	0.178984
1	179	0.0428581	0.194829	0.12485
1	180	0.254536	0.0933494	0.11927
1	181	0.405111	0.0370893	0.531542
1	182	0.217232	0.0378476	0.163554
1	183	0.201387	0.0152616	0.174248
1	184	0.355776	0.0318057	0.222844
1	185	0.0945232	0.026223	0.113759
1	186	0.0223448	0.159232	0.120859
1	187	0.51591	0.286185	0.490471
1	188	0.106892	0.0662365	0.210187
2	1	0.0245411	0.209211	0.124076
2	2	0.0301118	0.149409	0.174621
2	3	0.0264755	0.124439	0.154496
2	4	0.0193086	0.125006	0.130491
2	5	0.0318632	0.212471	0.110399
2	6	0.0263439	0.211679	0.118232
2	7	0.0283478	0.19699	0.134676
2	8	0.0298766	0.22964	0.126403
2	9	0.0288595	0.135657	0.127728
2	10	0.0277572	0.197688	0.126097
2	11	0.0279213	0.203028	0.155546
2	12	0.0338835	0.313569	0.171165
2	13	0.0402572	0.331753	0.156909
2	14	0.0331646	0.267065	0.128728
2	15	0.0307848	0.268332	0.142009
2	16	0.0345152	0.182337	0.192427
2	17	0.0266209	0.216167	0.140003
2	18	0.029277	0.150087	0.132794
2	19	0.0312876	0.196541	0.172848
2	20	0.0297217	0.21786	0.119287
2	21	0.030793	0.224753	0.133089
2	22	0.0259985	0.102843	0.142209
2	23	0.024515	0.0882709	0.133157
2	24	0.0293139	0.107605	0.142948
2	25	0.0298279	0.137824	0.199473
2	26	0.0650835	0.298963	0.140891
2	27	0.026776	0.178505	0.176764
2	28	0.0329998	0.211012	0.163998
2	29	0.0856039	0.290227	0.129395
2	30	0.0381959	0.191804	0.165043
2	31	0.0470912	0.294748	0.142702
2	32	0.0508079	0.309749	0.170976
2	33	0.0376358	0.29316	0.125739
2	34	0.025828	0.221575	0.135221
2	35	0.0297064	0.178289	0.135386
2	36	0.0646737	0.136125	0.163484
2	37	0.0569394	0.183441	0.148292
2	38	0.0358996	0.236195	0.135275
2	39	0.0327593	0.239162	0.129151
2	40	0.0321036	0.186788	0.192178
2	41	0.0270384	0.117492	0.134403
2	42	0.0367534	0.448106	0.176749
2	43	0.0376287	0.255915	0.161804
2	44	0.0342412	0.245657	0.242654
2	45	0.0300409	0.262462	0.170402
2	46	0.0284751	0.225843	0.156594
2	47	0.0279849	0.104975	0.170826
2	48	0.0280285	0.245802	0.133794
2	49	0.0273769	0.201166	0.13958
2	50	0.0714124	0.311885	0.145124
2	51	0.08291	0.267964	0.157366
2	52	0.0254836	0.147752	0.160601
2	53	0.091834	0.406917	0.175351
2	54	0.057016	0.480705	0.189815
2	55	0.357216	0.389807	0.203704
2	56	0.600057	0.14154	0.641831
2	57	0.466534	0.0373785	0.59753
2	58	0.448595	0.0289691	0.543164
2	59	0.23065	0.0271744	0.150899
2	60	0.119311	0.0219292	0.109331
2	61	0.469916	0.300803	0.332793
2	62	0.541442	0.0346889	0.70662
2	63	0.634254	0.0724543	0.432252
2	64	0.460472	0.0239279	0.465606
2	65	0.338405	0.0203607	0.302296
2	66	0.460833	0.0262616	0.495547
2	67	0.303217	0.0621601	0.359838
2	68	0.366158	0.225743	0.212235
2	69	0.466962	0.235427	0.490105
2	70	0.372746	0.0526326	0.181012
2	71	0.439095	0.408995	0.233875
2	72	0.120246	0.391219	0.133737
2	73	0.130762	0.340062	0.164113
2	74	0.0674288	0.324756	0.151331
2	75	0.108691	0.364911	0.144358
2	76	0.0634336	0.376338	0.170853
2	77	0.175173	0.248013	0.16222
2	78	0.34743	0.147654	0.40142
2	79	0.378885	0.219561	0.391881
2	80	0.54038	0.0363886	0.741874
2	81	0.297679	0.371624	0.31181
2	82	0.289881	0.0431138	0.184483
2	83	0.308723	0.033639	0.402526
2	84	0.491151	0.0686717	0.436045
2	85	0.433362	0.0942666	0.686506
2	86	0.501447	0.204285	0.2883
2	87	0.397749	0.113199	0.448224
2	88	0.408653	0.0511095	0.705346
2	89	0.508137	0.128349	0.434974
2	90	0.497011	0.036147	0.537385
2	91	0.59173	0.0295951	0.773208
2	92	0.262341	0.0387703	0.201671
2	93	0.0579942	0.201175	0.164943
2	94	0.0632472	0.0689369	0.184349
2	95	0.275204	0.0198412	0.285284
2	96	0.241162	0.0285988	0.246978
2	97	0.16609	0.0249626	0.301976
2	98	0.285579	0.0213393	0.285274
2	99	0.391286	0.0201713	0.603157
2	100	0.304861	0.0247306	0.480919
2	101	0.314197	0.0255601	0.350513
2	102	0.280338	0.0246753	0.242068
2	103	0.338871	0.0510189	0.214172
2	104	0.51369	0.0289318	0.571739
2	105	0.192979	0.0336496	0.356207
2	106	0.25031	0.0480415	0.376498
2	107	0.166268	0.0320588	0.190623
2	108	0.365094	0.0271562	0.262109
2	109	0.360978	0.0232473	0.239732
2	110	0.193434	0.0284618	0.177626
2	111	0.230261	0.0234502	0.120829
2	112	0.238343	0.0262506	0.315486
2	113	0.386655	0.0210053	0.284239
2	114	0.406544	0.0230668	0.299146
2	115	0.235801	0.0232172	0.16719
2	116	0.448879	0.0244396	0.428807
2	117	0.345048	0.0282435	0.307448
2	118	0.24287	0.033654	0.416749
2	119	0.407177	0.0206611	0.597022
2	120	0.371174	0.0295723	0.266253
2	121	0.459683	0.0599671	0.54828
2	122	0.332381	0.0252528	0.221416
2	123	0.359872	0.0232896	0.504279
2	124	0.196371	0.108879	0.289523
2	125	0.23387	0.0412331	0.164009
2	126	0.220989	0.0234048	0.491809
2	127	0.173079	0.031912	0.224502
2	128	0.151354	0.0225303	0.299982
2	129	0.154386	0.0253497	0.301545
2	130	0.342679	0.0375472	0.26351
2	131	0.355746	0.0283333	0.397066
2	132	0.456058	0.20559	0.336796
2	133	0.40865	0.355663	0.245714
2	134	0.344047	0.258477	0.252358
2	135	0.0749455	0.328255	0.175236
2	136	0.0965804	0.267404	0.169529
2	137	0.235649	0.331793	0.209517
2	138	0.156097	0.372241	0.157023
2	139	0.332754	0.418288	0.197091
2	140	0.36073	0.393511	0.245024
2	141	0.344303	0.217412	0.222936
2	142	0.426729	0.072235	0.619105
2	143	0.359568	0.383657	0.179907
2	144	0.344081	0.0703017	0.49566
2	145	0.0418485	0.26033	0.171456
2	146	0.0350744	0.273679	0.167529
2	147	0.201957	0.206449	0.22825
2	148	0.444448	0.139845	0.288093
2	149	0.471757	0.253742	0.296841
2	150	0.359666	0.217793	0.232729
2	151	0.351361	0.295127	0.252395
2	152	0.302251	0.350072	0.216433
2	153	0.108855	0.230892	0.143841
2	154	0.445634	0.0818973	0.596459
2	155	0.286177	0.0391668	0.276862
2	156	0.248523	0.20998	0.232876
2	157	0.408388	0.246937	0.194829
2	158	0.0287354	0.24726	0.12057
2	159	0.176964	0.356254	0.189448
2	160	0.126878	0.29414	0.174052
2	161	0.0500018	0.322454	0.116425
2	162	0.0241469	0.142388	0.12821
2	163	0.0283563	0.217493	0.136398
2	164	0.0406934	0.219264	0.147577
2	165	0.128132	0.250075	0.14737
2	166	0.170308	0.301995	0.151554
2	167	0.0281831	0.19197	0.137557
2	168	0.0282564	0.241938	0.152065
2	169	0.0658151	0.241862	0.186254
2	170	0.0381936	0.281777	0.145103
2	171	0.047359	0.130747	0.155211
2	172	0.027769	0.239819	0.148124
2	173	0.0584164	0.231028	0.13927
2	174	0.0290161	0.179579	0.152809
2	175	0.0305347	0.212663	0.138395
2	176	0.168986	0.33318	0.273557
2	177	0.0415044	0.32067	0.136242
2	178	0.0360058	0.223275	0.122491
2	179	0.0324051	0.385231	0.149031
2	180	0.0304635	0.255142	0.174839
2	181	0.0304487	0.182515	0.148751
2	182	0.033178	0.380858	0.142862
2	183	0.0283534	0.172535	0.138498
2	184	0.0221074	0.145098	0.132198
2	185	0.0238869	0.1457	0.133577
2	186	0.0242257	0.142713	0.121677
2	187	0.0271414	0.154777	0.171546
2	188	0.0293296	0.222851	0.150982
2	189	0.0293032	0.185036	0.141485
2	190	0.0271703	0.210498	0.113146
2	191	0.0281015	0.164311	0.211774
2	192	0.0265694	0.130059	0.150811
2	193	0.0271971	0.23711	0.129469
2	194	0.0291317	0.309475	0.135482
2	195	0.0301957	0.243645	0.130451
2	196	0.025272	0.219183	0.124913
2	197	0.0265579	0.149665	0.163559
2	198	0.0242775	0.235885	0.115096
2	199	0.0228828	0.17134	0.152578
2	200	0.025571	0.163594	0.175158
2	201	0.0236995	0.155552	0.136101
2	202	0.0257126	0.166873	0.119715
2	203	0.0242609	0.190457	0.13513
2	204	0.0254961	0.12175	0.170267
2	205	0.0278102	0.3005	0.141385
2	206	0.0272483	0.226668	0.131067
2	207	0.026775	0.242766	0.120351
2	208	0.0335872	0.327117	0.152358
2	209	0.0308059	0.212574	0.200111
2	210	0.0314715	0.295877	0.134475
2	211	0.0303579	0.382587	0.158749
2	212	0.0279011	0.174564	0.180822
2	213	0.0242547	0.143224	0.131598
2	214	0.0305607	0.163072	0.200039
2	215	0.0245034	0.259675	0.146715
2	216	0.0284739	0.179472	0.149896
2	217	0.0343349	0.205116	0.183044
2	218	0.0284587	0.125154	0.18417
2	219	0.0227066	0.0883504	0.151209
2	220	0.0991933	0.0587772	0.225399
2	221	0.573039	0.0621766	0.584685
2	222	0.0568988	0.0476203	0.481299
2	223	0.032216	0.0247214	0.220559
3	1	0.0220224	0.127544	0.132823
3	2	0.0249699	0.141449	0.140531
3	3	0.0341026	0.210654	0.102921
3	4	0.0297664	0.208326	0.143054
3	5	0.0255031	0.186675	0.119759
3	6	0.0253864	0.199656	0.128101
3	7	0.0281007	0.159621	0.139744
3	8	0.027256	0.199709	0.128191
3	9	0.0258336	0.178651	0.145258
3	10	0.0239604	0.142937	0.118867
3	11	0.0271455	0.212481	0.129901
3	12	0.0286671	0.229416	0.123164
3	13	0.0290763	0.125429	0.123894
3	14	0.0345917	0.268609	0.170117
3	15	0.0352751	0.348397	0.169835
3	16	0.0336949	0.324223	0.194611
3	17	0.0397679	0.324901	0.165417
3	18	0.0306638	0.204651	0.105329
3	19	0.0297844	0.22614	0.136985
3	20	0.0291064	0.148628	0.116514
3	21	0.0301104	0.261156	0.120634
3	22	0.034136	0.215721	0.179326
3	23	0.0305319	0.202981	0.16366
3	24	0.0284843	0.184415	0.156232
3	25	0.0292421	0.267322	0.149225
3	26	0.028263	0.246456	0.124221
3	27	0.0385507	0.299274	0.132277
3	28	0.0335345	0.257533	0.164273
3	29	0.0334799	0.300517	0.164288
3	30	0.0352778	0.39988	0.18366
3	31	0.0395332	0.369728	0.225102
3	32	0.0282898	0.158408	0.124193
3	33	0.0306139	0.204516	0.160738
3	34	0.038533	0.219717	0.163706
3	35	0.035119	0.207516	0.150307
3	36	0.0435705	0.294877	0.130187
3	37	0.0763509	0.253688	0.148484
3	38	0.0451165	0.18963	0.172472
3	39	0.0445704	0.229097	0.148962
3	40	0.0284298	0.217076	0.141241
3	41	0.0332121	0.113332	0.225107
3	42	0.0367359	0.237349	0.134094
3	43	0.0645677	0.273198	0.149699
3	44	0.0309121	0.213053	0.120377
3	45	0.0290951	0.11591	0.220263
3	46	0.0262142	0.14135	0.122451
3	47	0.028988	0.113897	0.170682
3	48	0.0295821	0.170606	0.147781
3	49	0.0354821	0.15003	0.187724
3	50	0.038866	0.195033	0.113105
3	51	0.0448246	0.219594	0.114619
3	52	0.0599628	0.29989	0.1415
3	53	0.0307847	0.226046	0.127652
3	54	0.0986071	0.429372	0.171985
3	55	0.0546174	0.4516	0.184402
3	56	0.0294381	0.190085	0.131124
3	57	0.0740995	0.212166	0.153982
3	58	0.323136	0.350611	0.192294
3	59	0.511699	0.114794	0.540654
3	60	0.322565	0.031289	0.414566
3	61	0.24901	0.0225348	0.119336
3	62	0.115373	0.0226653	0.123107
3	63	0.137198	0.0306182	0.125384
3	64	0.0434158	0.226414	0.124324
3	65	0.1182	0.308489	0.163304
3	66	0.121752	0.381876	0.127184
3	67	0.10493	0.349613	0.15314
3	68	0.0544079	0.291781	0.167207
3	69	0.136821	0.321236	0.159104
3	70	0.474385	0.132166	0.467723
3	71	0.294332	0.160083	0.329153
3	72	0.440912	0.402941	0.216946
3	73	0.420582	0.0749148	0.228563
3	74	0.379076	0.0312638	0.44638
3	75	0.403283	0.149032	0.409393
3	76	0.546505	0.041375	0.732633
3	77	0.303016	0.0459943	0.152386
3	78	0.288522	0.0461543	0.408405
3	79	0.243785	0.293882	0.414134
3	80	0.282447	0.0388402	0.15251
3	81	0.486515	0.0329203	0.698861
3	82	0.110995	0.0368213	0.158908
3	83	0.054715	0.201394	0.204313
3	84	0.0353615	0.23201	0.144772
3	85	0.0605483	0.271179	0.12875
3	86	0.0317084	0.185626	0.182015
3	87	0.0373212	0.170006	0.162244
3	88	0.111195	0.0918966	0.208727
3	89	0.29192	0.0206678	0.31837
3	90	0.261413	0.0327629	0.224819
3	91	0.159587	0.0284687	0.24369
3	92	0.439979	0.0386375	0.482301
3	93	0.339734	0.187973	0.19951
3	94	0.398442	0.085692	0.235787
3	95	0.349678	0.0240235	0.18268
3	96	0.442001	0.0253756	0.449229
3	97	0.534187	0.0679785	0.394997
3	98	0.462486	0.0373593	0.497877
3	99	0.392031	0.0218282	0.325418
3	100	0.399307	0.0920982	0.665428
3	101	0.480164	0.104889	0.445583
3	102	0.38124	0.0603322	0.370581
3	103	0.382622	0.0548022	0.625416
3	104	0.341372	0.0932804	0.401236
3	105	0.391084	0.159583	0.270089
3	106	0.516434	0.131286	0.645329
3	107	0.234266	0.0255246	0.297023
3	108	0.504504	0.0396215	0.632123
3	109	0.443488	0.175848	0.348067
3	110	0.51806	0.0228335	0.53371
3	111	0.378536	0.0308894	0.526384
3	112	0.35415	0.041709	0.458416
3	113	0.379012	0.0436898	0.199251
3	114	0.368812	0.0258143	0.410981
3	115	0.367699	0.021231	0.542638
3	116	0.352949	0.0207819	0.572316
3	117	0.263462	0.0258901	0.269277
3	118	0.247896	0.0210818	0.104562
3	119	0.206507	0.0278098	0.194251
3	120	0.27204	0.0297601	0.233968
3	121	0.300385	0.0324335	0.25731
3	122	0.264947	0.0370883	0.454285
3	123	0.335631	0.0229344	0.472587
3	124	0.254979	0.0226185	0.146347
3	125	0.431222	0.0273963	0.395999
3	126	0.356761	0.0239994	0.437466
3	127	0.324763	0.0339503	0.245374
3	128	0.407792	0.0271658	0.291841
3	129	0.383491	0.0207138	0.269743
3	130	0.382278	0.0188357	0.509343
3	131	0.320177	0.15264	0.420171
3	132	0.40416	0.0303711	0.338557
3	133	0.290883	0.0321954	0.189458
3	134	0.189802	0.027509	0.181516
3	135	0.149536	0.0236735	0.295891
3	136	0.15238	0.029924	0.276601
3	137	0.410718	0.0298464	0.50272
3	138	0.418315	0.0973556	0.414437
3	139	0.427595	0.267112	0.204632
3	140	0.241973	0.0274403	0.400848
3	141	0.459599	0.332275	0.328366
3	142	0.340631	0.292023	0.239648
3	143	0.352454	0.162748	0.266038
3	144	0.383463	0.329765	0.220159
3	145	0.232848	0.361238	0.199958
3	146	0.0972704	0.294259	0.187466
3	147	0.173939	0.325032	0.188428
3	148	0.391206	0.23155	0.188381
3	149	0.293496	0.0930589	0.404127
3	150	0.391806	0.188508	0.315963
3	151	0.282014	0.0746644	0.272644
3	152	0.222061	0.0715534	0.262029
3	153	0.365443	0.0657515	0.424167
3	154	0.311634	0.309273	0.197279
3	155	0.131424	0.280686	0.163099
3	156	0.146851	0.23767	0.162157
3	157	0.160154	0.250957	0.130348
3	158	0.11486	0.223006	0.147196
3	159	0.0417157	0.258012	0.140067
3	160	0.0412856	0.240778	0.128576
3	161	0.059034	0.233983	0.145255
3	162	0.360039	0.506342	0.202353
3	163	0.325124	0.367707	0.213609
3	164	0.324843	0.41322	0.201217
3	165	0.500998	0.042184	0.445228
3	166	0.532353	0.135129	0.472364
3	167	0.249749	0.344075	0.190893
3	168	0.197418	0.0735927	0.169854
3	169	0.245043	0.129941	0.211574
3	170	0.194657	0.0685832	0.356573
3	171	0.238712	0.101549	0.485996
3	172	0.0292777	0.199317	0.130652
3	173	0.0372307	0.218234	0.130316
3	174	0.0251208	0.126091	0.12955
3	175	0.0267337	0.177566	0.131899
3	176	0.0384621	0.178669	0.155854
3	177	0.029488	0.157622	0.145471
3	178	0.0288704	0.219218	0.136216
3	179	0.0260835	0.169598	0.130934
3	180	0.0255763	0.131397	0.129005
3	181	0.0235532	0.129147	0.130773
3	182	0.0239399	0.1701	0.132753
3	183	0.0251975	0.187359	0.123772
3	184	0.0235617	0.0988347	0.14845
3	185	0.0224928	0.197458	0.132038
3	186	0.0258908	0.164465	0.139175
3	187	0.0288913	0.251522	0.149686
3	188	0.0246802	0.200331	0.138422
3	189	0.0246869	0.207037	0.121482
3	190	0.0287776	0.12478	0.167577
3	191	0.027451	0.237895	0.116156
3	192	0.0248338	0.148267	0.129763
3	193	0.0234412	0.174506	0.132383
3	194	0.0266952	0.196578	0.14245
3	195	0.0273768	0.167345	0.154081
3	196	0.129412	0.192157	0.12549
3	197	0.0280457	0.277057	0.140477
3	198	0.028076	0.249635	0.140146
3	199	0.0300503	0.192761	0.156865
3	200	0.0247337	0.1281	0.162824
3	201	0.028546	0.292232	0.172404
3	202	0.0301001	0.295269	0.139601
3	203	0.0330078	0.267986	0.167165
3	204	0.0317631	0.166396	0.199554
3	205	0.0315422	0.340752	0.161614
3	206	0.0257875	0.186206	0.139428
3	207	0.0259179	0.168094	0.144167
3	208	0.0320997	0.312314	0.172507
3	209	0.16391	0.305233	0.220503
3	210	0.116726	0.292043	0.169811
3	211	0.029902	0.228147	0.177328
3	212	0.0258143	0.196913	0.133405
3	213	0.0264551	0.18485	0.135321
3	214	0.0306953	0.207757	0.146553
3	215	0.0263283	0.168882	0.145966
3	216	0.029621	0.217639	0.149673
3	217	0.0271754	0.185441	0.190838
3	218	0.0214131	0.177791	0.119713
3	219	0.0320748	0.205433	0.148334
3	220	0.0300933	0.145422	0.137611
3	221	0.0506379	0.175816	0.168624
3	222	0.0698511	0.14042	0.160114
3	223	0.0231239	0.110218	0.127734
3	224	0.0296723	0.134577	0.223465
3	225	0.0285026	0.164291	0.163906
3	226	0.0327661	0.371454	0.159757
3	227	0.0317309	0.264238	0.14603
3	228	0.0380216	0.261295	0.149495
3	229	0.0321311	0.202161	0.141467
3	230	0.0344747	0.321118	0.143212
3	231	0.0367238	0.289435	0.126997
3	232	0.0868429	0.0553888	0.345555
3	233	0.028854	0.0323126	0.405788
3	234	0.113074	0.0792926	0.373713
4	1	0.0220653	0.147218	0.129381
4	2	0.0245418	0.157664	0.10743
4	3	0.0336685	0.23659	0.118237
4	4	0.0235596	0.13486	0.126719
4	5	0.0276026	0.234633	0.132077
4	6	0.0269336	0.196825	0.160167
4	7	0.0240209	0.148068	0.143757
4	8	0.0290428	0.111776	0.178245
4	9	0.0329157	0.13455	0.201963
4	10	0.0318228	0.126347	0.209796
4	11	0.0337631	0.393856	0.17193
4	12	0.0309312	0.204399	0.151137
4	13	0.0321912	0.163843	0.205066
4	14	0.0314349	0.202237	0.180619
4	15	0.0289427	0.181582	0.138542
4	16	0.0327968	0.378068	0.162942
4	17	0.0290497	0.171258	0.167289
4	18	0.0406893	0.470793	0.204409
4	19	0.039325	0.308485	0.152654
4	20	0.0281724	0.236426	0.145123
4	21	0.0317408	0.164555	0.229745
4	22	0.0312474	0.258706	0.153556
4	23	0.0278019	0.183154	0.140751
4	24	0.084287	0.369364	0.190782
4	25	0.0464045	0.302167	0.197365
4	26	0.168771	0.17675	0.187819
4	27	0.345792	0.0818633	0.423905
4	28	0.0491844	0.11575	0.158414
4	29	0.0285894	0.201239	0.136354
4	30	0.0458055	0.156102	0.153513
4	31	0.032203	0.162402	0.155713
4	32	0.0371372	0.207137	0.141292
4	33	0.0257228	0.181668	0.136248
4	34	0.0447572	0.209963	0.156336
4	35	0.0414153	0.205615	0.119545
4	36	0.102585	0.236853	0.193644
4	37	0.041804	0.192175	0.135046
4	38	0.0713412	0.231316	0.14336
4	39	0.0897956	0.254267	0.180454
4	40	0.11793	0.3054	0.155722
4	41	0.487358	0.11291	0.376276
4	42	0.375942	0.322904	0.225373
4	43	0.504853	0.135197	0.518
4	44	0.53184	0.0450672	0.770257
4	45	0.126883	0.30037	0.19046
4	46	0.0545559	0.252552	0.152361
4	47	0.0457959	0.230218	0.156345
4	48	0.0357407	0.245276	0.129445
4	49	0.0392573	0.322435	0.119377
4	50	0.0350664	0.259018	0.133131
4	51	0.0523548	0.227189	0.158934
4	52	0.0267815	0.127488	0.14799
4	53	0.0290802	0.196956	0.157573
4	54	0.0257333	0.154989	0.148306
4	55	0.0345687	0.214481	0.159228
4	56	0.0305571	0.135603	0.156413
4	57	0.02989	0.221878	0.121657
4	58	0.0327986	0.193057	0.188761
4	59	0.030045	0.156882	0.14198
4	60	0.0358749	0.189609	0.204254
4	61	0.0318675	0.205511	0.137586
4	62	0.0247901	0.163134	0.135017
4	63	0.0286552	0.182379	0.14388
4	64	0.0257785	0.180274	0.133168
4	65	0.0293437	0.0952552	0.160911
4	66	0.0310043	0.177486	0.156501
4	67	0.0419406	0.229715	0.136236
4	68	0.239264	0.148845	0.277716
4	69	0.0414721	0.194771	0.149525
4	70	0.257219	0.0436722	0.148766
4	71	0.0515901	0.152484	0.247925
4	72	0.0666667	0.0823529	0.254902
4	73	0.134106	0.0500949	0.297191
4	74	0.0878272	0.113626	0.227033
4	75	0.211154	0.0585035	0.252237
4	76	0.134794	0.127608	0.428184
4	77	0.264287	0.0606908	0.177919
4	78	0.236034	0.0658998	0.366542
4	79	0.366861	0.0313427	0.606399
4	80	0.115053	0.0396705	0.144286
4	81	0.281839	0.0213838	0.370194
4	82	0.319376	0.0248427	0.442435
4	83	0.171452	0.0288878	0.180846
4	84	0.462895	0.0284326	0.551804
4	85	0.39403	0.0848026	0.50446
4	86	0.454379	0.0683346	0.339639
4	87	0.423264	0.0754742	0.248631
4	88	0.355796	0.0315683	0.244249
4	89	0.253838	0.0222614	0.141176
4	90	0.341837	0.082072	0.608504
4	91	0.443406	0.0711069	0.491231
4	92	0.203402	0.0459444	0.23976
4	93	0.597557	0.144965	0.755785
4	94	0.305317	0.0440836	0.494188
4	95	0.29993	0.0366838	0.363322
4	96	0.234694	0.0633493	0.348677
4	97	0.317887	0.0215121	0.26078
4	98	0.176402	0.0238746	0.224054
4	99	0.238644	0.0952216	0.272972
4	100	0.336044	0.0230358	0.569825
4	101	0.19407	0.0262433	0.380677
4	102	0.300898	0.0231053	0.488325
4	103	0.249111	0.0264311	0.236624
4	104	0.440691	0.033202	0.489375
4	105	0.357953	0.031943	0.401162
4	106	0.33215	0.0216906	0.505893
4	107	0.304701	0.0279373	0.313367
4	108	0.375641	0.0377622	0.433525
4	109	0.4172	0.0635403	0.431574
4	110	0.238374	0.0212302	0.119652
4	111	0.184412	0.0331655	0.278665
4	112	0.420203	0.0605686	0.454696
4	113	0.439129	0.0422041	0.562991
4	114	0.413508	0.0308921	0.617853
4	115	0.300401	0.0443554	0.196638
4	116	0.130171	0.0257055	0.120802
4	117	0.181755	0.0741056	0.250072
4	118	0.227707	0.0296493	0.227314
4	119	0.209367	0.0256144	0.120307
4	120	0.370923	0.0231129	0.451697
4	121	0.383083	0.0206198	0.283678
4	122	0.329492	0.0317679	0.348495
4	123	0.223145	0.0250843	0.147402
4	124	0.427812	0.0393708	0.381044
4	125	0.264945	0.120753	0.313207
4	126	0.310071	0.0290077	0.52553
4	127	0.248436	0.0342462	0.227038
4	128	0.278795	0.0331718	0.270265
4	129	0.232535	0.0386331	0.23087
4	130	0.176789	0.0647448	0.315235
4	131	0.163843	0.0895602	0.188339
4	132	0.148436	0.0975899	0.453557
4	133	0.339566	0.0197579	0.495894
4	134	0.345738	0.169575	0.484733
4	135	0.297438	0.0314046	0.161934
4	136	0.291467	0.0223687	0.425115
4	137	0.195758	0.0240367	0.211355
4	138	0.288389	0.0251721	0.438766
4	139	0.144799	0.0328769	0.295751
4	140	0.186306	0.0277491	0.160436
4	141	0.455436	0.0307507	0.614974
4	142	0.497073	0.0603978	0.615502
4	143	0.328996	0.291537	0.203707
4	144	0.398008	0.236569	0.228478
4	145	0.217354	0.171819	0.209857
4	146	0.125643	0.151366	0.207702
4	147	0.255306	0.282808	0.240539
4	148	0.172223	0.234681	0.188189
4	149	0.463774	0.300726	0.351524
4	150	0.331464	0.111306	0.26853
4	151	0.237337	0.337348	0.186014
4	152	0.298367	0.385833	0.168186
4	153	0.307283	0.455315	0.190832
4	154	0.288897	0.327782	0.205818
4	155	0.372801	0.0697199	0.510134
4	156	0.323223	0.0579075	0.308297
4	157	0.232773	0.21128	0.206165
4	158	0.0355633	0.243532	0.125276
4	159	0.0335958	0.297344	0.175552
4	160	0.119013	0.274996	0.211653
4	161	0.0280704	0.19428	0.122273
4	162	0.116567	0.276509	0.157666
4	163	0.0382524	0.215213	0.136321
4	164	0.0473039	0.246966	0.113794
4	165	0.138729	0.264995	0.198891
4	166	0.0532692	0.248225	0.166737
4	167	0.141896	0.190316	0.174587
4	168	0.0303022	0.169878	0.153758
4	169	0.0342844	0.180377	0.164777
4	170	0.373721	0.0870745	0.341089
4	171	0.242746	0.0773465	0.288877
4	172	0.241178	0.150114	0.268898
4	173	0.329429	0.194998	0.186419
4	174	0.0946759	0.208607	0.174949
4	175	0.162393	0.295346	0.183492
4	176	0.183093	0.29275	0.163385
4	177	0.102092	0.198127	0.176236
4	178	0.0994374	0.163308	0.17896
4	179	0.134368	0.22479	0.125025
4	180	0.0254933	0.177862	0.118066
4	181	0.0499754	0.170124	0.171062
4	182	0.0312846	0.14513	0.140936
4	183	0.0314364	0.160265	0.162629
4	184	0.0299821	0.141809	0.149042
4	185	0.0227836	0.1586	0.130412
4	186	0.0282639	0.208748	0.119141
4	187	0.0227759	0.14307	0.132275
4	188	0.0257742	0.124854	0.149175
4	189	0.0247442	0.123915	0.166902
4	190	0.03074	0.123744	0.196354
4	191	0.0241285	0.137779	0.171351
4	192	0.0239299	0.188167	0.134565
4	193	0.0259218	0.345758	0.145182
4	194	0.0218544	0.198711	0.131852
4	195	0.0271004	0.18797	0.129615
4	196	0.0248676	0.147164	0.155562
4	197	0.0246548	0.153156	0.174611
4	198	0.0235501	0.186912	0.136806
4	199	0.0246577	0.151379	0.162714
4	200	0.0289084	0.172315	0.147293
4	201	0.0274207	0.152829	0.220831
4	202	0.0241404	0.19276	0.1351
4	203	0.027342	0.134873	0.162042
4	204	0.0264484	0.115507	0.177509
4	205	0.0257655	0.122469	0.186873
4	206	0.030298	0.218259	0.204117
4	207	0.0248355	0.141201	0.161114
4	208	0.0323922	0.238275	0.163211
4	209	0.0284757	0.308806	0.149763
4	210	0.0298724	0.201966	0.141584
4	211	0.0325214	0.219511	0.144405
4	212	0.0295755	0.161833	0.155039
4	213	0.0289231	0.198669	0.150596
4	214	0.0400449	0.161286	0.149168
4	215	0.0272432	0.317106	0.145431
4	216	0.0329303	0.324797	0.163929
4	217	0.028299	0.255772	0.165332
4	218	0.03124	0.284074	0.156753
4	219	0.029646	0.271994	0.133432
4	220	0.0300726	0.33003	0.173483
4	221	0.0296925	0.192874	0.177221
4	222	0.0275432	0.249885	0.148129
4	223	0.0294412	0.200027	0.17523
4	224	0.0263282	0.226991	0.170408
4	225	0.0302051	0.127483	0.185414
4	226	0.135255	0.0256888	0.284275
4	227	0.0349421	0.0367335	0.462308
4	228	0.118831	0.0305319	0.441852
4	229	0.0311963	0.026363	0.355534
5	1	0.0276265	0.235096	0.141629
5	2	0.0252732	0.22317	0.142585
5	3	0.0229923	0.141837	0.161149
5	4	0.0363275	0.369801	0.180477
5	5	0.029716	0.249175	0.170291
5	6	0.0311533	0.244782	0.166397
5	7	0.0264351	0.138357	0.145987
5	8	0.0295262	0.309705	0.164969
5	9	0.0319366	0.274724	0.160556
5	10	0.0279552	0.187616	0.145869
5	11	0.0322169	0.189904	0.227199
5	12	0.0428208	0.50675	0.187468
5	13	0.0258797	0.174334	0.149516
5	14	0.0225705	0.103618	0.155231
5	15	0.026334	0.171057	0.139599
5	16	0.029825	0.149134	0.180563
5	17	0.0256888	0.153769	0.122823
5	18	0.0287732	0.152152	0.18734
5	19	0.0306004	0.145525	0.157671
5	20	0.0278113	0.159728	0.172471
5	21	0.0234873	0.152025	0.134355
5	22	0.0239687	0.123753	0.13604
5	23	0.0287426	0.159849	0.155358
5	24	0.0277038	0.151064	0.144947
5	25	0.0336101	0.235989	0.143699
5	26	0.0405156	0.196552	0.163076
5	27	0.0300051	0.162903	0.168734
5	28	0.0336071	0.242516	0.136171
5	29	0.0403587	0.235035	0.163723
5	30	0.0355839	0.269208	0.138406
5	31	0.0253577	0.168856	0.133991
5	32	0.0323045	0.108719	0.269612
5	33	0.0277416	0.16509	0.132608
5	34	0.0268244	0.141778	0.210972
5	35	0.0841792	0.0712192	0.336123
5	36	0.0931288	0.0612427	0.131457
5	37	0.0766565	0.120438	0.147076
5	38	0.149159	0.0298655	0.218479
5	39	0.0830442	0.0339689	0.238069
5	40	0.179736	0.0279204	0.21319
5	41	0.195456	0.0300041	0.240966
5	42	0.363568	0.032791	0.533474
5	43	0.240357	0.0505079	0.395403
5	44	0.571953	0.137286	0.791401
5	45	0.37178	0.0534911	0.505433
5	46	0.21963	0.0310766	0.299497
5	47	0.0410829	0.268557	0.156444
5	48	0.0320165	0.215493	0.138407
5	49	0.250056	0.0648411	0.188916
5	50	0.136797	0.0558479	0.297715
5	51	0.346657	0.198049	0.338399
5	52	0.0394678	0.191108	0.145382
5	53	0.136276	0.220774	0.195528
5	54	0.364869	0.0262654	0.557533
5	55	0.149081	0.13407	0.20411
5	56	0.028003	0.13846	0.130657
5	57	0.0391114	0.179712	0.176035
5	58	0.0275878	0.173002	0.142779
5	59	0.0260576	0.128486	0.147718
5	60	0.0288594	0.190465	0.153954
5	61	0.0281165	0.185943	0.171673
5	62	0.0671754	0.279629	0.23067
5	63	0.0319215	0.144446	0.259596
5	64	0.0540726	0.0843456	0.172752
5	65	0.0323843	0.224326	0.141877
5	66	0.0518414	0.212658	0.155164
5	67	0.0705944	0.22317	0.125785
5	68	0.0363483	0.176443	0.132811
5	69	0.0426791	0.212777	0.131498
5	70	0.0398892	0.141033	0.180224
5	71	0.0676452	0.140997	0.244542
5	72	0.130107	0.308205	0.172219
5	73	0.53893	0.141219	0.497258
5	74	0.302116	0.136186	0.189974
5	75	0.406217	0.135531	0.438019
5	76	0.331791	0.0789216	0.542848
5	77	0.196018	0.104783	0.200754
5	78	0.156454	0.086672	0.435623
5	79	0.117907	0.24575	0.182725
5	80	0.349319	0.0212891	0.617671
5	81	0.366173	0.0585306	0.495861
5	82	0.370859	0.0483972	0.30014
5	83	0.186272	0.0537287	0.224491
5	84	0.257266	0.0393246	0.25348
5	85	0.203823	0.0363737	0.215077
5	86	0.252468	0.0754057	0.542782
5	87	0.177034	0.0380258	0.258582
5	88	0.172636	0.0255291	0.481122
5	89	0.253647	0.0239854	0.550874
5	90	0.414418	0.0263372	0.514329
5	91	0.239094	0.0265752	0.436448
5	92	0.252564	0.0247559	0.196904
5	93	0.40614	0.0305011	0.48991
5	94	0.245632	0.0236294	0.264362
5	95	0.390066	0.0486858	0.601071
5	96	0.488601	0.0417732	0.664349
5	97	0.373365	0.0321541	0.622717
5	98	0.205238	0.0437931	0.19725
5	99	0.120061	0.02648	0.13538
5	100	0.222196	0.0245247	0.160692
5	101	0.135164	0.0465904	0.255247
5	102	0.0811093	0.0966769	0.175363
5	103	0.143676	0.028659	0.136342
5	104	0.258633	0.0317148	0.272376
5	105	0.279861	0.0297836	0.264778
5	106	0.223996	0.0288757	0.149496
5	107	0.211597	0.0269554	0.16287
5	108	0.224477	0.0320732	0.27646
5	109	0.275509	0.0311076	0.56538
5	110	0.312273	0.029067	0.445728
5	111	0.26469	0.0275941	0.252653
5	112	0.148282	0.0396884	0.22461
5	113	0.211623	0.03552	0.259756
5	114	0.326987	0.0249062	0.609097
5	115	0.166049	0.0309507	0.395842
5	116	0.116289	0.0246945	0.158597
5	117	0.195742	0.0238129	0.257023
5	118	0.341585	0.0242107	0.573594
5	119	0.282655	0.0497235	0.31655
5	120	0.284699	0.136358	0.331161
5	121	0.371334	0.17077	0.549557
5	122	0.262696	0.0421758	0.173638
5	123	0.277321	0.0756496	0.53428
5	124	0.228435	0.0277873	0.349635
5	125	0.109626	0.0428477	0.20303
5	126	0.127496	0.246698	0.173788
5	127	0.362998	0.17248	0.382035
5	128	0.368689	0.254266	0.34278
5	129	0.219608	0.294638	0.192996
5	130	0.334197	0.11026	0.298536
5	131	0.277666	0.350322	0.203666
5	132	0.210803	0.268099	0.170435
5	133	0.255432	0.383075	0.234207
5	134	0.141687	0.318109	0.142562
5	135	0.0680812	0.207738	0.188524
5	136	0.0237854	0.170661	0.155766
5	137	0.0348343	0.200861	0.191643
5	138	0.0367981	0.22764	0.147059
5	139	0.162113	0.0684158	0.148473
5	140	0.207524	0.0782797	0.3269
5	141	0.0303046	0.148952	0.211061
5	142	0.0259282	0.16943	0.175062
5	143	0.0283405	0.184693	0.147789
5	144	0.0356384	0.202069	0.125692
5	145	0.0293239	0.173073	0.157627
5	146	0.0300909	0.130369	0.178857
5	147	0.0400026	0.197665	0.138825
5	148	0.060329	0.206754	0.148388
5	149	0.184593	0.231836	0.166428
5	150	0.0443062	0.167265	0.22618
5	151	0.0302666	0.164519	0.17802
5	152	0.149069	0.255189	0.179855
5	153	0.182023	0.213409	0.204231
5	154	0.311263	0.256776	0.206589
5	155	0.203997	0.223659	0.179038
5	156	0.13625	0.222104	0.209598
5	157	0.343367	0.0468063	0.567785
5	158	0.518876	0.0481793	0.757315
5	159	0.278337	0.137009	0.227183
5	160	0.17335	0.0783576	0.297744
5	161	0.320362	0.180354	0.260651
5	162	0.262212	0.206016	0.223559
5	163	0.22348	0.184592	0.183678
5	164	0.15566	0.294607	0.153932
5	165	0.12286	0.222315	0.175824
5	166	0.459795	0.100931	0.411496
5	167	0.0321812	0.217045	0.138243
5	168	0.030078	0.121424	0.181789
5	169	0.11101	0.212793	0.126553
5	170	0.0990796	0.164866	0.187903
5	171	0.0378187	0.153397	0.163975
5	172	0.0293765	0.34828	0.148151
5	173	0.0307345	0.312336	0.156434
5	174	0.0289727	0.250929	0.171762
5	175	0.0292313	0.19327	0.16554
5	176	0.0293993	0.207463	0.14928
5	177	0.0281123	0.270777	0.157092
5	178	0.0271803	0.243988	0.173363
5	179	0.0260924	0.161214	0.145359
5	180	0.0255585	0.17714	0.146669
5	181	0.0257715	0.180044	0.159623
5	182	0.0252445	0.16346	0.134412
5	183	0.0248514	0.25435	0.13742
5	184	0.0275385	0.146869	0.204893
5	185	0.0252517	0.167568	0.181819
5	186	0.0256152	0.144563	0.154955
5	187	0.027153	0.129832	0.162603
5	188	0.0239509	0.14646	0.148238
5	189	0.0227662	0.134912	0.131381
5	190	0.0307919	0.150533	0.183192
5	191	0.026224	0.139395	0.181656
5	192	0.0231545	0.231134	0.125444
5	193	0.0279655	0.159043	0.13913
5	194	0.024668	0.172332	0.134881
5	195	0.0236126	0.168259	0.161934
5	196	0.0220485	0.203018	0.12926
5	197	0.0279594	0.410748	0.138405
5	198	0.027672	0.172463	0.161567
5	199	0.0227575	0.129815	0.164781
5	200	0.0252634	0.183236	0.136615
5	201	0.0292576	0.0400117	0.371933
5	202	0.127714	0.0388302	0.461269
5	203	0.0636266	0.0635683	0.446644
5	204	0.115164	0.0258824	0.487697

## Sheet: Fig4G,H
ImageNumber	ObjectNumber	Intensity_MeanIntensity_OrigBlue	Intensity_MeanIntensity_OrigGreen	Intensity_MeanIntensity_OrigRed
1	1	0.0105051	0.095718	0.0808952
1	2	0.0128282	0.112342	0.0857428
1	3	0.0104198	0.0866475	0.0751201
1	4	0.0125658	0.21824	0.15391
1	5	0.0110112	0.172572	0.11999
1	6	0.0122766	0.0774365	0.107399
1	7	0.0130252	0.052521	0.0910364
1	8	0.0110458	0.0784664	0.100973
1	9	0.0130503	0.120687	0.0930503
1	10	0.186057	0.359192	0.321054
1	11	0.422962	0.241583	0.341362
1	12	0.219327	0.296847	0.281115
1	13	0.0112313	0.0767225	0.0804564
1	14	0.384593	0.205893	0.312919
1	15	0.0111607	0.144582	0.104637
1	16	0.0120778	0.119196	0.0965563
1	17	0.0397605	0.31271	0.260957
1	18	0.0112377	0.108532	0.118165
1	19	0.0106916	0.135275	0.103756
1	20	0.0135562	0.143448	0.105939
1	21	0.0137004	0.0777694	0.111974
1	22	0.0122157	0.162873	0.106294
1	23	0.0113028	0.0903791	0.0852636
1	24	0.0108994	0.0929035	0.0711325
1	25	0.0118241	0.136584	0.0952126
1	26	0.0214249	0.314252	0.232425
1	27	0.0121569	0.118903	0.0951828
1	28	0.0135669	0.146583	0.0958876
1	29	0.0122268	0.081505	0.115697
1	30	0.0125263	0.195582	0.125104
1	31	0.0129382	0.125706	0.103446
1	32	0.0116614	0.166579	0.143243
1	33	0.316423	0.168404	0.251199
1	34	0.0102954	0.0874559	0.0780045
1	35	0.268391	0.0948295	0.394606
1	36	0.0126427	0.133964	0.0982603
1	37	0.254458	0.164549	0.413587
1	38	0.0137392	0.17404	0.103931
1	39	0.0129641	0.133863	0.0971408
1	40	0.0127797	0.256148	0.142427
1	41	0.011487	0.103837	0.0909282
1	42	0.149316	0.342773	0.27096
1	43	0.217685	0.0743571	0.343126
1	44	0.0120365	0.147849	0.104629
1	45	0.0127118	0.175617	0.121169
1	46	0.0154461	0.332137	0.180564
1	47	0.0126082	0.135509	0.0936589
1	48	0.0122605	0.32604	0.160798
1	49	0.0113353	0.234112	0.124865
1	50	0.0124693	0.326368	0.18987
1	51	0.0122831	0.304831	0.168344
1	52	0.0118534	0.19196	0.112978
1	53	0.0127367	0.310262	0.134601
1	54	0.012753	0.277368	0.173808
1	55	0.0287115	0.198411	0.126361
1	56	0.0109391	0.0838063	0.0869453
1	57	0.0126388	0.0872288	0.0898913
1	58	0.209117	0.467732	0.397626
1	59	0.118083	0.365762	0.247838
1	60	0.014947	0.257838	0.170782
1	61	0.0140957	0.168575	0.109677
1	62	0.0911646	0.46156	0.278784
1	63	0.0129122	0.3095	0.170646
1	64	0.0126874	0.320812	0.171863
1	65	0.0110238	0.192112	0.114308
1	66	0.0123144	0.268649	0.160377
1	67	0.0131742	0.239642	0.124024
1	68	0.408885	0.108608	0.32335
1	69	0.298825	0.326135	0.461877
1	70	0.0121275	0.123414	0.110715
1	71	0.0154711	0.183222	0.116938
1	72	0.0171333	0.0825927	0.119043
1	73	0.0125502	0.252509	0.133455
1	74	0.0173756	0.254336	0.154819
1	75	0.0122691	0.130128	0.0825319
1	76	0.0611246	0.388553	0.24411
1	77	0.0265603	0.235197	0.173094
1	78	0.0108782	0.124405	0.0807789
1	79	0.0156367	0.209294	0.127847
1	80	0.352149	0.107353	0.371791
1	81	0.0660627	0.318721	0.236729
1	82	0.232351	0.34103	0.364109
1	83	0.236222	0.142802	0.329632
1	84	0.013332	0.186661	0.141721
1	85	0.0136353	0.0780257	0.0826685
1	86	0.0116567	0.168495	0.0895231
1	87	0.0112453	0.102169	0.089865
1	88	0.348893	0.370953	0.2795
1	89	0.0144689	0.0840228	0.0785283
1	90	0.0145505	0.194129	0.0996662
1	91	0.0122998	0.226021	0.105235
1	92	0.136337	0.137714	0.412156
1	93	0.0125589	0.122561	0.0832961
1	94	0.262253	0.12847	0.294514
1	95	0.249501	0.0888288	0.235269
1	96	0.0115737	0.178508	0.127642
1	97	0.0144615	0.111454	0.0769849
1	98	0.0152018	0.125513	0.109942
1	99	0.0136371	0.282571	0.144973
1	100	0.0146436	0.225661	0.176976
1	101	0.0120003	0.157425	0.0905685
1	102	0.0147161	0.431045	0.239227
1	103	0.01447	0.216076	0.127088
1	104	0.0159685	0.255705	0.141697
1	105	0.0150851	0.122566	0.0868347
1	106	0.0135781	0.143824	0.106911
1	107	0.0126543	0.0527233	0.0787037
1	108	0.012153	0.264007	0.122816
1	109	0.0109613	0.200095	0.102328
1	110	0.14735	0.354881	0.270706
1	111	0.0126652	0.163769	0.0911837
1	112	0.012669	0.509787	0.232327
1	113	0.0168161	0.142932	0.102521
1	114	0.355965	0.150923	0.302853
1	115	0.315658	0.225733	0.178932
1	116	0.205292	0.320337	0.308227
1	117	0.0118245	0.225218	0.111134
1	118	0.0115234	0.132261	0.107196
1	119	0.0155209	0.28403	0.157081
1	120	0.0243261	0.050166	0.140035
1	121	0.0124952	0.125311	0.0913495
1	122	0.0134532	0.106839	0.0858673
1	123	0.0161259	0.0916117	0.086934
1	124	0.167015	0.432517	0.35357
1	125	0.0154795	0.249919	0.129018
1	126	0.0245381	0.302618	0.145648
1	127	0.014025	0.34543	0.171243
1	128	0.0111649	0.245456	0.106551
1	129	0.0143641	0.181436	0.117522
1	130	0.0129368	0.219318	0.169778
1	131	0.0158056	0.0849922	0.0823902
1	132	0.366198	0.177055	0.386498
1	133	0.0112794	0.192002	0.138821
1	134	0.0105261	0.216644	0.116857
1	135	0.0124417	0.143331	0.110968
1	136	0.0239351	0.491499	0.238859
1	137	0.0120177	0.0495256	0.124647
1	138	0.0134741	0.277152	0.147422
1	139	0.130989	0.347064	0.274955
1	140	0.0115281	0.153598	0.113873
1	141	0.0118935	0.421646	0.257246
1	142	0.0111373	0.237432	0.128755
1	143	0.0122298	0.269604	0.135332
1	144	0.0138911	0.172742	0.129806
1	145	0.0115234	0.113162	0.084912
1	146	0.24041	0.0730503	0.194681
1	147	0.012549	0.0909804	0.0752941
1	148	0.011837	0.314858	0.168743
1	149	0.0110795	0.271736	0.131393
1	150	0.266598	0.109167	0.35558
1	151	0.0122483	0.154942	0.114808
1	152	0.0123626	0.302931	0.159975
1	153	0.0112576	0.27566	0.152387
1	154	0.0122746	0.126635	0.0980392
1	155	0.233518	0.352834	0.349548
1	156	0.0129678	0.441304	0.269397
1	157	0.270458	0.147002	0.311565
1	158	0.293187	0.292436	0.43215
1	159	0.0157994	0.296854	0.19578
1	160	0.0120941	0.251181	0.145721
1	161	0.22624	0.0480219	0.403789
1	162	0.161786	0.440395	0.302734
1	163	0.0114379	0.246796	0.156611
1	164	0.0204993	0.368121	0.28055
1	165	0.0115982	0.328226	0.170101
1	166	0.0108336	0.10824	0.0769741
1	167	0.0112906	0.197202	0.108352
1	168	0.0320468	0.0617183	0.177071
1	169	0.0144285	0.253247	0.162914
1	170	0.0112473	0.204933	0.110092
1	171	0.0163413	0.461068	0.286349
1	172	0.014424	0.356383	0.250641
1	173	0.205996	0.525334	0.390764
1	174	0.0124394	0.240071	0.128833
1	175	0.0115359	0.256253	0.152734
1	176	0.0145246	0.30828	0.162135
1	177	0.0108641	0.180605	0.0964578
1	178	0.0119678	0.18097	0.117897
1	179	0.011436	0.271148	0.166192
1	180	0.0212017	0.236377	0.144166
1	181	0.0111383	0.220656	0.125327
1	182	0.223256	0.300248	0.334097
1	183	0.0105968	0.220948	0.128158
1	184	0.0170235	0.238321	0.133809
1	185	0.204529	0.288338	0.326682
1	186	0.0113441	0.302838	0.169486
1	187	0.0127691	0.231646	0.140209
1	188	0.19636	0.348749	0.315514
1	189	0.0105146	0.245663	0.113264
1	190	0.0159296	0.165596	0.106717
1	191	0.0102577	0.256934	0.149705
1	192	0.0114485	0.22556	0.145648
1	193	0.0127798	0.0961912	0.0810949
1	194	0.0109307	0.178878	0.122663
1	195	0.0127235	0.16168	0.0937719
1	196	0.0111936	0.0849419	0.07747
1	197	0.011334	0.249405	0.127637
1	198	0.0116428	0.125823	0.0751745
1	199	0.0146456	0.107149	0.0825748
1	200	0.0121406	0.118281	0.108086
1	201	0.106368	0.0955327	0.383657
1	202	0.014425	0.153778	0.10469
1	203	0.0135205	0.153351	0.106744
1	204	0.015449	0.0797362	0.146431
1	205	0.0115507	0.178856	0.115201
1	206	0.0104837	0.0566059	0.0444122
1	207	0.0108502	0.0968414	0.0558314
1	208	0.0159233	0.298295	0.148901
1	209	0.319115	0.152839	0.370868
1	210	0.0118414	0.111262	0.0592226
1	211	0.0118806	0.103137	0.0582037
1	212	0.0132834	0.200477	0.120214
1	213	0.22392	0.212113	0.239542
1	214	0.0105395	0.0663487	0.0521971
1	215	0.0305464	0.202626	0.162793
1	216	0.176935	0.502016	0.364328
1	217	0.0139702	0.409194	0.237571
1	218	0.0654929	0.219419	0.158967
1	219	0.0939858	0.298514	0.201035
1	220	0.0111431	0.0859616	0.0630038
1	221	0.0114132	0.0837958	0.0937785
1	222	0.0121723	0.0900555	0.0638063
1	223	0.0182476	0.0799653	0.0745387
1	224	0.010203	0.0608159	0.0604025
1	225	0.0250219	0.0816473	0.25113
2	1	0.0135156	0.196559	0.130036
2	2	0.0130982	0.137051	0.0944527
2	3	0.0125707	0.203874	0.183291
2	4	0.154814	0.23821	0.390887
2	5	0.0119316	0.242564	0.18061
2	6	0.0119297	0.0797127	0.07649
2	7	0.013084	0.189989	0.158255
2	8	0.0120469	0.091466	0.115852
2	9	0.397128	0.0680125	0.234447
2	10	0.0132113	0.0841482	0.0733943
2	11	0.0119939	0.120514	0.107588
2	12	0.0117218	0.154938	0.122356
2	13	0.0124183	0.172917	0.111843
2	14	0.0130134	0.363399	0.224114
2	15	0.0123508	0.187436	0.122815
2	16	0.0126549	0.101191	0.0958258
2	17	0.0112354	0.0802598	0.0819439
2	18	0.310306	0.154773	0.417576
2	19	0.0127851	0.100215	0.0837728
2	20	0.0107231	0.0721471	0.0861347
2	21	0.0120012	0.121793	0.103473
2	22	0.0134568	0.125402	0.125057
2	23	0.0129797	0.0843116	0.0733813
2	24	0.0114995	0.267612	0.172362
2	25	0.0115772	0.0878447	0.0998125
2	26	0.378655	0.321601	0.494099
2	27	0.0115091	0.0837008	0.0932404
2	28	0.165304	0.275001	0.360869
2	29	0.0108932	0.116736	0.08571
2	30	0.0337503	0.128842	0.152182
2	31	0.0251291	0.349633	0.275752
2	32	0.014925	0.152624	0.161194
2	33	0.0115931	0.150253	0.0990114
2	34	0.202056	0.354037	0.423897
2	35	0.0117024	0.131313	0.107441
2	36	0.0106731	0.115366	0.0818331
2	37	0.0143181	0.445495	0.330832
2	38	0.0132593	0.360155	0.254121
2	39	0.132743	0.13448	0.21838
2	40	0.0116207	0.201152	0.103058
2	41	0.0115605	0.141131	0.100165
2	42	0.0117706	0.293971	0.183223
2	43	0.205566	0.174756	0.270074
2	44	0.0357964	0.0568085	0.139327
2	45	0.012683	0.181468	0.0906677
2	46	0.0121862	0.119974	0.107935
2	47	0.0138661	0.202068	0.134037
2	48	0.0114742	0.252241	0.153564
2	49	0.0121736	0.280238	0.179724
2	50	0.0108124	0.133678	0.0831628
2	51	0.0167932	0.0553605	0.0941097
2	52	0.0126186	0.138512	0.105187
2	53	0.0121222	0.207025	0.105665
2	54	0.0121798	0.168012	0.0848003
2	55	0.0128483	0.11967	0.0807018
2	56	0.0121602	0.15825	0.0994134
2	57	0.0125546	0.170309	0.0987408
2	58	0.0133031	0.188518	0.114915
2	59	0.0137705	0.151664	0.112833
2	60	0.0125507	0.0723715	0.0797836
2	61	0.0130013	0.196024	0.0986336
2	62	0.0117561	0.200767	0.125525
2	63	0.0140794	0.122329	0.0973096
2	64	0.0121884	0.219701	0.128688
2	65	0.011914	0.148013	0.110412
2	66	0.0130327	0.166875	0.119292
2	67	0.281138	0.224385	0.41184
2	68	0.0119816	0.138662	0.100835
2	69	0.0106749	0.219802	0.11977
2	70	0.0108762	0.179865	0.128505
2	71	0.0121299	0.119821	0.0932655
2	72	0.0112249	0.212838	0.144968
2	73	0.0138366	0.30369	0.177403
2	74	0.245305	0.202842	0.547888
2	75	0.047573	0.356243	0.198034
2	76	0.141142	0.343096	0.387146
2	77	0.0115459	0.137882	0.109597
2	78	0.24498	0.306308	0.514251
2	79	0.241606	0.424958	0.32067
2	80	0.265692	0.137499	0.407164
2	81	0.228034	0.0608825	0.279479
2	82	0.0114667	0.146022	0.107259
2	83	0.0102628	0.143096	0.11779
2	84	0.0181709	0.179938	0.138275
2	85	0.0115772	0.0999943	0.0831827
2	86	0.0112537	0.229085	0.132519
2	87	0.0112941	0.404304	0.210491
2	88	0.011423	0.0775742	0.0769804
2	89	0.191951	0.0531768	0.333384
2	90	0.0139765	0.254637	0.211716
2	91	0.0116287	0.143982	0.106133
2	92	0.012568	0.28463	0.144915
2	93	0.0110894	0.198329	0.11263
2	94	0.0141707	0.295015	0.244726
2	95	0.0122736	0.195685	0.137533
2	96	0.183967	0.30786	0.319583
2	97	0.0127068	0.161785	0.113461
2	98	0.0167719	0.370648	0.32016
2	99	0.0116333	0.148957	0.111305
2	100	0.012693	0.081465	0.0873171
2	101	0.0125019	0.454239	0.232258
2	102	0.0123891	0.255295	0.193699
2	103	0.0120865	0.202322	0.127714
2	104	0.0183505	0.147473	0.0949958
2	105	0.0134332	0.17521	0.130283
2	106	0.0125504	0.159418	0.131325
2	107	0.013859	0.130616	0.116217
2	108	0.0106421	0.15342	0.0890984
2	109	0.013209	0.124055	0.0821425
2	110	0.436006	0.566451	0.437791
2	111	0.0118891	0.10071	0.0925137
2	112	0.0118921	0.184639	0.124945
2	113	0.0135515	0.238241	0.147565
2	114	0.01243	0.186001	0.127066
2	115	0.241342	0.381951	0.317323
2	116	0.0118118	0.0758686	0.0786803
2	117	0.198317	0.0534816	0.248809
2	118	0.0116691	0.145283	0.122737
2	119	0.0128236	0.165392	0.144592
2	120	0.235443	0.362255	0.315558
2	121	0.0104935	0.147488	0.0935011
2	122	0.013983	0.373394	0.195962
2	123	0.011527	0.140879	0.108482
2	124	0.0144391	0.0615534	0.125227
2	125	0.166267	0.463193	0.285796
2	126	0.0131092	0.392373	0.237903
2	127	0.0143856	0.151533	0.130126
2	128	0.207167	0.0448933	0.243434
2	129	0.15378	0.348209	0.223419
2	130	0.01216	0.0950632	0.1051
2	131	0.390828	0.345762	0.473394
2	132	0.0155246	0.274219	0.14771
2	133	0.31944	0.452433	0.325795
2	134	0.0150389	0.237331	0.154681
2	135	0.012306	0.265578	0.17616
2	136	0.0134648	0.260832	0.17932
2	137	0.0144258	0.18995	0.161697
2	138	0.016214	0.344717	0.220531
2	139	0.0127075	0.21841	0.133098
2	140	0.0150862	0.268485	0.216726
2	141	0.273547	0.211914	0.166059
2	142	0.0140056	0.259812	0.175324
2	143	0.0117647	0.105882	0.0627451
2	144	0.0133731	0.318346	0.20298
2	145	0.189616	0.324518	0.256354
2	146	0.0125992	0.158228	0.114145
2	147	0.0146472	0.242326	0.146557
2	148	0.0110443	0.121406	0.0931933
2	149	0.0144789	0.129035	0.105824
2	150	0.0200013	0.0847896	0.107405
2	151	0.0111746	0.207917	0.144392
2	152	0.0187061	0.0841145	0.0827863
2	153	0.057328	0.519556	0.295158
2	154	0.222306	0.157694	0.416495
2	155	0.0136577	0.120206	0.090677
2	156	0.175382	0.500968	0.446699
2	157	0.191438	0.302102	0.26978
2	158	0.011852	0.104774	0.086617
2	159	0.0129977	0.209616	0.141221
2	160	0.0109766	0.163527	0.100006
2	161	0.0124838	0.0948817	0.0902186
2	162	0.0146942	0.33938	0.245801
2	163	0.0114797	0.112074	0.0930562
2	164	0.146464	0.388708	0.27989
2	165	0.217736	0.430345	0.447707
2	166	0.0138688	0.266118	0.183528
2	167	0.0127855	0.0991611	0.0809379
2	168	0.0108449	0.159907	0.150752
2	169	0.145199	0.450779	0.302956
2	170	0.011239	0.140854	0.0980913
2	171	0.0108114	0.244904	0.162824
2	172	0.0129891	0.255929	0.186892
2	173	0.0141751	0.17944	0.160051
2	174	0.0127003	0.179058	0.167334
2	175	0.0146628	0.175512	0.130665
2	176	0.0207507	0.357014	0.252286
2	177	0.0104798	0.0979057	0.0837714
2	178	0.0875597	0.490412	0.31459
2	179	0.237768	0.177459	0.259479
2	180	0.0196802	0.131995	0.100912
2	181	0.0655714	0.491961	0.309617
2	182	0.266618	0.193929	0.340364
2	183	0.0115926	0.200516	0.145206
2	184	0.0742973	0.589906	0.345958
2	185	0.0150271	0.386817	0.258198
2	186	0.221095	0.252032	0.387888
2	187	0.0776834	0.0875105	0.355132
2	188	0.179276	0.0473028	0.544091
2	189	0.0128955	0.368145	0.247548
2	190	0.291049	0.578579	0.409825
2	191	0.0137849	0.274018	0.197353
2	192	0.0109093	0.12031	0.100702
2	193	0.0111594	0.109096	0.0948764
2	194	0.078945	0.4217	0.265056
2	195	0.011084	0.211266	0.129605
2	196	0.032211	0.375632	0.276716
2	197	0.0333198	0.32664	0.226207
2	198	0.259188	0.0611971	0.291878
2	199	0.222078	0.193198	0.356144
2	200	0.0123589	0.122575	0.100662
2	201	0.0318114	0.366419	0.245126
2	202	0.0308441	0.0519368	0.207839
2	203	0.133623	0.0668453	0.494968
2	204	0.244568	0.178634	0.288735
2	205	0.0108825	0.100009	0.0892232
2	206	0.0235084	0.100528	0.137388
2	207	0.0132105	0.150439	0.136595
2	208	0.0109753	0.12214	0.122292
2	209	0.0201948	0.258701	0.17024
2	210	0.199463	0.287602	0.261754
2	211	0.0304848	0.045589	0.13759
2	212	0.0112122	0.131145	0.081248
2	213	0.0126085	0.154484	0.137424
2	214	0.0120848	0.100433	0.100091
2	215	0.0113759	0.255672	0.16541
2	216	0.179503	0.271793	0.217217
2	217	0.20704	0.237335	0.273748
2	218	0.177231	0.240084	0.214974
2	219	0.193139	0.24558	0.285912
2	220	0.0137381	0.156716	0.128643
2	221	0.0866868	0.238209	0.208481
2	222	0.165289	0.183662	0.166588
2	223	0.0175908	0.147686	0.134434
2	224	0.0380697	0.05416	0.123715
2	225	0.0109165	0.105704	0.0904604
2	226	0.0131359	0.139824	0.102939
2	227	0.013474	0.232897	0.147161
2	228	0.0109319	0.216923	0.14214
2	229	0.0105968	0.157511	0.11941
2	230	0.0220115	0.0739922	0.143491
2	231	0.169842	0.204792	0.363994
2	232	0.00987771	0.142568	0.0983818
2	233	0.0111522	0.231634	0.152926
2	234	0.0126128	0.191707	0.147995
2	235	0.0114642	0.215277	0.140314
2	236	0.0144457	0.0522946	0.111665
2	237	0.011237	0.141649	0.117803
2	238	0.0134418	0.232738	0.158478
2	239	0.336143	0.0487729	0.39745
2	240	0.15872	0.226049	0.26281
2	241	0.0131888	0.130893	0.137392
2	242	0.152966	0.12641	0.535055
2	243	0.0139096	0.209746	0.162352
2	244	0.0099629	0.106188	0.0638389
2	245	0.014165	0.0568346	0.0591222
2	246	0.0217002	0.126226	0.124842
2	247	0.0133715	0.0582274	0.0622002
2	248	0.0114031	0.0948771	0.0556734
2	249	0.0107313	0.0912452	0.0612755
2	250	0.0126121	0.146236	0.108232
2	251	0.0127919	0.268825	0.170668
2	252	0.0123067	0.041621	0.0704847
2	253	0.0124479	0.0931586	0.0617861
2	254	0.0112384	0.0601943	0.0522355
2	255	0.0127836	0.0759374	0.0552515
2	256	0.0137196	0.0689572	0.0574987
2	257	0.0116406	0.265364	0.175329
2	258	0.0212874	0.17792	0.136106
2	259	0.011777	0.0908794	0.050531
2	260	0.266255	0.0546528	0.414928
2	261	0.0138099	0.125309	0.112343
2	262	0.0179819	0.351781	0.211182
2	263	0.148459	0.480384	0.286627
2	264	0.0175192	0.184858	0.147605
2	265	0.0137772	0.269262	0.220445
2	266	0.0157704	0.235563	0.19076
2	267	0.0219843	0.241224	0.177228
2	268	0.0149526	0.383371	0.221758
2	269	0.0145268	0.238122	0.211497
2	270	0.0117316	0.0950732	0.0475338
2	271	0.37196	0.446858	0.762425
2	272	0.0420148	0.152212	0.165513
2	273	0.0143791	0.205034	0.182083
2	274	0.240544	0.136399	0.536536
2	275	0.147606	0.0728596	0.436862
3	1	0.324607	0.243613	0.26788
3	2	0.0124245	0.205136	0.153504
3	3	0.311746	0.266311	0.564638
3	4	0.0131117	0.313718	0.193313
3	5	0.236859	0.305466	0.386994
3	6	0.0124691	0.379707	0.141462
3	7	0.0133066	0.178146	0.12066
3	8	0.0138655	0.131072	0.106763
3	9	0.0162538	0.170461	0.122267
3	10	0.323734	0.2467	0.49537
3	11	0.0155448	0.163925	0.129067
3	12	0.0149173	0.255312	0.16468
3	13	0.0141499	0.152434	0.127254
3	14	0.258067	0.333008	0.343716
3	15	0.0139277	0.315287	0.206715
3	16	0.0163585	0.226201	0.165981
3	17	0.0171594	0.196003	0.14643
3	18	0.014163	0.126065	0.0860071
3	19	0.012982	0.191863	0.129935
3	20	0.0139766	0.123199	0.104217
3	21	0.0125644	0.111721	0.083249
3	22	0.0140268	0.149606	0.127928
3	23	0.0141441	0.115849	0.0968055
3	24	0.0143252	0.188325	0.122422
3	25	0.0127322	0.0568061	0.0729041
3	26	0.143061	0.159385	0.45177
3	27	0.0133897	0.202221	0.148348
3	28	0.0485733	0.142216	0.105127
3	29	0.0116449	0.0878507	0.0861484
3	30	0.0123589	0.164966	0.122096
3	31	0.0138739	0.128342	0.127241
3	32	0.0137021	0.234779	0.158861
3	33	0.0123007	0.0560023	0.150995
3	34	0.0290294	0.422147	0.221792
3	35	0.0173514	0.0951603	0.0844693
3	36	0.0132541	0.235581	0.134153
3	37	0.0338755	0.511647	0.272578
3	38	0.0158539	0.179809	0.147169
3	39	0.0116513	0.145916	0.12287
3	40	0.0149552	0.234775	0.14627
3	41	0.0145644	0.157396	0.131348
3	42	0.231074	0.319587	0.455401
3	43	0.0122675	0.0574158	0.0802614
3	44	0.0149878	0.37102	0.214959
3	45	0.0284196	0.109532	0.080782
3	46	0.0143044	0.167482	0.14236
3	47	0.0153288	0.191636	0.11491
3	48	0.0122188	0.131509	0.094902
3	49	0.01432	0.179602	0.14436
3	50	0.0123393	0.137339	0.0886899
3	51	0.0143968	0.115551	0.0875052
3	52	0.0162044	0.0652834	0.075779
3	53	0.0192357	0.0741949	0.10989
3	54	0.0152638	0.183653	0.106099
3	55	0.0118354	0.212858	0.120573
3	56	0.25155	0.326081	0.239722
3	57	0.0182858	0.0680887	0.0804088
3	58	0.0147203	0.202735	0.146389
3	59	0.0141546	0.175142	0.120231
3	60	0.0116338	0.174421	0.107493
3	61	0.0121789	0.177338	0.113324
3	62	0.029352	0.191894	0.133824
3	63	0.0113924	0.0896256	0.0918896
3	64	0.0117647	0.101022	0.0804938
3	65	0.356638	0.164917	0.445766
3	66	0.0728327	0.409816	0.36445
3	67	0.0122644	0.133206	0.0999449
3	68	0.0117508	0.205115	0.136207
3	69	0.0131685	0.194846	0.122124
3	70	0.0130578	0.124653	0.0962692
3	71	0.0113369	0.0717558	0.0862745
3	72	0.0135043	0.181625	0.130585
3	73	0.342286	0.45797	0.572666
3	74	0.0126786	0.222738	0.138019
3	75	0.0163765	0.23749	0.134063
3	76	0.011954	0.227519	0.122808
3	77	0.0160616	0.130773	0.112764
3	78	0.237229	0.275603	0.311509
3	79	0.0139564	0.202778	0.119311
3	80	0.0107899	0.167269	0.130394
3	81	0.0128322	0.372701	0.222625
3	82	0.0163712	0.46287	0.301105
3	83	0.0149575	0.122971	0.103832
3	84	0.0120069	0.376772	0.220872
3	85	0.014771	0.268564	0.190423
3	86	0.0120274	0.11584	0.0924708
3	87	0.0313122	0.279699	0.20413
3	88	0.0176471	0.224541	0.128697
3	89	0.0109403	0.180028	0.150044
3	90	0.0147208	0.211748	0.158119
3	91	0.0152125	0.354152	0.192692
3	92	0.0119463	0.0849205	0.0938039
3	93	0.0147674	0.189377	0.135143
3	94	0.270764	0.308073	0.397689
3	95	0.0130187	0.138052	0.113022
3	96	0.0145734	0.208046	0.137211
3	97	0.0124274	0.172911	0.108711
3	98	0.245538	0.273964	0.316377
3	99	0.0407812	0.259278	0.189284
3	100	0.0107565	0.143039	0.0870227
3	101	0.0117555	0.0726546	0.0877807
3	102	0.0146316	0.307454	0.195314
3	103	0.0141069	0.201981	0.0924045
3	104	0.0119586	0.280564	0.150052
3	105	0.0117373	0.187114	0.128167
3	106	0.0807107	0.282095	0.188106
3	107	0.0118454	0.0492565	0.0767277
3	108	0.013766	0.274398	0.17349
3	109	0.0828647	0.454319	0.304948
3	110	0.0125991	0.213296	0.1407
3	111	0.0117154	0.0992403	0.0849972
3	112	0.113264	0.436553	0.386792
3	113	0.011335	0.14745	0.126521
3	114	0.0335952	0.294252	0.172267
3	115	0.016607	0.242174	0.148133
3	116	0.012605	0.252518	0.137353
3	117	0.232224	0.371652	0.346718
3	118	0.0141251	0.249842	0.176945
3	119	0.0112061	0.10036	0.0999453
3	120	0.196543	0.3507	0.227274
3	121	0.286316	0.405938	0.367606
3	122	0.0115283	0.104169	0.0628525
3	123	0.013663	0.202547	0.130623
3	124	0.0169961	0.320667	0.164133
3	125	0.0158743	0.294668	0.175557
3	126	0.0211179	0.300451	0.167102
3	127	0.139113	0.494521	0.404664
3	128	0.363812	0.446635	0.485354
3	129	0.0115473	0.0625921	0.0888352
3	130	0.192834	0.475755	0.304457
3	131	0.0176369	0.296117	0.199672
3	132	0.016294	0.394501	0.253064
3	133	0.0149222	0.231541	0.128243
3	134	0.0109656	0.0929744	0.0917205
3	135	0.0133422	0.0568185	0.1129
3	136	0.0150166	0.280509	0.155393
3	137	0.0134034	0.22091	0.157563
3	138	0.015543	0.115276	0.093375
3	139	0.0118154	0.0987323	0.0871084
3	140	0.0126208	0.226827	0.131185
3	141	0.0129869	0.196444	0.151724
3	142	0.0166927	0.293153	0.173368
3	143	0.015029	0.270145	0.174964
3	144	0.0158847	0.369779	0.190061
3	145	0.250524	0.333956	0.284635
3	146	0.0119218	0.181812	0.121458
3	147	0.0140555	0.242687	0.12766
3	148	0.0181177	0.260016	0.138561
3	149	0.0137868	0.301085	0.209063
3	150	0.0150533	0.144928	0.0779064
3	151	0.283857	0.180892	0.329148
3	152	0.0133547	0.125757	0.0826944
3	153	0.0147539	0.146963	0.0842888
3	154	0.0160957	0.443173	0.273282
3	155	0.0155746	0.416498	0.238775
3	156	0.0124695	0.236645	0.158002
3	157	0.0129326	0.157357	0.0824289
3	158	0.0165445	0.222552	0.141915
3	159	0.014004	0.177323	0.1269
3	160	0.0188427	0.254359	0.154906
3	161	0.0156863	0.103922	0.0745098
3	162	0.0135129	0.165273	0.115541
3	163	0.0137795	0.268817	0.157776
3	164	0.0152806	0.181532	0.117575
3	165	0.269006	0.268067	0.363272
3	166	0.0166861	0.244862	0.167125
3	167	0.0135779	0.233697	0.161691
3	168	0.0156256	0.301404	0.156311
3	169	0.0141529	0.297273	0.165052
3	170	0.014959	0.151273	0.0846346
3	171	0.0166377	0.159325	0.104963
3	172	0.0113599	0.118779	0.0965971
3	173	0.0151085	0.179823	0.110425
3	174	0.0137996	0.33742	0.232065
3	175	0.0159617	0.483053	0.319497
3	176	0.0134431	0.375212	0.228863
3	177	0.0151856	0.212988	0.135113
3	178	0.26802	0.448148	0.439886
3	179	0.014014	0.100885	0.0935896
3	180	0.0124418	0.221435	0.151615
3	181	0.120741	0.330116	0.348673
3	182	0.0145011	0.141463	0.107378
3	183	0.0136822	0.187334	0.124017
3	184	0.220159	0.268873	0.422584
3	185	0.0132193	0.224149	0.10282
3	186	0.0179592	0.166715	0.0870452
3	187	0.0152083	0.286999	0.189124
3	188	0.19333	0.44966	0.412033
3	189	0.0158201	0.20386	0.126468
3	190	0.0158584	0.12136	0.0794886
3	191	0.0144127	0.190945	0.115783
3	192	0.0203823	0.347463	0.243673
3	193	0.0127831	0.338213	0.210488
3	194	0.232302	0.399158	0.357786
3	195	0.164333	0.387292	0.293585
3	196	0.0134306	0.114603	0.0743329
3	197	0.0171799	0.475559	0.349064
3	198	0.0131435	0.0446403	0.078081
3	199	0.0126055	0.106987	0.0991247
3	200	0.018769	0.202668	0.12927
3	201	0.233417	0.354971	0.332427
3	202	0.0155308	0.224143	0.104967
3	203	0.0145999	0.111721	0.101192
3	204	0.0142097	0.139182	0.107512
3	205	0.0170725	0.31771	0.220667
3	206	0.0165905	0.11863	0.0752961
3	207	0.0252422	0.359223	0.244625
3	208	0.0131597	0.154158	0.11085
3	209	0.0157455	0.223239	0.141914
3	210	0.0147715	0.17788	0.122071
3	211	0.0141758	0.158908	0.100835
3	212	0.0160727	0.320568	0.1726
3	213	0.0132188	0.172681	0.118044
3	214	0.0176929	0.285179	0.189565
3	215	0.0177082	0.31413	0.203339
3	216	0.0169421	0.362574	0.298849
3	217	0.0132665	0.362764	0.263147
3	218	0.0149748	0.259205	0.179276
3	219	0.0124574	0.184722	0.128172
3	220	0.0143669	0.197004	0.142065
3	221	0.0124183	0.0680036	0.0765597
3	222	0.0168063	0.101021	0.0883043
3	223	0.159053	0.348724	0.309005
3	224	0.215304	0.491537	0.386278
3	225	0.0160407	0.0669068	0.0876694
3	226	0.0147699	0.201813	0.137053
3	227	0.0130607	0.267042	0.131666
3	228	0.0134532	0.139141	0.102049
3	229	0.014131	0.245093	0.166364
3	230	0.195459	0.132486	0.303355
3	231	0.0151173	0.255795	0.156845
3	232	0.0684218	0.374091	0.229294
3	233	0.0172169	0.145155	0.10939
3	234	0.219585	0.417014	0.257618
3	235	0.124864	0.378914	0.217184
3	236	0.0139784	0.37741	0.209492
3	237	0.0130788	0.245884	0.148436
3	238	0.0110406	0.233929	0.151865
3	239	0.0191868	0.283841	0.237742
3	240	0.0143348	0.26115	0.159736
3	241	0.013288	0.237544	0.148754
3	242	0.424006	0.360073	0.562586
3	243	0.322453	0.380589	0.40786
3	244	0.0132607	0.142672	0.0972113
3	245	0.0120687	0.233083	0.177316
3	246	0.0127324	0.203118	0.132824
3	247	0.0127549	0.187343	0.11665
3	248	0.0538781	0.31538	0.207025
3	249	0.0157602	0.123726	0.11257
3	250	0.0134396	0.261847	0.158126
3	251	0.0141907	0.2166	0.103348
3	252	0.283835	0.387947	0.477067
3	253	0.0121934	0.0907005	0.0790366
3	254	0.0136213	0.175912	0.109245
3	255	0.310356	0.214929	0.501685
3	256	0.0119166	0.112016	0.0906139
3	257	0.0140133	0.0623493	0.0771901
3	258	0.0123249	0.227832	0.155575
3	259	0.0136759	0.193297	0.128746
3	260	0.0134454	0.186236	0.157983
3	261	0.0169783	0.151664	0.30778
3	262	0.0115024	0.20099	0.14098
3	263	0.0206456	0.341645	0.2056
3	264	0.012387	0.195535	0.137561
3	265	0.0217261	0.340182	0.248035
3	266	0.0126184	0.186908	0.136201
3	267	0.0134013	0.325699	0.219013
3	268	0.0149569	0.193732	0.102214
3	269	0.0132155	0.103455	0.075501
3	270	0.0415347	0.225113	0.195463
3	271	0.0128794	0.223905	0.137438
3	272	0.0144173	0.210557	0.126768
3	273	0.201402	0.385382	0.368219
3	274	0.0142935	0.0985331	0.0973329
3	275	0.0130451	0.306915	0.236377
3	276	0.0106612	0.20243	0.156001
3	277	0.0141863	0.187843	0.101412
3	278	0.0130418	0.243969	0.148388
3	279	0.0145069	0.304139	0.183959
3	280	0.0126371	0.214432	0.142281
3	281	0.0120818	0.235506	0.15011
3	282	0.0152565	0.0662584	0.0984905
3	283	0.0138309	0.388741	0.236017
3	284	0.0121823	0.24997	0.154092
3	285	0.0157155	0.180148	0.131694
3	286	0.0129262	0.345964	0.229582
3	287	0.0175722	0.32436	0.224113
3	288	0.299799	0.367912	0.429846
3	289	0.0116033	0.138598	0.110101
3	290	0.0147723	0.158418	0.119417
3	291	0.0125465	0.19661	0.124946
3	292	0.0306463	0.24118	0.140766
3	293	0.0128599	0.154015	0.15617
3	294	0.0123587	0.289568	0.172387
3	295	0.0127451	0.111934	0.08528
3	296	0.145262	0.159984	0.222337
3	297	0.0152806	0.417686	0.248479
3	298	0.0124731	0.166071	0.119765
3	299	0.0127277	0.194383	0.121659
3	300	0.0122137	0.214	0.147722
3	301	0.0126781	0.0749372	0.0758254
3	302	0.0587056	0.29481	0.238729
3	303	0.0135355	0.19422	0.167272
3	304	0.0137661	0.186374	0.12789
3	305	0.0135085	0.241835	0.152081
3	306	0.012003	0.155115	0.122085
3	307	0.0113741	0.263245	0.16194
3	308	0.166584	0.229583	0.297623
3	309	0.0102443	0.115802	0.0864228
3	310	0.0134581	0.215943	0.136353
3	311	0.010994	0.122973	0.104409
3	312	0.0133055	0.190784	0.117717
3	313	0.0163399	0.287918	0.184106
3	314	0.0435756	0.226197	0.16884
3	315	0.0122465	0.102657	0.0782708
3	316	0.25378	0.403159	0.568422
3	317	0.0128852	0.266937	0.161837
3	318	0.0122522	0.148903	0.0996762
3	319	0.0111687	0.160819	0.120895
3	320	0.0120328	0.22053	0.136266
3	321	0.01095	0.179046	0.128051
3	322	0.0115645	0.117714	0.0850063
3	323	0.0417077	0.309549	0.27625
3	324	0.0117647	0.121626	0.0771408
3	325	0.0140463	0.229251	0.14557
3	326	0.0135294	0.302917	0.18866
3	327	0.212176	0.314399	0.331776
3	328	0.0165718	0.208792	0.123251
3	329	0.0119775	0.199667	0.157219
3	330	0.0147257	0.206398	0.141135
3	331	0.194974	0.310883	0.353118
3	332	0.011306	0.172707	0.113573
3	333	0.0130668	0.187877	0.132475
3	334	0.0151508	0.128679	0.102801
3	335	0.0121698	0.242343	0.162073
3	336	0.013767	0.208457	0.168812
3	337	0.0148622	0.140005	0.121112
3	338	0.0117418	0.213039	0.142359
3	339	0.0128347	0.321757	0.185655
3	340	0.229655	0.266604	0.244443
3	341	0.351715	0.201743	0.268322
3	342	0.0350836	0.278157	0.191844
3	343	0.0115625	0.176743	0.119441
3	344	0.0161948	0.356259	0.197906
3	345	0.0120045	0.204116	0.156263
3	346	0.0125549	0.209601	0.14168
3	347	0.0113751	0.0908144	0.073883
3	348	0.0114608	0.125943	0.09871
3	349	0.0129451	0.179271	0.134888
3	350	0.0217722	0.0756317	0.123793
3	351	0.237522	0.153228	0.373348
3	352	0.0110886	0.174077	0.117882
3	353	0.0127585	0.181225	0.159441
3	354	0.0116183	0.131148	0.10011
3	355	0.0140506	0.112947	0.0923441
3	356	0.0134594	0.13189	0.0920926
3	357	0.322061	0.173149	0.232118
3	358	0.240758	0.27446	0.194877
3	359	0.011399	0.109391	0.0883945
3	360	0.276562	0.239529	0.437464
3	361	0.0124788	0.0865608	0.0942315
3	362	0.0158077	0.465145	0.254581
3	363	0.0115883	0.414987	0.235321
3	364	0.0176146	0.324241	0.238313
3	365	0.208037	0.53352	0.595524
3	366	0.0122253	0.0854915	0.0686209
3	367	0.0132682	0.367248	0.213392
3	368	0.0128664	0.0709195	0.0831773
3	369	0.311914	0.463327	0.368958
3	370	0.308237	0.594182	0.482325
3	371	0.0175079	0.339195	0.211703
3	372	0.0136774	0.241032	0.201515
3	373	0.0827662	0.306865	0.546634
3	374	0.266227	0.550332	0.663481
3	375	0.0159937	0.307457	0.174971
3	376	0.172208	0.424861	0.436177
3	377	0.0148422	0.295769	0.199177
3	378	0.0202301	0.194452	0.159998
3	379	0.0155386	0.107074	0.0992638
3	380	0.0175291	0.543323	0.337154
3	381	0.298586	0.322669	0.445264
3	382	0.0305727	0.150324	0.127082
3	383	0.251462	0.509322	0.272035
3	384	0.0136018	0.222856	0.123985
3	385	0.0151991	0.34835	0.183382
3	386	0.016264	0.394123	0.217419
3	387	0.224415	0.450528	0.449052
3	388	0.0145542	0.278056	0.167414
3	389	0.0148726	0.300524	0.16354
3	390	0.0156762	0.330427	0.213463
3	391	0.0163808	0.181757	0.121742
3	392	0.0205134	0.183451	0.156029
3	393	0.0143633	0.233221	0.148181
3	394	0.0136178	0.28774	0.182512
3	395	0.0110717	0.100331	0.0797228
3	396	0.323173	0.348693	0.636892
3	397	0.18192	0.408966	0.379859
3	398	0.0128545	0.285152	0.201956
3	399	0.169157	0.381808	0.28862
3	400	0.0204702	0.253095	0.176189
3	401	0.164393	0.232908	0.444265
3	402	0.0164254	0.22199	0.12521
3	403	0.0173687	0.172624	0.117341
3	404	0.0243877	0.218109	0.145468
3	405	0.0214588	0.372809	0.273611
3	406	0.0171206	0.309495	0.175899
3	407	0.018663	0.370283	0.199565
3	408	0.234184	0.642244	0.41425
3	409	0.0245218	0.513523	0.355283
3	410	0.244063	0.635403	0.404806
3	411	0.0164722	0.283317	0.167963
3	412	0.0226483	0.522388	0.349317
3	413	0.0880225	0.64839	0.593805
3	414	0.0147202	0.265261	0.149163
3	415	0.0182186	0.183377	0.139906
3	416	0.0144134	0.155917	0.117841
3	417	0.0148667	0.190663	0.0985371
3	418	0.014003	0.248679	0.2361
3	419	0.343157	0.38036	0.409514
3	420	0.0253906	0.256109	0.174928
3	421	0.0136633	0.249289	0.16716
3	422	0.0225344	0.315414	0.306061
3	423	0.0133117	0.110288	0.0749096
3	424	0.0135296	0.218202	0.175708
3	425	0.0173565	0.053418	0.0567273
3	426	0.0124551	0.0671173	0.0704444
3	427	0.0170989	0.0620924	0.0558505
3	428	0.0112091	0.0590015	0.060075
3	429	0.0107234	0.0717026	0.0585312
3	430	0.0125505	0.0360655	0.0488971
3	431	0.0109384	0.0871486	0.0627069
3	432	0.011726	0.070301	0.0634355
3	433	0.0119177	0.0474343	0.0692741
3	434	0.0103009	0.0579927	0.0589224
3	435	0.0139598	0.0598391	0.0613155
3	436	0.0238533	0.13516	0.0978945
3	437	0.352955	0.361214	0.341169
3	438	0.0112243	0.0756369	0.0608929
3	439	0.0127502	0.169196	0.146405
3	440	0.0144625	0.142248	0.087677
3	441	0.293519	0.357209	0.552311
3	442	0.0151205	0.289502	0.201993
3	443	0.0104854	0.0643128	0.0549159
3	444	0.0191805	0.293531	0.223779
3	445	0.0177658	0.063617	0.071145
3	446	0.123683	0.292355	0.179025
3	447	0.0131772	0.107766	0.0773091
3	448	0.0115504	0.03924	0.0517793
3	449	0.0129819	0.0995914	0.0585705
3	450	0.0113505	0.0710538	0.0482621
3	451	0.0120568	0.0678723	0.0615518
3	452	0.0121725	0.0752398	0.0462584
3	453	0.274912	0.430454	0.446976
3	454	0.0122798	0.0504393	0.0412674
3	455	0.0120417	0.048217	0.0485821
3	456	0.22466	0.413732	0.453304
3	457	0.251372	0.297709	0.362634
3	458	0.0154952	0.185407	0.129244
3	459	0.0181649	0.139012	0.100529
3	460	0.18913	0.376885	0.355344
3	461	0.0147756	0.0974567	0.0593158
3	462	0.0134832	0.0545637	0.0435715
3	463	0.0147573	0.0421714	0.0464519
3	464	0.0137904	0.0552213	0.0471436
3	465	0.0127872	0.0747538	0.0570051
3	466	0.010488	0.104789	0.0705253
3	467	0.0120787	0.0471998	0.0567474
3	468	0.0123338	0.0872575	0.0615759
3	469	0.0113074	0.0470417	0.0517407
3	470	0.280395	0.306527	0.298655
3	471	0.237006	0.247897	0.384544
4	1	0.0113217	0.201058	0.149299
4	2	0.0117647	0.211373	0.159577
4	3	0.0269335	0.301463	0.276287
4	4	0.0114024	0.218713	0.174228
4	5	0.0142429	0.19606	0.155371
4	6	0.0128396	0.276156	0.18997
4	7	0.0133233	0.316909	0.207704
4	8	0.010942	0.214768	0.150271
4	9	0.0123486	0.275469	0.193217
4	10	0.0127971	0.250823	0.206603
4	11	0.0132077	0.274236	0.178061
4	12	0.0125122	0.254653	0.188344
4	13	0.0121699	0.257593	0.170951
4	14	0.0133071	0.30252	0.206019
4	15	0.05606	0.446704	0.368338
4	16	0.23598	0.368337	0.420319
4	17	0.0177907	0.394136	0.247608
4	18	0.0104984	0.216205	0.155295
4	19	0.0215475	0.259034	0.173957
4	20	0.013318	0.313966	0.205169
4	21	0.426656	0.270671	0.447662
4	22	0.0138618	0.336395	0.193226
4	23	0.0140015	0.296721	0.205383
4	24	0.0134864	0.282291	0.221875
4	25	0.255319	0.212373	0.522886
4	26	0.516104	0.247539	0.342257
4	27	0.0135477	0.279753	0.217199
4	28	0.0144519	0.246377	0.179531
4	29	0.0280435	0.200476	0.202914
4	30	0.0165663	0.216146	0.166427
4	31	0.0148994	0.1729	0.141541
4	32	0.0132396	0.266519	0.219486
4	33	0.287099	0.440319	0.521675
4	34	0.0119943	0.223812	0.164308
4	35	0.0129898	0.267327	0.190613
4	36	0.123222	0.46058	0.33861
4	37	0.0155444	0.308753	0.215725
4	38	0.0121569	0.241908	0.160362
4	39	0.0701277	0.318351	0.374552
4	40	0.0132108	0.235417	0.152537
4	41	0.013055	0.330343	0.213769
4	42	0.0136604	0.245516	0.178063
4	43	0.0132284	0.352534	0.263998
4	44	0.0128245	0.392362	0.229958
4	45	0.0736299	0.434913	0.323294
4	46	0.013119	0.271899	0.181447
4	47	0.0127804	0.176997	0.145249
4	48	0.0653314	0.0829102	0.234674
4	49	0.0122818	0.337785	0.249517
4	50	0.144933	0.407154	0.298284
4	51	0.0133891	0.366058	0.258232
4	52	0.0150021	0.248488	0.150742
4	53	0.310698	0.188229	0.459824
4	54	0.345471	0.292405	0.42313
4	55	0.0200709	0.29614	0.199414
4	56	0.340437	0.200373	0.483575
4	57	0.127814	0.444297	0.430219
4	58	0.171518	0.433141	0.31077
4	59	0.412971	0.561851	0.581592
4	60	0.0115488	0.190988	0.164643
4	61	0.295234	0.196102	0.462667
4	62	0.0137514	0.248767	0.187795
4	63	0.448197	0.548784	0.48142
4	64	0.0116122	0.215013	0.15042
4	65	0.0154012	0.369483	0.224998
4	66	0.0131454	0.224183	0.155278
4	67	0.0114339	0.252626	0.151029
4	68	0.0125371	0.272222	0.179851
4	69	0.0152627	0.245239	0.17498
4	70	0.0242177	0.144093	0.180668
4	71	0.0127308	0.207747	0.155772
4	72	0.0116727	0.34208	0.209741
4	73	0.0150471	0.281894	0.18438
4	74	0.0150534	0.391555	0.227378
4	75	0.0138353	0.323639	0.254266
4	76	0.0142874	0.302761	0.200323
4	77	0.317806	0.24629	0.641748
4	78	0.0105	0.215525	0.153035
4	79	0.0134035	0.275168	0.183877
4	80	0.0136248	0.124317	0.145098
4	81	0.0155187	0.369807	0.237077
4	82	0.198106	0.197637	0.624061
4	83	0.0149275	0.250009	0.178167
4	84	0.215769	0.415066	0.418983
4	85	0.269999	0.225463	0.560935
4	86	0.0124545	0.234304	0.147243
4	87	0.013382	0.346825	0.199939
4	88	0.264401	0.126	0.456819
4	89	0.0159683	0.293613	0.194144
4	90	0.158781	0.0799906	0.193433
4	91	0.0106519	0.230367	0.151491
4	92	0.111989	0.636275	0.404902
4	93	0.0126314	0.215217	0.158227
4	94	0.0146621	0.347164	0.220448
4	95	0.335147	0.183191	0.4533
4	96	0.0118305	0.22416	0.1749
4	97	0.0125059	0.181265	0.136626
4	98	0.0150755	0.279653	0.16739
4	99	0.0145215	0.421849	0.276081
4	100	0.0535803	0.685213	0.425812
4	101	0.306005	0.309964	0.529017
4	102	0.0153989	0.213693	0.167997
4	103	0.012842	0.438923	0.235672
4	104	0.0119954	0.209158	0.182699
4	105	0.0182005	0.353516	0.226498
4	106	0.0120522	0.166843	0.163994
4	107	0.371712	0.331346	0.549909
4	108	0.024445	0.071809	0.182071
4	109	0.0173068	0.166164	0.127338
4	110	0.0995965	0.41083	0.303787
4	111	0.011624	0.352554	0.195674
4	112	0.0143827	0.232709	0.151364
4	113	0.109658	0.259416	0.195317
4	114	0.0108317	0.267705	0.154176
4	115	0.0146423	0.284865	0.202473
4	116	0.0124629	0.285086	0.17471
4	117	0.0224685	0.331287	0.275239
4	118	0.309833	0.147216	0.307163
4	119	0.0202747	0.356823	0.191196
4	120	0.0146392	0.315827	0.256456
4	121	0.174624	0.362725	0.360177
4	122	0.0173898	0.289704	0.183536
4	123	0.015198	0.362469	0.192535
4	124	0.0130763	0.255106	0.158003
4	125	0.0121667	0.285748	0.236763
4	126	0.15962	0.381145	0.244397
4	127	0.0172223	0.237796	0.168686
4	128	0.0155317	0.197484	0.1319
4	129	0.0175918	0.240942	0.15145
4	130	0.015654	0.350786	0.233603
4	131	0.407813	0.181226	0.455591
4	132	0.0146174	0.27095	0.176132
4	133	0.0169652	0.269402	0.197773
4	134	0.0146924	0.211595	0.153334
4	135	0.217908	0.522241	0.450149
4	136	0.0156452	0.461015	0.275367
4	137	0.251693	0.396307	0.33788
4	138	0.0182061	0.417793	0.240901
4	139	0.237198	0.372249	0.324283
4	140	0.195548	0.404564	0.333445
4	141	0.201048	0.387897	0.354958
4	142	0.473495	0.504758	0.259564
4	143	0.0181726	0.45758	0.245017
4	144	0.0166082	0.370084	0.217463
4	145	0.406567	0.202477	0.600782
4	146	0.0560663	0.366978	0.246
4	147	0.0138755	0.239993	0.170149
4	148	0.0119708	0.257853	0.174151
4	149	0.231559	0.32168	0.348439
4	150	0.0167328	0.26716	0.169518
4	151	0.0169326	0.269224	0.225442
4	152	0.0127572	0.205713	0.156609
4	153	0.0148117	0.275561	0.161772
4	154	0.26131	0.216296	0.204165
4	155	0.309514	0.23043	0.461513
4	156	0.0163218	0.229404	0.153034
4	157	0.017361	0.392198	0.227841
4	158	0.444668	0.34214	0.470554
4	159	0.0147753	0.193079	0.143176
4	160	0.0141723	0.288252	0.159543
4	161	0.0150181	0.277237	0.177517
4	162	0.152866	0.527245	0.394407
4	163	0.014514	0.361056	0.184432
4	164	0.0329399	0.399564	0.256248
4	165	0.014257	0.321399	0.179954
4	166	0.0551707	0.0966885	0.315098
4	167	0.0162446	0.35461	0.203133
4	168	0.0180378	0.265998	0.257261
4	169	0.0147014	0.316572	0.188542
4	170	0.220504	0.547074	0.612601
4	171	0.0159314	0.273753	0.155637
4	172	0.035865	0.454705	0.279199
4	173	0.0147588	0.223952	0.162932
4	174	0.0149462	0.358675	0.262125
4	175	0.261677	0.380679	0.277643
4	176	0.0118646	0.232081	0.172812
4	177	0.0191959	0.435859	0.382818
4	178	0.0109977	0.204967	0.164725
4	179	0.0156052	0.350363	0.270275
4	180	0.0174104	0.50979	0.34265
4	181	0.29538	0.187109	0.50273
4	182	0.44908	0.352066	0.507049
4	183	0.0147263	0.178115	0.140737
4	184	0.0120953	0.223327	0.175231
4	185	0.0144788	0.246173	0.256604
4	186	0.0131058	0.209626	0.171276
4	187	0.0130018	0.184116	0.172473
4	188	0.0149933	0.147727	0.170915
4	189	0.0498143	0.317154	0.335758
4	190	0.309939	0.116705	0.398884
4	191	0.0133624	0.370198	0.292827
4	192	0.0120613	0.156193	0.137508
4	193	0.0128927	0.277818	0.225692
4	194	0.265671	0.0642252	0.273977
4	195	0.283382	0.414644	0.594215
4	196	0.0104938	0.162837	0.169015
4	197	0.253987	0.139422	0.400222
4	198	0.0111155	0.162162	0.134667
4	199	0.0122985	0.204303	0.220839
4	200	0.138377	0.360618	0.505441
4	201	0.307717	0.36654	0.505969
4	202	0.213581	0.239498	0.421355
4	203	0.0106915	0.231795	0.141588
4	204	0.0130428	0.168636	0.215049
4	205	0.012854	0.151407	0.200584
4	206	0.011426	0.139465	0.16836
4	207	0.011028	0.132121	0.147761
4	208	0.0115704	0.163302	0.229482
4	209	0.301074	0.229179	0.400815
4	210	0.289376	0.196664	0.436121
4	211	0.213228	0.061361	0.273553
4	212	0.251439	0.191204	0.440784
4	213	0.0393674	0.151529	0.106705
4	214	0.010933	0.200133	0.130767
4	215	0.0110941	0.113525	0.100784
4	216	0.0106693	0.139811	0.120023
4	217	0.0971745	0.131628	0.0884344
4	218	0.0123018	0.105137	0.0835369
4	219	0.0118748	0.0805482	0.0846777
4	220	0.0110894	0.157525	0.102737
4	221	0.011825	0.0931947	0.0722985
4	222	0.0121593	0.157958	0.104699
4	223	0.0114643	0.114648	0.105967
4	224	0.0122174	0.0694302	0.0737465
4	225	0.0115476	0.140691	0.135907
4	226	0.0144008	0.268185	0.176592
4	227	0.0133943	0.151771	0.104001
4	228	0.0132353	0.135424	0.102746
4	229	0.0128052	0.15253	0.102669
4	230	0.0140622	0.179236	0.108452
4	231	0.0110537	0.17742	0.108965
4	232	0.0126393	0.0954634	0.0837387
4	233	0.0125641	0.110302	0.0861702
4	234	0.0122213	0.167816	0.128918
4	235	0.0137076	0.0674643	0.0790296
4	236	0.0171031	0.240726	0.147428
4	237	0.365409	0.54805	0.555339
4	238	0.0227931	0.386432	0.194564
4	239	0.0170894	0.298675	0.185015
4	240	0.160342	0.408217	0.367079
4	241	0.0171543	0.53265	0.256219
4	242	0.0222569	0.2895	0.211405
4	243	0.0415301	0.456345	0.401964
4	244	0.266213	0.457269	0.793546
4	245	0.246413	0.420938	0.554389
4	246	0.0126868	0.118512	0.0994794
4	247	0.0137255	0.0941176	0.117647
4	248	0.0117647	0.054902	0.0980392
4	249	0.0126164	0.0948269	0.0794501
4	250	0.0123479	0.0956952	0.0817919
4	251	0.0136949	0.141383	0.105584
4	252	0.0130091	0.105336	0.0777338
4	253	0.012752	0.206161	0.113246
4	254	0.0123691	0.065834	0.0767325
4	255	0.425029	0.35578	0.579059
4	256	0.0333003	0.337015	0.230604
4	257	0.0709527	0.454744	0.307855
4	258	0.0922462	0.587307	0.383228
4	259	0.0168798	0.0828468	0.0706235
4	260	0.0145711	0.182275	0.0902699
4	261	0.0138408	0.12819	0.0643225
4	262	0.0105846	0.0745951	0.0687755
4	263	0.0142048	0.120249	0.077784
4	264	0.0149847	0.0989969	0.104775
4	265	0.010578	0.0496164	0.11691
4	266	0.0153575	0.185367	0.117228
4	267	0.0120115	0.0788397	0.0803742
4	268	0.0104972	0.103833	0.0717097
4	269	0.0100429	0.0721634	0.0690565
4	270	0.0121661	0.108764	0.093639
4	271	0.0112214	0.0546169	0.0578714
4	272	0.0116903	0.0982411	0.0844838
4	273	0.0119228	0.076808	0.0635537
4	274	0.0134238	0.0819107	0.0820924
4	275	0.0134025	0.0809086	0.065712
4	276	0.0174966	0.104985	0.0939795
4	277	0.0106283	0.164433	0.11509
4	278	0.0169144	0.0825403	0.0955123
4	279	0.013276	0.186352	0.0962489
4	280	0.0180929	0.101706	0.0884446
4	281	0.0175994	0.102984	0.0894588
4	282	0.0118902	0.107385	0.077797
4	283	0.0120039	0.0744918	0.0576277
4	284	0.0117647	0.0855229	0.0662979
4	285	0.0205882	0.100964	0.13344
4	286	0.0117493	0.133723	0.085212
4	287	0.0130277	0.107779	0.077323
4	288	0.0127505	0.137165	0.0843459
4	289	0.011529	0.126973	0.0699626
4	290	0.0197587	0.150818	0.143242
4	291	0.0109851	0.161989	0.109544
4	292	0.0110317	0.132501	0.116214
4	293	0.0122632	0.157239	0.101821
4	294	0.0107026	0.0881103	0.0629133
4	295	0.0220531	0.118108	0.110063
4	296	0.0135948	0.100861	0.0823693
4	297	0.0147083	0.391068	0.223953
4	298	0.0150724	0.297826	0.189137
4	299	0.0136157	0.189779	0.138711
4	300	0.0107337	0.121882	0.0809696
4	301	0.0121016	0.0967019	0.077999
4	302	0.0118361	0.191467	0.106019
4	303	0.0107053	0.0929306	0.0730787
4	304	0.0103823	0.0709989	0.0493724
4	305	0.0133288	0.14159	0.109362
4	306	0.0133518	0.143956	0.0922593
4	307	0.0121356	0.0952783	0.0692284
4	308	0.0129604	0.107431	0.0838398
4	309	0.0107446	0.0834647	0.0701423
4	310	0.0106308	0.155917	0.0984651
4	311	0.0139695	0.0927454	0.072127
4	312	0.010797	0.0935404	0.0676683
4	313	0.010642	0.105841	0.0874338
4	314	0.0117906	0.0961822	0.0775547
4	315	0.0103179	0.0937265	0.0629943
4	316	0.0395951	0.197691	0.114952
4	317	0.0188985	0.242333	0.130726
4	318	0.0135677	0.0977782	0.0689371
4	319	0.0105363	0.185999	0.110174
4	320	0.0110704	0.177967	0.113985
4	321	0.0103506	0.0660726	0.0459691
4	322	0.0150357	0.0804906	0.0712508
4	323	0.0246646	0.151084	0.490742
4	324	0.0175531	0.234822	0.167017
4	325	0.0239089	0.350348	0.186853
4	326	0.0183059	0.067361	0.118326
4	327	0.0101276	0.106682	0.0605448
4	328	0.0109441	0.166144	0.0921641
4	329	0.0103291	0.0646187	0.0622747
4	330	0.0113131	0.0699108	0.0475655
4	331	0.0276987	0.204012	0.173168
4	332	0.0136002	0.0960615	0.0680755
4	333	0.012612	0.103938	0.0721456
4	334	0.0113769	0.0682397	0.0582745
4	335	0.0102931	0.0705715	0.0563736
4	336	0.0121266	0.228294	0.14952
4	337	0.014783	0.123089	0.0877653
4	338	0.056245	0.268665	0.252044
4	339	0.545401	0.280691	0.394339
4	340	0.215773	0.0409454	0.0625804
5	1	0.0264884	0.0957665	0.154323
5	2	0.120549	0.348357	0.24418
5	3	0.108226	0.301316	0.23066
5	4	0.317599	0.156356	0.277978
5	5	0.30921	0.123463	0.412745
5	6	0.0131963	0.199383	0.139541
5	7	0.0117081	0.0773746	0.0869275
5	8	0.224988	0.178928	0.495724
5	9	0.155774	0.0538646	0.0569938
5	10	0.0118198	0.218188	0.127589
5	11	0.0966217	0.428908	0.179246
5	12	0.0151103	0.504891	0.242226
5	13	0.0128489	0.117837	0.0902242
5	14	0.011078	0.0906759	0.0781584
5	15	0.0372711	0.0718414	0.145692
5	16	0.0321519	0.0641801	0.146112
5	17	0.01396	0.138052	0.100305
5	18	0.0141176	0.238647	0.138621
5	19	0.389142	0.0663509	0.0966641
5	20	0.0525667	0.0610702	0.206233
5	21	0.0122399	0.239184	0.148855
5	22	0.0105189	0.156642	0.0929087
5	23	0.0128781	0.207377	0.119702
5	24	0.0122408	0.313884	0.21865
5	25	0.0136645	0.317699	0.165734
5	26	0.0132415	0.155502	0.137056
5	27	0.0111296	0.165679	0.0975964
5	28	0.0159041	0.0900599	0.105783
5	29	0.011626	0.12061	0.119135
5	30	0.015916	0.327933	0.1667
5	31	0.0131366	0.14242	0.101576
5	32	0.0144662	0.310947	0.144992
5	33	0.204224	0.194869	0.474156
5	34	0.0132869	0.226763	0.162926
5	35	0.0125423	0.142624	0.0942249
5	36	0.011494	0.150498	0.0935836
5	37	0.450696	0.174492	0.305882
5	38	0.0133711	0.194212	0.131434
5	39	0.0121852	0.278404	0.126148
5	40	0.0143874	0.493288	0.28564
5	41	0.012635	0.105138	0.0815246
5	42	0.0125472	0.184295	0.0926645
5	43	0.012065	0.0883943	0.0848437
5	44	0.0120309	0.149321	0.0954929
5	45	0.0129172	0.214402	0.148571
5	46	0.0141012	0.127899	0.087942
5	47	0.013041	0.162966	0.0825038
5	48	0.0365129	0.435058	0.246894
5	49	0.019621	0.485985	0.235531
5	50	0.0138639	0.274922	0.206399
5	51	0.0122402	0.158082	0.102979
5	52	0.01378	0.124477	0.089085
5	53	0.0145307	0.131507	0.0989861
5	54	0.0142305	0.288289	0.213728
5	55	0.011317	0.137885	0.0925756
5	56	0.0122818	0.10683	0.0900776
5	57	0.0131103	0.126644	0.0979623
5	58	0.0124493	0.307193	0.191607
5	59	0.0122747	0.102153	0.0823076
5	60	0.0130781	0.08049	0.0965582
5	61	0.0176379	0.0601328	0.305515
5	62	0.0135021	0.365449	0.228765
5	63	0.0142243	0.245382	0.13329
5	64	0.0122699	0.0918445	0.121535
5	65	0.0119456	0.182184	0.0999475
5	66	0.0132619	0.308841	0.157553
5	67	0.0133037	0.097321	0.0870839
5	68	0.0154715	0.36916	0.206061
5	69	0.0144336	0.118382	0.078386
5	70	0.0139801	0.19791	0.0957613
5	71	0.0113401	0.13145	0.0889172
5	72	0.0110534	0.121674	0.0859573
5	73	0.0114308	0.151481	0.0985068
5	74	0.0133899	0.167417	0.0906554
5	75	0.0146332	0.158142	0.1114
5	76	0.0142887	0.175394	0.122054
5	77	0.015053	0.236636	0.1211
5	78	0.0126551	0.110794	0.0876651
5	79	0.0163979	0.232084	0.111749
5	80	0.0143738	0.119596	0.0896393
5	81	0.0131116	0.160064	0.106981
5	82	0.0156768	0.109985	0.0748239
5	83	0.012822	0.3901	0.214764
5	84	0.0163643	0.416813	0.275051
5	85	0.0118	0.13121	0.08898
5	86	0.0142286	0.436672	0.172153
5	87	0.0132871	0.188789	0.138601
5	88	0.0130627	0.153438	0.117352
5	89	0.0137206	0.2064	0.11339
5	90	0.0216435	0.131153	0.116255
5	91	0.0147707	0.284427	0.135975
5	92	0.0135002	0.132226	0.0881208
5	93	0.0136751	0.427777	0.355908
5	94	0.0122131	0.0855905	0.094794
5	95	0.0130824	0.167483	0.108308
5	96	0.146968	0.239458	0.128207
5	97	0.0144512	0.101299	0.0959129
5	98	0.0133674	0.221891	0.119268
5	99	0.281731	0.309917	0.15123
5	100	0.219075	0.141511	0.469936
5	101	0.0138898	0.0964728	0.0967905
5	102	0.0136919	0.130891	0.106588
5	103	0.0119598	0.281873	0.169018
5	104	0.0154724	0.147478	0.117345
5	105	0.0165419	0.23344	0.136695
5	106	0.0148735	0.195319	0.123372
5	107	0.0167232	0.407059	0.307092
5	108	0.014088	0.129303	0.119931
5	109	0.0133508	0.111594	0.0829563
5	110	0.0151534	0.113389	0.0941694
5	111	0.0132412	0.159324	0.10639
5	112	0.0135446	0.195341	0.114939
5	113	0.0127358	0.213351	0.134979
5	114	0.0126739	0.198751	0.113733
5	115	0.0122495	0.217836	0.140579
5	116	0.269821	0.287999	0.400643
5	117	0.0138305	0.148862	0.0885329
5	118	0.0138983	0.191539	0.102898
5	119	0.121301	0.311872	0.321306
5	120	0.0131645	0.139403	0.0828124
5	121	0.423925	0.0849184	0.0976437
5	122	0.0147352	0.218312	0.133326
5	123	0.0156158	0.338101	0.201859
5	124	0.0176276	0.251474	0.264641
5	125	0.0120352	0.186381	0.123095
5	126	0.0124334	0.344223	0.189713
5	127	0.0118868	0.176945	0.101673
5	128	0.0132815	0.202112	0.143111
5	129	0.0121614	0.105984	0.0825456
5	130	0.0126866	0.181515	0.0977386
5	131	0.0139415	0.298174	0.161732
5	132	0.0129739	0.364159	0.19192
5	133	0.0134373	0.373894	0.268652
5	134	0.0129106	0.374985	0.19562
5	135	0.0144886	0.204098	0.126944
5	136	0.0111388	0.18669	0.146388
5	137	0.0118262	0.149401	0.0869179
5	138	0.0113019	0.256847	0.151202
5	139	0.0121265	0.158036	0.0932248
5	140	0.0130738	0.236144	0.127111
5	141	0.0140134	0.125642	0.0843409
5	142	0.0123599	0.181503	0.145369
5	143	0.0120581	0.156423	0.0989976
5	144	0.0124306	0.201674	0.109055
5	145	0.0107053	0.192473	0.146023
5	146	0.0126897	0.18484	0.132573
5	147	0.0110808	0.297791	0.21784
5	148	0.0208159	0.408674	0.245978
5	149	0.0131354	0.187146	0.11336
5	150	0.0364093	0.418703	0.225252
5	151	0.0109667	0.18563	0.12716
5	152	0.0229404	0.120856	0.130264
5	153	0.0110057	0.28013	0.178404
5	154	0.0137865	0.256828	0.140314
5	155	0.0313111	0.339979	0.206717
5	156	0.01233	0.266636	0.151366
5	157	0.0330717	0.409707	0.219825
5	158	0.014037	0.228382	0.129863
5	159	0.0130917	0.251017	0.138196
5	160	0.0135502	0.229437	0.142686
5	161	0.0148338	0.153841	0.100417
5	162	0.0134021	0.241291	0.125389
5	163	0.0415052	0.45722	0.250045
5	164	0.342994	0.0943422	0.232803
5	165	0.388457	0.0898087	0.437788
5	166	0.0625595	0.398874	0.211827
5	167	0.0131592	0.135615	0.0880663
5	168	0.0212691	0.25388	0.155665
5	169	0.0110913	0.292356	0.21886
5	170	0.0137255	0.22463	0.114627
5	171	0.0327479	0.252291	0.145925
5	172	0.0117736	0.315147	0.228524
5	173	0.0118637	0.221621	0.132921
5	174	0.310409	0.0788351	0.362558
5	175	0.0119655	0.231739	0.18188
5	176	0.40827	0.0772204	0.326799
5	177	0.0126667	0.303856	0.202641
5	178	0.0113178	0.108517	0.0849648
5	179	0.0100394	0.181498	0.135693
5	180	0.0128156	0.253249	0.188806
5	181	0.0441352	0.128047	0.0797334
5	182	0.32281	0.189571	0.279155
5	183	0.0106648	0.183453	0.127568
5	184	0.0114596	0.283541	0.172867
5	185	0.0123984	0.168533	0.106115
5	186	0.0121177	0.159334	0.0838111
5	187	0.011188	0.197701	0.122215
5	188	0.254902	0.0760471	0.347998
5	189	0.0128249	0.171412	0.0970684
5	190	0.0106164	0.330556	0.241018
5	191	0.0114297	0.118919	0.0924196
5	192	0.0121297	0.147267	0.0886003
5	193	0.0150327	0.128385	0.0777404
5	194	0.011939	0.124122	0.0993115
5	195	0.0111011	0.168208	0.12061
5	196	0.0110565	0.198477	0.120975
5	197	0.0131269	0.174042	0.093182
5	198	0.0122004	0.157511	0.101546
5	199	0.0214544	0.172244	0.117381
5	200	0.0122228	0.124931	0.102584
5	201	0.010834	0.151583	0.116142
5	202	0.176012	0.431522	0.24207
5	203	0.0183985	0.203886	0.133369
5	204	0.0119892	0.217882	0.129054
5	205	0.00980392	0.135294	0.0803922
5	206	0.0127699	0.214946	0.124465
5	207	0.0107514	0.175405	0.109435
5	208	0.157994	0.406024	0.223447
5	209	0.0115959	0.218695	0.138299
5	210	0.0353835	0.257739	0.132475
5	211	0.0336093	0.18759	0.109346
5	212	0.0111353	0.1035	0.0837473
5	213	0.0116891	0.214242	0.131041
5	214	0.250524	0.407498	0.324828
5	215	0.0113262	0.208373	0.126963
5	216	0.0497882	0.0480636	0.0956473
5	217	0.0113033	0.114197	0.0930481
5	218	0.010618	0.097547	0.0892224
5	219	0.0107835	0.175837	0.122952
5	220	0.395336	0.15857	0.326198
5	221	0.0118164	0.122562	0.0876408
5	222	0.487607	0.0823235	0.469309
5	223	0.195666	0.0534443	0.421493
5	224	0.0118926	0.0642275	0.0514256
5	225	0.014764	0.0697125	0.212175
5	226	0.0399834	0.269397	0.189264
5	227	0.0164415	0.0587848	0.0807843
5	228	0.0125812	0.0852107	0.0538067
5	229	0.0123752	0.0621688	0.0521867
5	230	0.39084	0.282787	0.347645
5	231	0.0144204	0.0614018	0.045189
5	232	0.0159314	0.245037	0.158435
5	233	0.0143922	0.256902	0.142635
5	234	0.0151565	0.331689	0.190852
5	235	0.0150624	0.256506	0.178626
5	236	0.357827	0.291791	0.407811
5	237	0.0115319	0.060461	0.0447462
5	238	0.0131345	0.0546241	0.0351767
5	239	0.0126373	0.0418389	0.0404714
5	240	0.0139269	0.0820208	0.0493517
5	241	0.0273718	0.433576	0.352876
5	242	0.0164889	0.301831	0.174697
5	243	0.0121161	0.126193	0.0613898
5	244	0.0157106	0.0391426	0.0510941
5	245	0.0127201	0.091475	0.0493047
5	246	0.0108882	0.0852417	0.0478036
5	247	0.00993435	0.0543716	0.0425416
5	248	0.0101875	0.0655918	0.0456257
5	249	0.0124978	0.0880262	0.0558368
5	250	0.0107062	0.0565307	0.0486954
5	251	0.0105483	0.0997811	0.0563908
5	252	0.0108836	0.0519593	0.0435
5	253	0.0111922	0.0588278	0.041071
5	254	0.0119406	0.111009	0.0575046
5	255	0.0111436	0.0667659	0.049819
5	256	0.0108068	0.0677401	0.0381466
5	257	0.0128794	0.0738598	0.0532026
5	258	0.0137961	0.0794367	0.0528456
5	259	0.0118632	0.0422326	0.0406092
5	260	0.0111864	0.0844522	0.0446437
5	261	0.0111619	0.0789372	0.0442043
5	262	0.0120733	0.0416606	0.0399298
5	263	0.0111884	0.0822943	0.054272
5	264	0.0119765	0.0501546	0.0419134
5	265	0.0123135	0.112831	0.0616651
5	266	0.014537	0.0912305	0.0617978
5	267	0.0117217	0.102324	0.052117
5	268	0.189589	0.382328	0.272321
5	269	0.181986	0.336726	0.206558
5	270	0.035283	0.0816176	0.0873552
6	1	0.0124637	0.234514	0.181216
6	2	0.0119958	0.193171	0.150854
6	3	0.0112366	0.21436	0.150638
6	4	0.011841	0.25185	0.184169
6	5	0.0339709	0.357096	0.190319
6	6	0.0334362	0.327194	0.176233
6	7	0.11328	0.11713	0.142852
6	8	0.0141651	0.23572	0.159933
6	9	0.0131939	0.224842	0.150257
6	10	0.0114859	0.200818	0.163219
6	11	0.0111308	0.102178	0.104525
6	12	0.0138514	0.323425	0.195337
6	13	0.0107615	0.225862	0.14492
6	14	0.0422901	0.503826	0.448718
6	15	0.0120642	0.152841	0.142585
6	16	0.0122018	0.309411	0.249975
6	17	0.0130471	0.302575	0.170659
6	18	0.0124047	0.228522	0.149939
6	19	0.110203	0.583092	0.501131
6	20	0.0137611	0.305422	0.228849
6	21	0.0152031	0.227797	0.175198
6	22	0.0161268	0.426125	0.300849
6	23	0.0126536	0.374812	0.301538
6	24	0.0115152	0.313971	0.190146
6	25	0.0216784	0.544853	0.25637
6	26	0.0144791	0.144178	0.115273
6	27	0.012958	0.467248	0.251892
6	28	0.0151461	0.330793	0.260086
6	29	0.0117764	0.186222	0.105818
6	30	0.0165119	0.237717	0.179941
6	31	0.0108714	0.0729912	0.0909286
6	32	0.0216536	0.479259	0.244444
6	33	0.0125109	0.153528	0.108022
6	34	0.0172844	0.166021	0.0962711
6	35	0.0130218	0.265539	0.139264
6	36	0.0143994	0.228646	0.136143
6	37	0.0136272	0.342693	0.224774
6	38	0.0151509	0.417846	0.320797
6	39	0.0150271	0.42649	0.319988
6	40	0.0182172	0.392828	0.307993
6	41	0.0143114	0.276346	0.140723
6	42	0.013973	0.381571	0.236198
6	43	0.0140746	0.147326	0.0997326
6	44	0.0122704	0.0987439	0.106081
6	45	0.0528101	0.541596	0.371272
6	46	0.0123689	0.313737	0.222386
6	47	0.0137458	0.447235	0.265099
6	48	0.0137955	0.247173	0.119827
6	49	0.0126069	0.242228	0.179731
6	50	0.313657	0.410624	0.33589
6	51	0.015905	0.203867	0.12524
6	52	0.014049	0.389034	0.275089
6	53	0.0146856	0.307924	0.150534
6	54	0.0113384	0.321866	0.195723
6	55	0.0133604	0.422972	0.21027
6	56	0.0136	0.456121	0.235444
6	57	0.0121513	0.122749	0.0856669
6	58	0.0154854	0.165004	0.117208
6	59	0.0162613	0.14063	0.112076
6	60	0.0118875	0.293388	0.152806
6	61	0.012796	0.281349	0.153898
6	62	0.0124924	0.15005	0.115168
6	63	0.0117277	0.15419	0.0991398
6	64	0.0111629	0.146256	0.105319
6	65	0.0157498	0.142111	0.171106
6	66	0.321569	0.357641	0.499297
6	67	0.0152613	0.31635	0.160732
6	68	0.01469	0.299642	0.172948
6	69	0.0136892	0.301024	0.168511
6	70	0.0127269	0.139303	0.104133
6	71	0.0126384	0.404951	0.262799
6	72	0.0142725	0.338231	0.195893
6	73	0.01141	0.121184	0.101403
6	74	0.0133662	0.262574	0.146179
6	75	0.0145474	0.258812	0.126465
6	76	0.0146693	0.163922	0.135833
6	77	0.011999	0.23559	0.1441
6	78	0.0153197	0.187084	0.120776
6	79	0.0136644	0.15039	0.115028
6	80	0.015082	0.175953	0.0947466
6	81	0.0125778	0.184246	0.107356
6	82	0.219265	0.435935	0.508675
6	83	0.246746	0.367617	0.503995
6	84	0.0135333	0.431569	0.251672
6	85	0.0149741	0.421735	0.202592
6	86	0.0126885	0.180419	0.10504
6	87	0.0141324	0.251202	0.119361
6	88	0.112857	0.299292	0.296337
6	89	0.0128023	0.283423	0.168407
6	90	0.0134454	0.193404	0.128056
6	91	0.102344	0.525866	0.32387
6	92	0.014178	0.393306	0.2427
6	93	0.0125025	0.255262	0.178864
6	94	0.0132782	0.319874	0.214711
6	95	0.0131135	0.106881	0.086287
6	96	0.0146596	0.134738	0.0985487
6	97	0.011402	0.175315	0.111051
6	98	0.0159515	0.111121	0.0986455
6	99	0.013887	0.254097	0.1415
6	100	0.0156435	0.284528	0.210702
6	101	0.0146735	0.479872	0.257653
6	102	0.0134935	0.435704	0.265666
6	103	0.0151466	0.124834	0.116226
6	104	0.0139568	0.141672	0.103878
6	105	0.0145085	0.193277	0.129851
6	106	0.012498	0.167905	0.103098
6	107	0.0144854	0.388761	0.220859
6	108	0.014347	0.303545	0.149554
6	109	0.0157381	0.17793	0.163553
6	110	0.0152009	0.226597	0.146622
6	111	0.0141827	0.116311	0.0894927
6	112	0.0113602	0.225236	0.137911
6	113	0.0124924	0.307879	0.221144
6	114	0.0135814	0.257475	0.169255
6	115	0.0116901	0.215044	0.127635
6	116	0.01408	0.369519	0.258519
6	117	0.0141214	0.239915	0.154828
6	118	0.0143812	0.350541	0.206487
6	119	0.0121156	0.284951	0.239387
6	120	0.0139054	0.271209	0.134647
6	121	0.0130905	0.116265	0.086442
6	122	0.0132714	0.172175	0.087108
6	123	0.0139725	0.244033	0.155975
6	124	0.015911	0.378173	0.241851
6	125	0.0140328	0.18685	0.105328
6	126	0.0261517	0.157584	0.141897
6	127	0.0149631	0.151847	0.0959347
6	128	0.013512	0.107883	0.0828985
6	129	0.0121979	0.152392	0.0911707
6	130	0.0152427	0.211835	0.155928
6	131	0.357497	0.374924	0.565563
6	132	0.0115721	0.137734	0.0973675
6	133	0.0145342	0.207389	0.102703
6	134	0.0139211	0.214286	0.142681
6	135	0.0139836	0.286702	0.18302
6	136	0.0173394	0.363089	0.264935
6	137	0.0148806	0.198318	0.125609
6	138	0.0141619	0.268345	0.125008
6	139	0.0133307	0.243196	0.162007
6	140	0.012788	0.250915	0.204416
6	141	0.017773	0.18694	0.132794
6	142	0.0129729	0.112138	0.0859264
6	143	0.416566	0.0838409	0.226831
6	144	0.0163349	0.234079	0.146187
6	145	0.0145979	0.258754	0.197898
6	146	0.0124619	0.198431	0.116767
6	147	0.116061	0.526025	0.409418
6	148	0.0114206	0.195532	0.125349
6	149	0.0127417	0.194524	0.0948607
6	150	0.0140961	0.265348	0.126147
6	151	0.0130349	0.342447	0.19651
6	152	0.0135795	0.477327	0.25865
6	153	0.0135233	0.199323	0.107338
6	154	0.0139736	0.166618	0.087733
6	155	0.0142658	0.218923	0.159252
6	156	0.0133431	0.178342	0.0938654
6	157	0.0141377	0.144975	0.0870432
6	158	0.0133899	0.180158	0.12663
6	159	0.0160077	0.3994	0.222965
6	160	0.0152068	0.239179	0.165554
6	161	0.0125841	0.433619	0.223012
6	162	0.013154	0.349661	0.185677
6	163	0.0126316	0.222894	0.143133
6	164	0.199845	0.240914	0.156465
6	165	0.0134684	0.247812	0.193061
6	166	0.206475	0.322337	0.442212
6	167	0.0147351	0.331147	0.174585
6	168	0.0135574	0.0963137	0.0823641
6	169	0.013123	0.123509	0.0895323
6	170	0.0113795	0.258754	0.139088
6	171	0.0120363	0.17064	0.107344
6	172	0.171157	0.218156	0.134046
6	173	0.0134416	0.256592	0.173995
6	174	0.30381	0.171968	0.378907
6	175	0.0128077	0.248511	0.14695
6	176	0.0130753	0.229534	0.108016
6	177	0.0111507	0.115469	0.0981948
6	178	0.0136768	0.115135	0.0834177
6	179	0.0156274	0.290512	0.166236
6	180	0.186465	0.326971	0.396991
6	181	0.0348606	0.26957	0.163678
6	182	0.0103298	0.266015	0.140176
6	183	0.150546	0.327211	0.446532
6	184	0.0116264	0.0931595	0.0922408
6	185	0.0124865	0.166279	0.0926955
6	186	0.012741	0.154157	0.0845371
6	187	0.305096	0.234071	0.32404
6	188	0.0129972	0.23386	0.168508
6	189	0.054955	0.1938	0.139039
6	190	0.0136595	0.321286	0.223949
6	191	0.0147991	0.215366	0.115582
6	192	0.155478	0.338842	0.467674
6	193	0.0139164	0.382807	0.251511
6	194	0.01233	0.187938	0.120057
6	195	0.0132573	0.177977	0.134066
6	196	0.216001	0.133428	0.322634
6	197	0.0138312	0.224702	0.159905
6	198	0.0114434	0.244876	0.158412
6	199	0.0162387	0.234624	0.151836
6	200	0.00988833	0.150805	0.101058
6	201	0.0114831	0.201957	0.104587
6	202	0.0107869	0.251104	0.117616
6	203	0.0141731	0.259776	0.157744
6	204	0.0129551	0.167292	0.11518
6	205	0.0128441	0.244563	0.123549
6	206	0.0129147	0.159056	0.124554
6	207	0.0118327	0.124192	0.0805451
6	208	0.0123839	0.189921	0.143653
6	209	0.0123937	0.263256	0.167955
6	210	0.0132426	0.146122	0.100211
6	211	0.0157407	0.138222	0.0912582
6	212	0.0121586	0.237622	0.149084
6	213	0.0101084	0.196892	0.110453
6	214	0.0120936	0.120953	0.107063
6	215	0.216043	0.274493	0.331139
6	216	0.0135607	0.132625	0.0916131
6	217	0.209544	0.307436	0.343631
6	218	0.161936	0.394644	0.41628
6	219	0.179507	0.248765	0.298502
6	220	0.0228578	0.381987	0.241304
6	221	0.0111039	0.198147	0.114444
6	222	0.0111155	0.137684	0.103416
6	223	0.0112773	0.211352	0.160029
6	224	0.227885	0.289089	0.246902
6	225	0.0135428	0.169391	0.13326
6	226	0.0129387	0.190934	0.139929
6	227	0.253827	0.263937	0.292091
6	228	0.0113861	0.190535	0.111946
6	229	0.168256	0.163054	0.224424
6	230	0.0137078	0.130271	0.101749
6	231	0.0120481	0.163977	0.114171
6	232	0.228952	0.122614	0.335261
6	233	0.0135243	0.116236	0.0968501
6	234	0.0125462	0.14056	0.105933
6	235	0.00952242	0.316715	0.078907
6	236	0.0122387	0.272295	0.205387
6	237	0.0121442	0.0990653	0.0875536
6	238	0.0127739	0.100988	0.103222
6	239	0.219991	0.307013	0.235896
6	240	0.0117119	0.212385	0.119232
6	241	0.012128	0.159555	0.0934283
6	242	0.015676	0.302534	0.237485
6	243	0.142679	0.352526	0.399349
6	244	0.0124086	0.160652	0.109772
6	245	0.10662	0.264703	0.213846
6	246	0.0116	0.163218	0.104748
6	247	0.0110615	0.112115	0.0918346
6	248	0.0106667	0.168871	0.120169
6	249	0.0123836	0.120808	0.0978087
6	250	0.0107563	0.120012	0.105245
6	251	0.0144631	0.227764	0.149015
6	252	0.00992846	0.118945	0.100669
6	253	0.0948604	0.500047	0.44106
6	254	0.018648	0.301969	0.184617
6	255	0.0145124	0.48026	0.309038
6	256	0.0143766	0.459634	0.307957
6	257	0.0180545	0.379132	0.310033
6	258	0.101755	0.581463	0.364409
6	259	0.0153131	0.364975	0.218898
6	260	0.0152953	0.373173	0.263626
6	261	0.126337	0.595786	0.387901
6	262	0.0149058	0.337005	0.254889
6	263	0.0171844	0.411115	0.383223
6	264	0.0230532	0.525737	0.376394
6	265	0.0906211	0.450289	0.349609
6	266	0.0307304	0.41392	0.341257
6	267	0.0159703	0.385655	0.261798
6	268	0.0165299	0.462033	0.324383
6	269	0.0150268	0.502524	0.287321
6	270	0.0146006	0.400024	0.264133
6	271	0.0158974	0.446094	0.270498
6	272	0.015172	0.251157	0.164537
6	273	0.0147743	0.352244	0.203909
6	274	0.0153572	0.355189	0.23106
6	275	0.0167568	0.0670331	0.136327
6	276	0.0146573	0.402692	0.218993
6	277	0.0142603	0.241047	0.129398
6	278	0.0121182	0.227552	0.142313
6	279	0.0140143	0.305984	0.189608
6	280	0.0143774	0.212857	0.134451
6	281	0.0134146	0.40764	0.210483
6	282	0.0136051	0.416113	0.309711
6	283	0.014679	0.471444	0.321727
6	284	0.0981961	0.598294	0.382931
6	285	0.0202476	0.430893	0.277581
6	286	0.0135981	0.46439	0.455799
6	287	0.146934	0.676165	0.594682
6	288	0.275783	0.217486	0.438219
6	289	0.0159431	0.356892	0.209216
6	290	0.0157039	0.287666	0.155336
6	291	0.0156478	0.326517	0.273604
6	292	0.0147221	0.380813	0.19701
6	293	0.013729	0.433629	0.228663
6	294	0.01243	0.171905	0.127546
6	295	0.0479075	0.352053	0.207121
6	296	0.00999282	0.121674	0.0677925
6	297	0.0097593	0.0902906	0.0577893
6	298	0.00985822	0.0653695	0.0485611
6	299	0.0105501	0.0697752	0.0557497
6	300	0.0110527	0.0968147	0.0544381
6	301	0.0100893	0.180153	0.146282
6	302	0.0118219	0.116646	0.0694875
6	303	0.0103872	0.104142	0.0589883
6	304	0.358162	0.11784	0.30835
6	305	0.0144028	0.175976	0.173495
6	306	0.278363	0.291873	0.469713
6	307	0.0114608	0.191949	0.147226
6	308	0.0183702	0.526648	0.336286
6	309	0.0127373	0.0890353	0.0570227
6	310	0.0132361	0.0900969	0.0691968
6	311	0.0130795	0.233168	0.132076
6	312	0.0136126	0.320722	0.192644
6	313	0.016982	0.303133	0.17462
6	314	0.0139365	0.251052	0.161145
6	315	0.244216	0.364232	0.366242
6	316	0.0142537	0.152331	0.107826
6	317	0.0124578	0.194775	0.147219
6	318	0.0150165	0.184252	0.145424
6	319	0.0102673	0.120495	0.0706197
6	320	0.00948052	0.119135	0.0668521
6	321	0.0135713	0.27068	0.163509
6	322	0.031242	0.477102	0.366895
6	323	0.24393	0.343209	0.353802
6	324	0.36977	0.0976167	0.211652
6	325	0.136272	0.337201	0.245549
6	326	0.164027	0.503056	0.358758
6	327	0.0138942	0.355649	0.174164
7	1	0.0113305	0.159984	0.142615
7	2	0.0123123	0.073132	0.0754284
7	3	0.0121961	0.23789	0.134569
7	4	0.0165943	0.350804	0.281234
7	5	0.561866	0.137255	0.643445
7	6	0.0137403	0.118869	0.0920768
7	7	0.0129542	0.0881555	0.109199
7	8	0.0114826	0.161176	0.0889495
7	9	0.41744	0.0700451	0.516775
7	10	0.0114486	0.146948	0.135997
7	11	0.0118141	0.228336	0.218009
7	12	0.018829	0.275606	0.158606
7	13	0.0156781	0.245757	0.215348
7	14	0.0115961	0.234382	0.226314
7	15	0.0153786	0.250319	0.264316
7	16	0.295315	0.328996	0.566842
7	17	0.0131608	0.24385	0.207572
7	18	0.0141234	0.244065	0.211347
7	19	0.01205	0.220902	0.158369
7	20	0.0127021	0.186507	0.107516
7	21	0.0130955	0.146009	0.12423
7	22	0.0134825	0.320296	0.256113
7	23	0.295521	0.123899	0.477673
7	24	0.0122392	0.0784135	0.079649
7	25	0.014968	0.155735	0.116455
7	26	0.013066	0.308973	0.295139
7	27	0.0125535	0.199776	0.149607
7	28	0.0143028	0.0814083	0.0854635
7	29	0.0134171	0.146543	0.153805
7	30	0.0145198	0.293024	0.242216
7	31	0.0127749	0.188667	0.10884
7	32	0.0150551	0.356147	0.200418
7	33	0.0142295	0.265541	0.218814
7	34	0.0164897	0.0931038	0.0778957
7	35	0.0120224	0.256039	0.228861
7	36	0.0289078	0.13043	0.159347
7	37	0.0136009	0.138428	0.132048
7	38	0.0120888	0.16248	0.0961919
7	39	0.011171	0.100716	0.0905121
7	40	0.0179213	0.262268	0.251242
7	41	0.0131765	0.168021	0.0991301
7	42	0.0143824	0.166846	0.121947
7	43	0.0185703	0.183562	0.163844
7	44	0.331547	0.263646	0.515959
7	45	0.0143385	0.255302	0.133238
7	46	0.0127134	0.238561	0.175335
7	47	0.0192033	0.211699	0.11323
7	48	0.0137425	0.148053	0.0921284
7	49	0.012598	0.188824	0.183591
7	50	0.0696881	0.315942	0.367002
7	51	0.0127175	0.132417	0.145751
7	52	0.0131508	0.120506	0.111785
7	53	0.0129146	0.400066	0.311073
7	54	0.015202	0.155918	0.137537
7	55	0.0149567	0.0724692	0.0796512
7	56	0.012987	0.206202	0.17083
7	57	0.0136794	0.173028	0.0987832
7	58	0.0141213	0.312958	0.260733
7	59	0.0113444	0.148929	0.150018
7	60	0.0125959	0.122869	0.0766624
7	61	0.341906	0.394183	0.54439
7	62	0.0135948	0.0607262	0.0775163
7	63	0.0117029	0.129331	0.103687
7	64	0.017456	0.226957	0.181156
7	65	0.0152111	0.171948	0.135808
7	66	0.0151898	0.196264	0.140932
7	67	0.0104945	0.127253	0.0916208
7	68	0.0142911	0.116971	0.113602
7	69	0.0113415	0.257838	0.143002
7	70	0.0118819	0.333651	0.272881
7	71	0.358998	0.118636	0.459108
7	72	0.0117885	0.170205	0.135511
7	73	0.387595	0.164168	0.11299
7	74	0.134371	0.406158	0.333333
7	75	0.0156768	0.217567	0.188235
7	76	0.249523	0.145227	0.59074
7	77	0.0128348	0.239111	0.184699
7	78	0.0207717	0.0698438	0.0842823
7	79	0.0125031	0.154709	0.130838
7	80	0.351331	0.239739	0.437362
7	81	0.0153132	0.147931	0.140126
7	82	0.0145068	0.23736	0.14778
7	83	0.0136513	0.112902	0.116172
7	84	0.014374	0.261965	0.201159
7	85	0.309658	0.249244	0.525009
7	86	0.0120473	0.126809	0.0886035
7	87	0.025617	0.126225	0.113465
7	88	0.0131596	0.138794	0.142829
7	89	0.0146889	0.132869	0.111809
7	90	0.0181513	0.395848	0.263424
7	91	0.0125023	0.2646	0.153927
[truncated: 852 more rows]

## Sheet: Fig4I
ImageNumber	ObjectNumber	Intensity_MeanIntensity_OrigBlue	Intensity_MeanIntensity_OrigGreen	Intensity_MeanIntensity_OrigRed
1	1	0.0941501	0.243581	0.337071
1	2	0.127671	0.0653865	0.062472
1	3	0.153933	0.0460784	0.0295613
1	4	0.153561	0.103172	0.0763593
1	5	0.121862	0.108796	0.104795
1	6	0.112029	0.123624	0.502418
1	7	0.0888305	0.213499	0.532318
1	8	0.130967	0.182719	0.136733
1	9	0.121106	0.0964651	0.0735351
1	10	0.145828	0.315776	0.271118
1	11	0.146126	0.217828	0.165924
1	12	0.104317	0.0994233	0.0882945
1	13	0.109568	0.0582642	0.0545788
1	14	0.114496	0.155841	0.131753
1	15	0.241401	0.160163	0.0964982
1	16	0.131975	0.195419	0.147718
1	17	0.177177	0.120183	0.0822144
1	18	0.137717	0.0581819	0.0426391
1	19	0.142107	0.246921	0.177143
1	20	0.106465	0.235083	0.19834
1	21	0.139544	0.121818	0.0911481
1	22	0.185974	0.229829	0.231798
1	23	0.213572	0.14068	0.10084
1	24	0.11132	0.0545801	0.037852
1	25	0.275255	0.192958	0.180637
1	26	0.23949	0.0558388	0.0302165
1	27	0.0891707	0.484512	0.371398
1	28	0.0845277	0.124229	0.0807566
1	29	0.207216	0.0611002	0.0384158
1	30	0.118601	0.160533	0.125213
1	31	0.151191	0.100021	0.07179
1	32	0.128135	0.133265	0.12601
1	33	0.103183	0.111724	0.102973
1	34	0.101677	0.124243	0.0990583
1	35	0.111848	0.0585033	0.0489757
1	36	0.0814118	0.206802	0.347422
1	37	0.245079	0.0460157	0.037743
1	38	0.10839	0.153117	0.123342
1	39	0.261458	0.269748	0.169067
1	40	0.315799	0.158552	0.111932
1	41	0.285069	0.0839216	0.0624974
1	42	0.0814871	0.187554	0.168354
1	43	0.134389	0.121468	0.0781129
1	44	0.170039	0.134879	0.0923515
1	45	0.16263	0.107651	0.0674587
1	46	0.109652	0.171985	0.138383
1	47	0.0964756	0.125423	0.13335
1	48	0.123092	0.117868	0.0927563
1	49	0.106836	0.0995138	0.0666095
1	50	0.203673	0.049547	0.0337792
1	51	0.20744	0.07761	0.04826
1	52	0.272784	0.181414	0.179245
1	53	0.172768	0.200258	0.122695
1	54	0.198616	0.0855502	0.0507104
1	55	0.185379	0.112655	0.187046
1	56	0.0872581	0.116503	0.0962789
1	57	0.162551	0.0303448	0.0142726
1	58	0.172888	0.0961518	0.0633928
1	59	0.120607	0.20884	0.17035
1	60	0.164819	0.104542	0.0806741
1	61	0.107098	0.0604444	0.0468941
1	62	0.119752	0.231378	0.203777
1	63	0.0753062	0.218728	0.151414
1	64	0.0804551	0.147601	0.112999
1	65	0.071549	0.258127	0.267245
1	66	0.103289	0.0853818	0.0608003
1	67	0.0951455	0.0720437	0.0545694
1	68	0.140095	0.134346	0.0860213
1	69	0.108227	0.0591463	0.0533453
1	70	0.0872587	0.422914	0.40932
1	71	0.176023	0.0312897	0.0159513
1	72	0.221897	0.131676	0.0878944
1	73	0.208549	0.135317	0.109691
1	74	0.167511	0.0882776	0.0476239
1	75	0.225837	0.124313	0.0862984
1	76	0.234047	0.105267	0.0682
1	77	0.208107	0.0457815	0.0314834
1	78	0.111827	0.0396928	0.0204093
1	79	0.156419	0.0971672	0.0658792
1	80	0.123935	0.12614	0.0733298
1	81	0.181213	0.117606	0.0747193
1	82	0.135669	0.123195	0.0835381
1	83	0.267595	0.0607736	0.0591235
1	84	0.260222	0.0562026	0.0528924
1	85	0.102976	0.131965	0.0912024
1	86	0.176724	0.0351909	0.016628
1	87	0.0843288	0.037037	0.017309
1	88	0.185026	0.047352	0.0271781
1	89	0.190995	0.0425031	0.0266841
1	90	0.246423	0.0767971	0.0428263
1	91	0.101984	0.0381179	0.0173359
1	92	0.227508	0.16896	0.102587
1	93	0.109516	0.0416006	0.0252821
1	94	0.196696	0.123841	0.0811509
1	95	0.143272	0.0637443	0.0361956
1	96	0.117132	0.0409204	0.0210285
1	97	0.0853649	0.0711288	0.0471275
1	98	0.249706	0.215417	0.134564
1	99	0.205464	0.112694	0.0587801
1	100	0.243477	0.220432	0.139396
1	101	0.272362	0.0571281	0.029749
1	102	0.185302	0.13859	0.0789092
1	103	0.205781	0.162252	0.0946441
1	104	0.197133	0.0386935	0.0206062
1	105	0.131164	0.0589823	0.0381574
1	106	0.109188	0.0432253	0.0272109
1	107	0.100476	0.0550286	0.0394336
1	108	0.149044	0.116396	0.148332
1	109	0.109848	0.150739	0.0711146
1	110	0.13191	0.253131	0.174057
1	111	0.117397	0.130613	0.0782424
1	112	0.232505	0.033302	0.0168004
1	113	0.107003	0.0561549	0.0407819
1	114	0.145558	0.110392	0.0662149
1	115	0.194287	0.0539567	0.027195
1	116	0.0610366	0.146927	0.124819
1	117	0.0848713	0.21709	0.163704
1	118	0.0839077	0.0718558	0.0505447
1	119	0.130191	0.0445627	0.0300295
1	120	0.198608	0.229739	0.330137
1	121	0.104358	0.301045	0.198347
1	122	0.167387	0.137381	0.0733755
1	123	0.125718	0.0928644	0.0542004
1	124	0.191306	0.0647579	0.0383541
1	125	0.121585	0.121301	0.112884
1	126	0.0839532	0.283983	0.221811
1	127	0.133676	0.246895	0.179016
1	128	0.162833	0.17453	0.12918
1	129	0.158611	0.0599021	0.0323621
1	130	0.168253	0.0582153	0.0282449
1	131	0.0883463	0.0345912	0.0214274
1	132	0.119996	0.0493625	0.0229762
1	133	0.169539	0.173552	0.0864345
1	134	0.0830929	0.0767851	0.0534591
1	135	0.122024	0.102894	0.0565369
1	136	0.0931824	0.0820873	0.0553908
1	137	0.119182	0.0550402	0.0290807
1	138	0.0989883	0.0772215	0.0469441
1	139	0.234279	0.195012	0.142659
1	140	0.192536	0.131062	0.175748
1	141	0.145	0.0496755	0.0336595
1	142	0.08965	0.0864483	0.0561512
1	143	0.136191	0.0357199	0.0204924
1	144	0.15495	0.0545794	0.0378083
1	145	0.162698	0.100777	0.0608401
1	146	0.0851407	0.19416	0.148107
1	147	0.0839601	0.383607	0.284523
1	148	0.123902	0.0328425	0.0142539
1	149	0.177451	0.0806824	0.0529098
1	150	0.120431	0.0773379	0.0550842
1	151	0.126439	0.129863	0.0590268
1	152	0.310149	0.0757703	0.0381814
1	153	0.209379	0.176215	0.135873
1	154	0.0706036	0.221101	0.257782
1	155	0.389486	0.107816	0.0547918
1	156	0.0685614	0.0575457	0.0407909
1	157	0.155196	0.271687	0.186306
1	158	0.149768	0.0541945	0.036069
1	159	0.145766	0.0782555	0.0492324
1	160	0.23295	0.035557	0.0194527
1	161	0.255674	0.0568147	0.032905
1	162	0.0875553	0.083297	0.0686803
1	163	0.0942656	0.0473992	0.0208953
1	164	0.0987313	0.09604	0.0554829
1	165	0.151537	0.271921	0.19405
1	166	0.125998	0.0423859	0.0209623
1	167	0.148171	0.0711293	0.0547381
1	168	0.143326	0.0538551	0.0346128
1	169	0.0870609	0.108706	0.077133
1	170	0.142726	0.0821452	0.0451716
1	171	0.202296	0.203037	0.129471
1	172	0.200181	0.221593	0.160331
1	173	0.128069	0.126892	0.089495
1	174	0.281991	0.0550872	0.0310263
1	175	0.106703	0.0486458	0.0297059
1	176	0.165543	0.0653127	0.0435685
1	177	0.102906	0.0889508	0.0437076
1	178	0.117717	0.133909	0.0969512
1	179	0.193311	0.240934	0.202676
1	180	0.0909291	0.206395	0.200944
1	181	0.0873669	0.310205	0.254052
1	182	0.217719	0.0416099	0.0202064
1	183	0.190649	0.20989	0.149949
1	184	0.146734	0.0361913	0.0172041
1	185	0.167194	0.118269	0.0596078
1	186	0.0972477	0.0707142	0.0579781
1	187	0.103967	0.102619	0.0641772
1	188	0.102211	0.0394484	0.0296143
1	189	0.12125	0.0603321	0.0367545
1	190	0.155605	0.135029	0.107531
1	191	0.071944	0.0414267	0.0248725
1	192	0.145472	0.0586555	0.0527482
1	193	0.193377	0.0790766	0.0504952
1	194	0.0681901	0.0477076	0.0304787
1	195	0.194372	0.0406246	0.0238738
1	196	0.154759	0.105853	0.0793901
1	197	0.121857	0.2207	0.214739
1	198	0.193821	0.0495941	0.0231884
1	199	0.142006	0.162691	0.127575
1	200	0.104575	0.147856	0.0843399
1	201	0.219418	0.0318398	0.0144921
1	202	0.21995	0.0769957	0.0376433
1	203	0.125106	0.049535	0.0440887
1	204	0.170732	0.0904117	0.0619373
1	205	0.0882383	0.105631	0.0640443
1	206	0.236947	0.141491	0.0876485
1	207	0.0990337	0.218345	0.158697
1	208	0.158012	0.130882	0.0727765
1	209	0.0727946	0.0889648	0.0733212
1	210	0.087932	0.194497	0.111256
1	211	0.0757647	0.0972368	0.0568084
1	212	0.146018	0.0395203	0.0172815
1	213	0.215279	0.0758679	0.0347396
1	214	0.276012	0.112832	0.0706682
1	215	0.0781513	0.0608944	0.0410764
1	216	0.249299	0.0612507	0.0327179
1	217	0.197411	0.122162	0.0682225
1	218	0.11037	0.139263	0.0890776
1	219	0.171281	0.0409352	0.0200779
1	220	0.130526	0.0578164	0.033051
1	221	0.136065	0.0767522	0.0737871
1	222	0.177591	0.0672642	0.058254
1	223	0.230157	0.0922423	0.0540759
1	224	0.193911	0.0858458	0.0651822
1	225	0.0912123	0.0996556	0.0695038
1	226	0.163074	0.0289741	0.0107283
1	227	0.156975	0.0301789	0.011413
1	228	0.0681426	0.0429218	0.0444409
1	229	0.0733	0.0671151	0.0596579
1	230	0.153497	0.100366	0.0597741
1	231	0.0956486	0.0416627	0.027018
1	232	0.0932422	0.258949	0.428389
1	233	0.0962604	0.0842972	0.0552991
1	234	0.195211	0.0877946	0.0621482
1	235	0.116286	0.0577594	0.0304543
1	236	0.15174	0.0726556	0.0516265
1	237	0.138189	0.17618	0.11293
1	238	0.147582	0.180538	0.120411
1	239	0.134894	0.137685	0.0599874
1	240	0.0913804	0.0922853	0.0609798
1	241	0.168511	0.0771096	0.0505495
1	242	0.174962	0.127249	0.0724551
1	243	0.188472	0.0690229	0.0407892
1	244	0.14395	0.099175	0.0686813
1	245	0.167497	0.0570331	0.0349824
1	246	0.0903874	0.101052	0.0744062
1	247	0.114647	0.135123	0.0974604
1	248	0.161313	0.0932299	0.105773
1	249	0.0970967	0.121562	0.0639051
1	250	0.134392	0.0481966	0.039487
1	251	0.129396	0.265377	0.14482
1	252	0.128737	0.0977704	0.0432585
1	253	0.134502	0.0350524	0.0283709
1	254	0.154574	0.0620501	0.0303893
1	255	0.137243	0.0694083	0.0337787
1	256	0.116885	0.0326444	0.0231386
1	257	0.118047	0.0316184	0.0172106
1	258	0.121215	0.0937449	0.0623287
1	259	0.116351	0.2332	0.126068
1	260	0.0816616	0.0358901	0.0260564
1	261	0.208577	0.143678	0.0936351
1	262	0.0898966	0.0298073	0.0139063
1	263	0.125006	0.106247	0.0520608
1	264	0.130528	0.0417178	0.0284374
1	265	0.113543	0.0344186	0.0195805
1	266	0.117397	0.112798	0.0505724
1	267	0.141681	0.0442732	0.0292675
1	268	0.145052	0.0331326	0.020457
1	269	0.297958	0.117302	0.0851216
1	270	0.235164	0.0726793	0.0545474
1	271	0.211922	0.106142	0.0676865
1	272	0.154758	0.197895	0.116139
1	273	0.170456	0.199178	0.114826
1	274	0.12856	0.209864	0.121251
1	275	0.121625	0.0447248	0.0210914
1	276	0.369887	0.116208	0.0550399
1	277	0.132531	0.115907	0.0943126
1	278	0.0701269	0.107647	0.229804
1	279	0.415311	0.0547118	0.0341697
1	280	0.263558	0.0545553	0.0247752
1	281	0.213127	0.0394649	0.0207212
1	282	0.165052	0.168775	0.0992459
1	283	0.188368	0.120459	0.0703663
1	284	0.434207	0.0953731	0.060396
1	285	0.319969	0.0519991	0.0259679
1	286	0.182525	0.286083	0.184785
1	287	0.105265	0.0554929	0.0296065
1	288	0.12064	0.0417269	0.021861
1	289	0.0580537	0.0495134	0.0311329
1	290	0.121524	0.0376906	0.017925
1	291	0.11553	0.198861	0.124151
1	292	0.0760845	0.0689041	0.041447
1	293	0.125218	0.0437074	0.0234815
1	294	0.201556	0.157887	0.0873374
1	295	0.312079	0.10889	0.0868494
1	296	0.128392	0.0618975	0.0353907
1	297	0.292693	0.134638	0.0884265
1	298	0.15316	0.0816343	0.0520207
1	299	0.225289	0.344986	0.222079
1	300	0.137438	0.0816897	0.0417243
1	301	0.195621	0.0641983	0.0448094
1	302	0.123543	0.0769119	0.0376962
1	303	0.130623	0.0316821	0.0136154
1	304	0.201149	0.0980927	0.0740088
1	305	0.0567552	0.0721257	0.0609925
1	306	0.152123	0.10569	0.0768916
1	307	0.0525939	0.267635	0.283609
1	308	0.133474	0.0692362	0.0511375
1	309	0.0644466	0.0397634	0.0322124
1	310	0.0668631	0.24132	0.159311
1	311	0.0732691	0.319785	0.205273
1	312	0.40648	0.100922	0.0521192
1	313	0.424422	0.0912375	0.0455116
1	314	0.197073	0.214073	0.121031
1	315	0.368307	0.137561	0.065515
1	316	0.282693	0.0900495	0.040467
1	317	0.316951	0.18048	0.107011
1	318	0.243531	0.204529	0.13644
1	319	0.192615	0.114589	0.0547465
1	320	0.446936	0.169744	0.0897944
1	321	0.235212	0.176541	0.0785367
1	322	0.0887171	0.160571	0.0818487
1	323	0.155423	0.165844	0.0835682
1	324	0.133085	0.0758815	0.0520682
1	325	0.0466333	0.0705398	0.062061
1	326	0.0438107	0.169437	0.166871
1	327	0.0418337	0.186954	0.205391
1	328	0.0412685	0.236716	0.226521
1	329	0.054277	0.190808	0.187121
1	330	0.105663	0.0793385	0.0551087
1	331	0.0924277	0.138782	0.124727
1	332	0.144903	0.0521959	0.0485638
1	333	0.173541	0.0420793	0.0257241
1	334	0.0549212	0.0821546	0.0588555
1	335	0.0488698	0.10551	0.0647625
1	336	0.0544406	0.036902	0.0229716
1	337	0.0611662	0.0537639	0.0294246
1	338	0.0537259	0.0614329	0.0352639
1	339	0.141823	0.0420113	0.0305313
1	340	0.0819354	0.232199	0.304204
1	341	0.0433354	0.0498033	0.0272412
1	342	0.0941606	0.0560864	0.0468993
1	343	0.138727	0.0971799	0.0736871
1	344	0.125712	0.0749226	0.062753
1	345	0.128264	0.163113	0.189408
1	346	0.0689888	0.288954	0.336143
1	347	0.12467	0.18811	0.231082
1	348	0.215878	0.118694	0.0830716
1	349	0.230638	0.132224	0.101393
1	350	0.200503	0.156217	0.123695
1	351	0.127595	0.111832	0.128733
1	352	0.175312	0.148362	0.125478
1	353	0.216187	0.151354	0.117859
1	354	0.428956	0.222392	0.166258
1	355	0.368905	0.343682	0.21583
1	356	0.434099	0.244592	0.185768
1	357	0.234212	0.18112	0.175347
1	358	0.185894	0.127387	0.102694
1	359	0.115159	0.243438	0.216728
1	360	0.121693	0.132954	0.106261
1	361	0.0808184	0.117704	0.090556
1	362	0.0833362	0.250136	0.230303
1	363	0.528164	0.148195	0.0981969
1	364	0.331712	0.107067	0.0844618
1	365	0.253349	0.221035	0.147043
1	366	0.353537	0.14346	0.101837
1	367	0.111577	0.124912	0.116667
1	368	0.103392	0.167349	0.130358
1	369	0.27227	0.2133	0.178847
1	370	0.0829207	0.153126	0.112326
1	371	0.106515	0.198108	0.153175
1	372	0.346876	0.146876	0.12395
1	373	0.0447791	0.0706462	0.0759342
1	374	0.188433	0.079542	0.0589489
1	375	0.050556	0.0306742	0.0160731
1	376	0.0399171	0.029461	0.0115924
1	377	0.0330705	0.0299892	0.0112002
1	378	0.037709	0.0306652	0.0139913
1	379	0.0442591	0.0320909	0.0245381
1	380	0.0467307	0.0481525	0.0465589
1	381	0.0420798	0.0320795	0.029445
1	382	0.139361	0.0571737	0.0434109
1	383	0.0492912	0.220284	0.162334
1	384	0.0371847	0.208405	0.193052
1	385	0.0299455	0.190741	0.169838
1	386	0.0335351	0.1474	0.2553
1	387	0.0401463	0.171577	0.33794
1	388	0.019562	0.124145	0.395689
1	389	0.0311168	0.124412	0.340464
1	390	0.0384077	0.096073	0.281593
1	391	0.0264903	0.092703	0.25631
1	392	0.0304615	0.199267	0.166304
1	393	0.0382217	0.146078	0.132482
1	394	0.0210181	0.0450207	0.239286
1	395	0.0353441	0.259554	0.234151
1	396	0.0264451	0.238773	0.193001
1	397	0.0461158	0.229266	0.252521
1	398	0.178358	0.258262	0.260402
1	399	0.0602451	0.303456	0.305809
1	400	0.0510554	0.0972699	0.0644838
1	401	0.076776	0.123128	0.0842494
1	402	0.0508709	0.121489	0.0859759
1	403	0.0519068	0.115388	0.0868964
1	404	0.0511485	0.139888	0.0935462
1	405	0.0349971	0.136865	0.276111
1	406	0.0453043	0.156828	0.186781
1	407	0.0356121	0.149726	0.177947
1	408	0.0335815	0.158782	0.195292
1	409	0.0352016	0.187727	0.196004
1	410	0.218893	0.0381401	0.0202492
1	411	0.0403029	0.24391	0.280426
1	412	0.0310888	0.0886411	0.231185
1	413	0.0313003	0.130659	0.23733
1	414	0.0338168	0.0521731	0.0496797
1	415	0.0444325	0.143509	0.256176
1	416	0.0392107	0.0517756	0.307751
1	417	0.0189811	0.12929	0.28242
1	418	0.0232249	0.14022	0.277548
1	419	0.0225822	0.23177	0.260349
1	420	0.0285667	0.124325	0.105824
1	421	0.0430622	0.205338	0.418144
1	422	0.083033	0.240408	0.328511
1	423	0.112526	0.261234	0.197418
1	424	0.0976647	0.0992069	0.343284
1	425	0.0330901	0.202691	0.150596
1	426	0.0487945	0.180137	0.252396
1	427	0.0600016	0.36774	0.255354
1	428	0.0225393	0.127267	0.225383
1	429	0.0238045	0.0912772	0.0755014
1	430	0.0280671	0.13141	0.107381
1	431	0.0841794	0.278843	0.316805
1	432	0.159593	0.176252	0.137131
1	433	0.0358803	0.270315	0.442864
1	434	0.0212021	0.0548225	0.0455662
1	435	0.0252607	0.157135	0.132016
1	436	0.0259609	0.0792356	0.0615481
1	437	0.022145	0.0802794	0.0621437
1	438	0.022658	0.0689006	0.0623707
1	439	0.0954248	0.243842	0.446768
1	440	0.158997	0.0812859	0.268134
1	441	0.0267253	0.124	0.430562
2	1	0.109866	0.0358491	0.0442595
2	2	0.106916	0.280661	0.186601
2	3	0.372935	0.04637	0.0223177
2	4	0.256626	0.0348076	0.0164999
2	5	0.318276	0.0435594	0.019378
2	6	0.0250935	0.129763	0.133671
2	7	0.0355738	0.132585	0.359633
2	8	0.158803	0.190949	0.125538
2	9	0.0223069	0.0840478	0.172529
2	10	0.126603	0.232724	0.16033
2	11	0.251637	0.184932	0.128487
2	12	0.240606	0.195752	0.137922
2	13	0.0258431	0.151616	0.274277
2	14	0.0512322	0.0876674	0.265649
2	15	0.298085	0.179868	0.129926
2	16	0.297747	0.0308547	0.0143053
2	17	0.407575	0.0469221	0.0238133
2	18	0.099107	0.0880557	0.0488255
2	19	0.295538	0.0330319	0.0143608
2	20	0.031816	0.057113	0.141968
2	21	0.152975	0.178049	0.119211
2	22	0.224161	0.187438	0.132784
2	23	0.256568	0.139405	0.094944
2	24	0.305053	0.0590145	0.026108
2	25	0.167818	0.116667	0.0678833
2	26	0.0717578	0.0415443	0.05541
2	27	0.0339355	0.116955	0.310329
2	28	0.122266	0.0338998	0.0371765
2	29	0.0738001	0.171093	0.119765
2	30	0.285662	0.154326	0.0978478
2	31	0.254912	0.0325647	0.0130562
2	32	0.0676122	0.16593	0.120876
2	33	0.124106	0.230691	0.115338
2	34	0.306267	0.0470641	0.0217029
2	35	0.282709	0.0305865	0.0158707
2	36	0.193407	0.162092	0.107434
2	37	0.232646	0.0565129	0.0330158
2	38	0.0218306	0.0984026	0.194342
2	39	0.0608291	0.166028	0.354601
2	40	0.174759	0.196693	0.128671
2	41	0.087834	0.0607063	0.0562408
2	42	0.120498	0.263765	0.20834
2	43	0.0229603	0.0980659	0.0823263
2	44	0.153044	0.0848157	0.049616
2	45	0.247259	0.0969969	0.0586976
2	46	0.091529	0.0917093	0.0517853
2	47	0.0876044	0.141915	0.105552
2	48	0.109129	0.22094	0.144225
2	49	0.0957262	0.216086	0.166154
2	50	0.11509	0.209459	0.123624
2	51	0.0583349	0.0803555	0.0804227
2	52	0.302914	0.0341059	0.0180587
2	53	0.0361943	0.101702	0.0730852
2	54	0.0781518	0.142151	0.280316
2	55	0.0401987	0.0541969	0.291421
2	56	0.101607	0.180281	0.112583
2	57	0.0576238	0.178394	0.135733
2	58	0.0912832	0.0416618	0.0315279
2	59	0.246455	0.0979225	0.0586561
2	60	0.0635156	0.143518	0.11172
2	61	0.0956839	0.140098	0.0802205
2	62	0.104974	0.177278	0.105176
2	63	0.0719516	0.211606	0.231228
2	64	0.0249164	0.0694296	0.118984
2	65	0.229357	0.133742	0.07372
2	66	0.113687	0.184857	0.0973579
2	67	0.0368013	0.163394	0.105043
2	68	0.108979	0.0397635	0.0200201
2	69	0.263346	0.0705005	0.0351537
2	70	0.143583	0.0347986	0.069215
2	71	0.0650659	0.176674	0.108262
2	72	0.0227753	0.142932	0.101392
2	73	0.16072	0.151633	0.101935
2	74	0.0538453	0.0827697	0.036574
2	75	0.0435919	0.105712	0.0708724
2	76	0.0201951	0.124012	0.25221
2	77	0.0794443	0.0361398	0.0506459
2	78	0.203792	0.169166	0.106203
2	79	0.325465	0.111395	0.0580409
2	80	0.124632	0.243235	0.12708
2	81	0.171965	0.134034	0.0737208
2	82	0.206319	0.183942	0.120359
2	83	0.0575508	0.127602	0.0673758
2	84	0.0241323	0.140474	0.0900842
2	85	0.374769	0.0317031	0.0182902
2	86	0.11251	0.154334	0.32408
2	87	0.0261326	0.184655	0.140474
2	88	0.258807	0.0726061	0.0334312
2	89	0.20281	0.0802323	0.0667847
2	90	0.179158	0.100803	0.0673954
2	91	0.153492	0.113673	0.0691782
2	92	0.304469	0.0662401	0.0347133
2	93	0.198706	0.181251	0.112759
2	94	0.0265118	0.129467	0.161575
2	95	0.113954	0.101233	0.0684285
2	96	0.0235232	0.182315	0.133321
2	97	0.0252791	0.069181	0.0736654
2	98	0.364306	0.0341172	0.0197055
2	99	0.271274	0.0697314	0.0555835
2	100	0.0984575	0.0433726	0.0259765
2	101	0.288939	0.115734	0.0569761
2	102	0.124153	0.0802473	0.0496658
2	103	0.21439	0.125821	0.0675924
2	104	0.319649	0.0608907	0.0306726
2	105	0.0965717	0.0513762	0.0328218
2	106	0.20061	0.0967107	0.0536227
2	107	0.0249058	0.105206	0.0876278
2	108	0.106043	0.244098	0.143524
2	109	0.132565	0.0931935	0.0586549
2	110	0.155629	0.0985484	0.0583815
2	111	0.0250116	0.0502805	0.0915239
2	112	0.162019	0.158721	0.104
2	113	0.0343666	0.0710931	0.0964307
2	114	0.132235	0.0596209	0.031474
2	115	0.107522	0.116329	0.107954
2	116	0.031713	0.174539	0.215077
2	117	0.1423	0.102671	0.0466561
2	118	0.221257	0.0982064	0.0630719
2	119	0.17253	0.166497	0.106538
2	120	0.0241106	0.221786	0.128007
2	121	0.0202981	0.0913966	0.262015
2	122	0.171818	0.111945	0.0800353
2	123	0.248632	0.122722	0.0735129
2	124	0.250111	0.156947	0.115111
2	125	0.214595	0.152918	0.0953464
2	126	0.0261863	0.158046	0.0900232
2	127	0.104107	0.143563	0.085453
2	128	0.237222	0.144765	0.0819919
2	129	0.0821475	0.347957	0.336457
2	130	0.0552253	0.169363	0.239336
2	131	0.344073	0.147804	0.123254
2	132	0.289547	0.0874769	0.067224
2	133	0.122623	0.128411	0.118113
2	134	0.197393	0.143577	0.0721925
2	135	0.268025	0.123511	0.0689137
2	136	0.310521	0.049741	0.0228718
2	137	0.120913	0.083841	0.0506097
2	138	0.15161	0.138152	0.117176
2	139	0.213045	0.152605	0.0697801
2	140	0.128255	0.101616	0.0509289
2	141	0.138445	0.0458297	0.030319
2	142	0.243987	0.0717671	0.0551551
2	143	0.0716634	0.0435163	0.0400278
2	144	0.258109	0.162457	0.095007
2	145	0.267205	0.0831087	0.0522195
2	146	0.0618596	0.129955	0.102593
2	147	0.283322	0.068241	0.033916
2	148	0.203897	0.106847	0.068745
2	149	0.0900035	0.306337	0.273868
2	150	0.212238	0.0869996	0.0477972
2	151	0.159613	0.0945844	0.049801
2	152	0.119617	0.0625875	0.048213
2	153	0.36421	0.119784	0.079272
2	154	0.0808956	0.043336	0.0194754
2	155	0.080293	0.121881	0.107168
2	156	0.238928	0.124373	0.0697475
2	157	0.274223	0.0683812	0.0449702
2	158	0.154935	0.0405302	0.028634
2	159	0.0287947	0.101735	0.0600987
2	160	0.245414	0.11845	0.0740698
2	161	0.304676	0.0393351	0.0188992
2	162	0.11192	0.108072	0.062381
2	163	0.022496	0.0658362	0.219396
2	164	0.192765	0.152634	0.0987726
2	165	0.0679405	0.106608	0.0953593
2	166	0.179901	0.124536	0.0670368
2	167	0.0252786	0.166588	0.184446
2	168	0.130762	0.0344733	0.0321021
2	169	0.235036	0.0975912	0.0578642
2	170	0.0942501	0.108694	0.0807991
2	171	0.211827	0.153181	0.0956898
2	172	0.186106	0.174917	0.106935
2	173	0.0220908	0.213209	0.110848
2	174	0.0540768	0.143581	0.111918
2	175	0.346328	0.210956	0.119201
2	176	0.120451	0.0545621	0.044586
2	177	0.0970251	0.0808523	0.044251
2	178	0.145876	0.25394	0.147477
2	179	0.15837	0.0927802	0.0584241
2	180	0.165068	0.0408111	0.0184548
2	181	0.236948	0.124502	0.0646837
2	182	0.161413	0.0336347	0.0158354
2	183	0.20443	0.0761117	0.0554819
2	184	0.0231846	0.167365	0.092341
2	185	0.157766	0.108194	0.0567282
2	186	0.198858	0.0401566	0.0249539
2	187	0.206595	0.104488	0.0613804
2	188	0.021592	0.18714	0.142479
2	189	0.0234423	0.0886057	0.233785
2	190	0.234131	0.0364475	0.0236351
2	191	0.106197	0.062516	0.050928
2	192	0.191989	0.0372227	0.0260734
2	193	0.0395418	0.153705	0.0931233
2	194	0.0415321	0.155027	0.347347
2	195	0.252188	0.0379022	0.0265349
2	196	0.242469	0.0983248	0.0578189
2	197	0.132243	0.0628475	0.0414084
2	198	0.153233	0.145188	0.0931434
2	199	0.129026	0.129977	0.0749215
2	200	0.0207266	0.201311	0.149008
2	201	0.324828	0.0839216	0.0505637
2	202	0.139044	0.213707	0.11855
2	203	0.0287274	0.06049	0.240783
2	204	0.0201475	0.23803	0.1951
2	205	0.171119	0.174759	0.095207
2	206	0.254838	0.106968	0.0581057
2	207	0.0288973	0.0579289	0.278103
2	208	0.0542263	0.0931413	0.0842313
2	209	0.0212967	0.110591	0.327251
2	210	0.293398	0.0829589	0.0597202
2	211	0.151907	0.119399	0.0734953
2	212	0.0865599	0.203791	0.149525
2	213	0.154042	0.13587	0.0781233
2	214	0.153828	0.243709	0.161142
2	215	0.0173147	0.187609	0.1668
2	216	0.0219968	0.0410412	0.182702
2	217	0.27364	0.0905948	0.0543403
2	218	0.023207	0.0456168	0.201266
2	219	0.169088	0.0977557	0.0574455
2	220	0.196933	0.0739587	0.0533513
2	221	0.254188	0.0686089	0.0427432
2	222	0.26222	0.0812801	0.0498254
2	223	0.0783382	0.216555	0.150484
2	224	0.196741	0.0789894	0.0548477
2	225	0.0646876	0.374012	0.19888
2	226	0.23307	0.093755	0.0512512
2	227	0.188312	0.0532569	0.0513216
2	228	0.128309	0.28983	0.157442
2	229	0.0605934	0.323412	0.183112
2	230	0.105859	0.037249	0.0242435
2	231	0.319777	0.0681078	0.0411041
2	232	0.307478	0.0787851	0.0459093
2	233	0.0292145	0.159241	0.129644
2	234	0.269961	0.0503561	0.0357425
2	235	0.178141	0.134383	0.091875
2	236	0.0431015	0.196375	0.117719
2	237	0.22511	0.0554277	0.0340533
2	238	0.116896	0.0429978	0.0267375
2	239	0.140131	0.123192	0.0782946
2	240	0.298482	0.0687493	0.0425265
2	241	0.209043	0.0689322	0.039208
2	242	0.0604527	0.317042	0.260851
2	243	0.0329617	0.187283	0.106126
2	244	0.0271722	0.141162	0.0822184
2	245	0.0814231	0.190262	0.133384
2	246	0.121588	0.0555556	0.0301101
2	247	0.336368	0.101316	0.0494087
2	248	0.187147	0.22867	0.12796
2	249	0.219286	0.142001	0.0722376
2	250	0.0294337	0.153941	0.112094
2	251	0.191827	0.119326	0.0589272
2	252	0.0900001	0.371121	0.228173
2	253	0.111422	0.0434038	0.0238086
2	254	0.175768	0.116064	0.0704022
2	255	0.112208	0.169648	0.106465
2	256	0.333238	0.0772852	0.0371931
2	257	0.0199449	0.0732659	0.0517341
2	258	0.0182567	0.0686589	0.0430807
2	259	0.347401	0.0690899	0.0449202
2	260	0.307827	0.0940908	0.0550853
2	261	0.342186	0.0821401	0.0571151
2	262	0.07191	0.215443	0.325952
2	263	0.198867	0.0368129	0.0211909
2	264	0.032974	0.204804	0.279099
2	265	0.280876	0.0889666	0.0513869
2	266	0.088392	0.0539059	0.0370982
2	267	0.249991	0.138957	0.0820626
2	268	0.164826	0.162511	0.138915
2	269	0.067586	0.0431157	0.0160777
2	270	0.0383211	0.031612	0.00878287
2	271	0.0431033	0.031265	0.0134171
2	272	0.222546	0.0763587	0.0550492
2	273	0.235787	0.0760439	0.0563966
2	274	0.0796348	0.321361	0.291144
2	275	0.0639925	0.0412106	0.0241873
2	276	0.293015	0.169994	0.102537
2	277	0.0323336	0.227357	0.279713
2	278	0.22732	0.111963	0.101198
2	279	0.257512	0.161522	0.0878881
2	280	0.0962957	0.0876504	0.0587511
2	281	0.03521	0.109649	0.0653271
2	282	0.0178582	0.103748	0.0473234
2	283	0.0300375	0.0754443	0.0435378
2	284	0.260663	0.129004	0.0704308
2	285	0.550974	0.172621	0.0815881
2	286	0.0257998	0.089359	0.0527405
2	287	0.0228003	0.0556571	0.0373408
2	288	0.14842	0.0455241	0.0266473
2	289	0.0199272	0.0477864	0.026861
2	290	0.0835717	0.112263	0.136516
2	291	0.138295	0.0631679	0.028135
2	292	0.215637	0.0910273	0.041232
2	293	0.180098	0.143081	0.0797801
2	294	0.203002	0.149095	0.0889087
2	295	0.157862	0.125782	0.0778078
2	296	0.0295843	0.0361621	0.0355399
2	297	0.0470401	0.04522	0.0465084
2	298	0.0498803	0.265054	0.24318
2	299	0.0740268	0.135626	0.445888
2	300	0.323758	0.0818111	0.0756863
2	301	0.280645	0.0824531	0.059261
2	302	0.0560525	0.139892	0.385541
2	303	0.198212	0.0644363	0.0437388
2	304	0.115537	0.0617423	0.0875318
2	305	0.0954771	0.0462397	0.0355207
2	306	0.28257	0.111411	0.0647331
2	307	0.0522022	0.214821	0.145211
2	308	0.191581	0.204621	0.119458
2	309	0.328811	0.103059	0.0654659
2	310	0.0641707	0.0398093	0.0163839
2	311	0.0456671	0.0418236	0.0285306
2	312	0.0618709	0.0373455	0.0169192
2	313	0.0763601	0.0384052	0.0235785
2	314	0.0223535	0.130464	0.23431
3	1	0.0564407	0.25386	0.210113
3	2	0.0861229	0.195611	0.16463
3	3	0.175839	0.0330151	0.0165454
3	4	0.0915006	0.129568	0.128007
3	5	0.273369	0.0325778	0.0176841
3	6	0.0607806	0.145207	0.129543
3	7	0.145098	0.0498307	0.0302061
3	8	0.0629064	0.0867675	0.0695574
3	9	0.331568	0.0497309	0.0247046
3	10	0.323311	0.0341498	0.0189926
3	11	0.048226	0.0720615	0.0875627
3	12	0.105198	0.0388307	0.0535045
3	13	0.0745336	0.101767	0.0950485
3	14	0.0835884	0.093159	0.097747
3	15	0.0751493	0.0559129	0.059068
3	16	0.0974328	0.13207	0.116283
3	17	0.234586	0.0351623	0.0199758
3	18	0.181022	0.144772	0.0874731
3	19	0.328206	0.048519	0.0249945
3	20	0.0640801	0.214739	0.184078
3	21	0.0666787	0.0576603	0.0667866
3	22	0.273489	0.0582033	0.0341183
3	23	0.104022	0.0841635	0.0537422
3	24	0.0456692	0.109162	0.40484
3	25	0.0473718	0.136923	0.13017
3	26	0.132274	0.152492	0.108313
3	27	0.127326	0.0330753	0.0168215
3	28	0.113224	0.0665996	0.0709977
3	29	0.115805	0.161458	0.122943
3	30	0.303919	0.191016	0.132485
3	31	0.249326	0.100403	0.0636421
3	32	0.201297	0.111459	0.0615049
3	33	0.0532807	0.134218	0.130607
3	34	0.0770785	0.103974	0.0863237
3	35	0.278049	0.0327717	0.018412
3	36	0.0484901	0.0746315	0.0844712
3	37	0.310153	0.0372758	0.0212128
3	38	0.114424	0.213876	0.190399
3	39	0.0727111	0.200009	0.156103
3	40	0.118061	0.187233	0.145966
3	41	0.0854682	0.182321	0.13633
3	42	0.108449	0.0545016	0.0508159
3	43	0.275714	0.230625	0.154497
3	44	0.140868	0.0385739	0.0187735
3	45	0.0619789	0.0561378	0.0500741
3	46	0.22814	0.136351	0.0917073
3	47	0.100432	0.104101	0.0758855
3	48	0.0938028	0.231283	0.267638
3	49	0.0346637	0.105903	0.316644
3	50	0.226337	0.135204	0.0679451
3	51	0.0801935	0.0962249	0.0825135
3	52	0.131037	0.137162	0.109598
3	53	0.258548	0.0386217	0.0191877
3	54	0.0205993	0.0461068	0.175711
3	55	0.0329839	0.211648	0.231334
3	56	0.0517819	0.139312	0.129686
3	57	0.0231166	0.144886	0.341568
3	58	0.118896	0.165439	0.120887
3	59	0.0810546	0.338251	0.181059
3	60	0.238933	0.241215	0.139642
3	61	0.043883	0.312265	0.372636
3	62	0.21359	0.0403565	0.0249459
3	63	0.0760784	0.119727	0.0947258
3	64	0.0238508	0.16216	0.324355
3	65	0.151281	0.226738	0.176175
3	66	0.0416893	0.127342	0.112129
3	67	0.031513	0.208194	0.247855
3	68	0.0309193	0.186083	0.292959
3	69	0.177797	0.155143	0.0822166
3	70	0.123349	0.140515	0.106238
3	71	0.0811688	0.145875	0.11002
3	72	0.0918136	0.110769	0.107446
3	73	0.0690236	0.163608	0.142407
3	74	0.027716	0.227002	0.315132
3	75	0.127353	0.129613	0.0967638
3	76	0.109704	0.180518	0.137481
3	77	0.0777366	0.113979	0.0933934
3	78	0.21576	0.0390549	0.025298
3	79	0.0393116	0.233692	0.255523
3	80	0.213672	0.0938554	0.0552357
3	81	0.408689	0.0615372	0.0308883
3	82	0.0592437	0.0703859	0.0651805
3	83	0.0364019	0.232576	0.360031
3	84	0.149808	0.104648	0.0780653
3	85	0.0828347	0.237064	0.310067
3	86	0.409445	0.0886358	0.0446143
3	87	0.075737	0.228575	0.154463
3	88	0.194822	0.129849	0.101572
3	89	0.0703358	0.062905	0.0658672
3	90	0.085729	0.14984	0.14842
3	91	0.18975	0.137656	0.0690731
3	92	0.215706	0.149059	0.112721
3	93	0.0244449	0.253922	0.38794
3	94	0.123849	0.164025	0.136777
3	95	0.055828	0.0898181	0.0838082
3	96	0.177645	0.202135	0.117139
3	97	0.209867	0.101769	0.0772938
3	98	0.0853481	0.20931	0.173318
3	99	0.063022	0.157563	0.240086
3	100	0.232242	0.1992	0.0975578
3	101	0.0513771	0.102386	0.131305
3	102	0.0850909	0.142976	0.118144
3	103	0.183582	0.156418	0.0758453
3	104	0.0683778	0.20193	0.146203
3	105	0.0836086	0.235695	0.197761
3	106	0.0899745	0.129109	0.10778
3	107	0.180771	0.142445	0.0722442
3	108	0.237703	0.0418108	0.027203
3	109	0.107061	0.242022	0.347076
3	110	0.0775685	0.154281	0.124136
3	111	0.287388	0.0744695	0.0493585
3	112	0.0334319	0.109169	0.10953
3	113	0.0661025	0.126305	0.101863
3	114	0.0711476	0.211181	0.399373
3	115	0.100994	0.222181	0.175535
3	116	0.296126	0.111092	0.0672082
3	117	0.262182	0.0355803	0.0246652
3	118	0.201145	0.184873	0.0908777
3	119	0.0965739	0.147464	0.121917
3	120	0.10613	0.152147	0.161331
3	121	0.172343	0.151736	0.0929077
3	122	0.133316	0.098607	0.0949162
3	123	0.135409	0.156963	0.118331
3	124	0.058419	0.171596	0.139206
3	125	0.0545287	0.322264	0.208917
3	126	0.151036	0.0549322	0.0375019
3	127	0.16714	0.176876	0.0938992
3	128	0.0352941	0.12549	0.0823529
3	129	0.26557	0.0995702	0.0583651
3	130	0.104314	0.103471	0.0563471
3	131	0.191123	0.148958	0.0720632
3	132	0.0856429	0.0770074	0.0649786
3	133	0.119178	0.223241	0.176037
3	134	0.112084	0.100606	0.0861809
3	135	0.412126	0.0420758	0.0209604
3	136	0.0504985	0.156182	0.360841
3	137	0.0386279	0.133211	0.084669
3	138	0.212309	0.0838212	0.0505115
3	139	0.239347	0.0380708	0.0241405
3	140	0.0403475	0.0726735	0.0851239
3	141	0.054384	0.218979	0.1564
3	142	0.0683766	0.143406	0.11684
3	143	0.145552	0.260293	0.190945
3	144	0.158473	0.259943	0.216153
3	145	0.147763	0.189971	0.123591
3	146	0.100577	0.104913	0.084852
3	147	0.0746609	0.20484	0.146655
3	148	0.153985	0.163144	0.11119
3	149	0.0467451	0.0797087	0.102753
3	150	0.0805018	0.162157	0.152826
3	151	0.475713	0.0381899	0.018962
3	152	0.100944	0.124368	0.0975282
3	153	0.258502	0.0963928	0.0543032
3	154	0.14684	0.0912705	0.0591996
3	155	0.0542264	0.135702	0.11148
3	156	0.0505454	0.166761	0.471192
3	157	0.144318	0.0910144	0.0554732
3	158	0.129054	0.162553	0.0962892
3	159	0.0316102	0.390304	0.387501
3	160	0.113134	0.235541	0.235143
3	161	0.0478226	0.196512	0.186867
3	162	0.131116	0.105734	0.0845755
3	163	0.103286	0.138986	0.145815
3	164	0.0418448	0.276395	0.329374
3	165	0.0240391	0.107555	0.352294
3	166	0.0953022	0.0758348	0.0726159
3	167	0.0730961	0.227857	0.230315
3	168	0.0555671	0.061173	0.0805304
3	169	0.04511	0.100203	0.0967599
3	170	0.129169	0.27731	0.207248
3	171	0.028858	0.30247	0.2511
3	172	0.118887	0.13462	0.0966778
3	173	0.0483979	0.0787047	0.0811232
3	174	0.145674	0.186296	0.132761
3	175	0.0563133	0.118175	0.104816
3	176	0.189175	0.160108	0.144944
3	177	0.0268305	0.267846	0.282154
3	178	0.218704	0.0918188	0.0499746
3	179	0.209709	0.0864653	0.0396184
3	180	0.178739	0.183871	0.17712
3	181	0.112393	0.238139	0.17612
3	182	0.135315	0.0925325	0.0638019
3	183	0.0733245	0.112682	0.0873714
3	184	0.0988478	0.0574153	0.0593356
3	185	0.0285714	0.256995	0.247438
3	186	0.0871573	0.102374	0.0792915
3	187	0.0232143	0.148431	0.111085
3	188	0.0254381	0.234106	0.227789
3	189	0.055739	0.176331	0.132411
3	190	0.0488062	0.173684	0.12913
3	191	0.0610066	0.165991	0.125868
3	192	0.241562	0.0994905	0.0589239
3	193	0.223015	0.151744	0.101017
3	194	0.126791	0.141803	0.108599
3	195	0.0404796	0.22965	0.177085
3	196	0.131437	0.144564	0.0811549
3	197	0.096216	0.216263	0.147865
3	198	0.0378084	0.201933	0.149404
3	199	0.289779	0.108454	0.0587401
3	200	0.0312106	0.206935	0.16664
3	201	0.0545022	0.206612	0.174375
3	202	0.119608	0.0777288	0.055433
3	203	0.179063	0.106547	0.146304
3	204	0.040094	0.244937	0.280297
3	205	0.153565	0.175768	0.137551
3	206	0.396915	0.111504	0.0701083
3	207	0.0255398	0.136144	0.10314
3	208	0.077847	0.202908	0.180047
3	209	0.0687476	0.22883	0.207394
3	210	0.125629	0.0705188	0.0641055
3	211	0.147206	0.174027	0.100399
3	212	0.186843	0.0933365	0.0590414
3	213	0.0736856	0.165231	0.126673
3	214	0.231637	0.10047	0.0619241
3	215	0.046727	0.168145	0.128627
3	216	0.0621105	0.128561	0.0978869
3	217	0.0409132	0.189912	0.339611
3	218	0.0733834	0.246646	0.162652
3	219	0.0287479	0.206183	0.15772
3	220	0.104255	0.229899	0.192607
3	221	0.0191223	0.159266	0.243555
3	222	0.0916774	0.395719	0.340988
3	223	0.296308	0.110888	0.052546
3	224	0.184539	0.0974194	0.0941944
3	225	0.0988546	0.154406	0.101905
3	226	0.0266695	0.219016	0.15116
3	227	0.129304	0.0951075	0.077958
3	228	0.186398	0.0319649	0.0149745
3	229	0.122363	0.102401	0.0656553
3	230	0.175644	0.0801519	0.0704989
3	231	0.0962132	0.169314	0.138027
3	232	0.0501595	0.30476	0.332843
3	233	0.386567	0.0406001	0.0238347
3	234	0.165791	0.215234	0.159492
3	235	0.108404	0.106356	0.0943283
3	236	0.115256	0.132988	0.0960615
3	237	0.026362	0.0496539	0.154065
3	238	0.0208433	0.130409	0.194208
3	239	0.143819	0.0294582	0.0130833
3	240	0.333155	0.123582	0.0662411
3	241	0.0978742	0.375174	0.331832
3	242	0.0303073	0.228874	0.162547
3	243	0.263025	0.154486	0.0980573
3	244	0.1371	0.0806183	0.0690456
3	245	0.119426	0.138069	0.116557
3	246	0.122518	0.106375	0.0679931
3	247	0.336308	0.0527421	0.0243017
3	248	0.107101	0.0828567	0.087542
3	249	0.132687	0.123876	0.0900719
3	250	0.18015	0.235602	0.157585
3	251	0.111833	0.232952	0.188444
3	252	0.149535	0.174908	0.124265
3	253	0.166503	0.0559484	0.0425622
3	254	0.103044	0.0437567	0.0609244
3	255	0.362516	0.0472876	0.0252484
3	256	0.101043	0.202683	0.182161
3	257	0.144592	0.222793	0.211921
3	258	0.140703	0.263234	0.220524
3	259	0.108376	0.0424338	0.0572171
3	260	0.120051	0.0967505	0.0642868
3	261	0.123454	0.0944597	0.063058
3	262	0.074297	0.240886	0.184417
3	263	0.135268	0.209907	0.131714
3	264	0.155456	0.114993	0.0821262
3	265	0.104168	0.101623	0.0716461
3	266	0.388321	0.0482353	0.0287027
3	267	0.223186	0.337446	0.267743
3	268	0.126265	0.158947	0.125195
3	269	0.158715	0.139763	0.0967797
3	270	0.135942	0.228285	0.230846
3	271	0.137807	0.162514	0.128805
3	272	0.0730403	0.163648	0.0741067
3	273	0.152355	0.078521	0.0797585
3	274	0.0874978	0.141951	0.200426
3	275	0.1573	0.0429914	0.0319046
3	276	0.104861	0.0430058	0.0553314
3	277	0.115146	0.0880354	0.0457148
3	278	0.153877	0.0324689	0.0151803
3	279	0.0224563	0.287091	0.290476
3	280	0.0310847	0.0820884	0.330229
3	281	0.0349234	0.122496	0.244513
3	282	0.133789	0.257258	0.268494
3	283	0.0818122	0.232181	0.167529
3	284	0.0552715	0.0718817	0.0916333
3	285	0.411979	0.0341682	0.0182062
3	286	0.0712706	0.0788342	0.0540223
3	287	0.0287001	0.158102	0.312123
3	288	0.174697	0.0317965	0.0150221
3	289	0.144648	0.134793	0.121274
3	290	0.100556	0.0330624	0.0162557
3	291	0.0268109	0.0579907	0.180709
3	292	0.141815	0.0695855	0.0513444
3	293	0.0671938	0.242652	0.173008
3	294	0.114729	0.0844758	0.0698935
3	295	0.0721624	0.163877	0.080429
3	296	0.0223392	0.140749	0.305252
3	297	0.0908525	0.199497	0.164655
3	298	0.144122	0.124046	0.110127
3	299	0.0258312	0.0825021	0.328447
3	300	0.107831	0.0293531	0.0150053
3	301	0.132689	0.17559	0.100815
3	302	0.161959	0.0977403	0.0965161
3	303	0.152193	0.0315981	0.0162748
3	304	0.0630662	0.109781	0.0856324
3	305	0.361941	0.0397538	0.0194933
3	306	0.035358	0.10608	0.406315
3	307	0.0854012	0.12091	0.0846021
3	308	0.0882573	0.0804827	0.0705687
3	309	0.142743	0.0287299	0.0112438
3	310	0.276726	0.0852188	0.0537665
3	311	0.311166	0.0334768	0.0139534
3	312	0.133426	0.147355	0.0966678
3	313	0.164872	0.0867125	0.0938191
3	314	0.0235896	0.17428	0.112807
3	315	0.210181	0.280921	0.270588
3	316	0.0968137	0.131434	0.083701
3	317	0.331298	0.101462	0.0465963
3	318	0.0698396	0.0649909	0.0632808
3	319	0.0245118	0.186997	0.116944
3	320	0.131932	0.103943	0.0917332
3	321	0.0819274	0.144034	0.114514
3	322	0.284252	0.0357902	0.0163052
3	323	0.114032	0.177784	0.160429
3	324	0.0714826	0.20209	0.215076
3	325	0.0224614	0.313063	0.24501
3	326	0.0212145	0.131001	0.128151
3	327	0.0270216	0.186988	0.337358
3	328	0.10899	0.190715	0.141923
3	329	0.0833217	0.132682	0.0767573
3	330	0.019375	0.124093	0.152185
3	331	0.0743257	0.171049	0.107926
3	332	0.150778	0.15996	0.13321
3	333	0.0479596	0.25588	0.157906
3	334	0.119587	0.250793	0.210507
3	335	0.121026	0.0982046	0.0878262
3	336	0.0988225	0.0923135	0.0959218
3	337	0.0213209	0.186645	0.151711
3	338	0.128587	0.0705882	0.0719468
3	339	0.316891	0.0299218	0.0138616
3	340	0.0481925	0.23745	0.152114
3	341	0.059968	0.130003	0.0927996
3	342	0.0284274	0.15513	0.293666
3	343	0.0807479	0.0770475	0.0778024
3	344	0.0202258	0.162096	0.128518
3	345	0.297838	0.0427265	0.0262914
3	346	0.0575956	0.143587	0.0870267
3	347	0.0198739	0.129841	0.113099
3	348	0.0496369	0.269899	0.372113
3	349	0.0771586	0.154916	0.119844
3	350	0.021183	0.149534	0.12564
3	351	0.0941217	0.215437	0.183512
3	352	0.0192173	0.201236	0.197447
3	353	0.141484	0.105198	0.0903805
3	354	0.0721609	0.118057	0.105886
3	355	0.0746953	0.140677	0.110169
3	356	0.0226777	0.103268	0.11275
3	357	0.124214	0.152101	0.15021
3	358	0.0648089	0.0973785	0.0868031
3	359	0.261967	0.167838	0.128534
3	360	0.0209179	0.123455	0.113001
3	361	0.187175	0.0673318	0.0339953
3	362	0.135217	0.064951	0.0727241
3	363	0.208931	0.128977	0.0963798
3	364	0.171453	0.0728522	0.0351773
3	365	0.0872496	0.24407	0.280996
3	366	0.110044	0.115156	0.121552
3	367	0.0186449	0.12272	0.13706
3	368	0.211368	0.0678192	0.0350846
3	369	0.234008	0.135522	0.104245
3	370	0.0294945	0.101667	0.246472
3	371	0.44015	0.130537	0.0654902
3	372	0.23716	0.0316305	0.0118373
3	373	0.0214337	0.0687465	0.101675
3	374	0.339622	0.140674	0.108092
3	375	0.0712993	0.194793	0.194707
3	376	0.019987	0.095006	0.111841
3	377	0.212973	0.0940113	0.0473552
3	378	0.054902	0.141176	0.0666667
3	379	0.0753222	0.165823	0.175478
3	380	0.211558	0.0581259	0.0350488
3	381	0.152183	0.0288034	0.0164615
3	382	0.214015	0.0792973	0.0480627
3	383	0.316544	0.16528	0.0888222
3	384	0.0196233	0.0957542	0.109603
3	385	0.158785	0.226523	0.136095
3	386	0.0196885	0.0734447	0.112338
3	387	0.226061	0.0290196	0.0189504
3	388	0.111648	0.0496586	0.0284558
3	389	0.216704	0.0939439	0.0750641
3	390	0.271037	0.104898	0.076493
3	391	0.0627389	0.183083	0.231043
3	392	0.172084	0.251113	0.162074
3	393	0.27738	0.0322047	0.0168622
3	394	0.21952	0.100119	0.0756907
3	395	0.268924	0.0981858	0.0703097
3	396	0.27461	0.0317105	0.0146915
3	397	0.330255	0.107074	0.0648567
3	398	0.184443	0.0300305	0.0221319
3	399	0.194898	0.0528771	0.0372015
3	400	0.103983	0.0413149	0.0383641
3	401	0.156261	0.197017	0.147643
3	402	0.0799326	0.0313725	0.0118047
3	403	0.0498273	0.0323875	0.0139207
3	404	0.0654563	0.0282549	0.0111707
3	405	0.251287	0.118244	0.0664791
3	406	0.130742	0.0877682	0.0910775
3	407	0.162578	0.258079	0.272965
3	408	0.240525	0.117189	0.069948
3	409	0.300089	0.078188	0.0474051
3	410	0.214081	0.177726	0.0886559
3	411	0.179446	0.189329	0.1201
3	412	0.214018	0.0794565	0.0514035
3	413	0.220715	0.0760621	0.0471496
3	414	0.136489	0.0453417	0.031535
3	415	0.351673	0.183125	0.104273
3	416	0.10808	0.233875	0.165123
3	417	0.215119	0.174454	0.105244
3	418	0.361718	0.158524	0.0778663
3	419	0.0660861	0.207203	0.127487
3	420	0.0970973	0.105981	0.0901997
3	421	0.0253295	0.219269	0.219374
3	422	0.0335856	0.219679	0.145036
3	423	0.102931	0.268874	0.277318
3	424	0.18716	0.258745	0.226219
3	425	0.238145	0.132333	0.133412
3	426	0.146161	0.329751	0.30156
3	427	0.076166	0.32688	0.216194
3	428	0.1575	0.241677	0.169831
3	429	0.121823	0.184417	0.113986
3	430	0.105816	0.215317	0.141165
3	431	0.283026	0.233797	0.152438
3	432	0.106163	0.233571	0.146907
3	433	0.16302	0.171193	0.108573
3	434	0.116588	0.335056	0.256054
3	435	0.216244	0.265374	0.239604
3	436	0.0424822	0.0971571	0.369335
3	437	0.048879	0.156115	0.243759
3	438	0.19546	0.127997	0.0960532
3	439	0.219431	0.0547881	0.0455598
3	440	0.147091	0.124462	0.0835851
3	441	0.177027	0.0435856	0.0312231
3	442	0.228871	0.119696	0.0838487
3	443	0.172155	0.152947	0.0909719
3	444	0.186042	0.039111	0.0313435
3	445	0.433676	0.0507885	0.10656
3	446	0.126824	0.199665	0.200556
3	447	0.105311	0.298211	0.231258
3	448	0.0325053	0.142195	0.32587
3	449	0.129034	0.278251	0.287634
3	450	0.0754783	0.0796451	0.0637263
3	451	0.128445	0.0649318	0.0562723
3	452	0.082223	0.114692	0.084131
3	453	0.0266861	0.054895	0.0410583
3	454	0.0479237	0.0431522	0.0287482
3	455	0.0332654	0.0726848	0.0575927
3	456	0.0400069	0.0906611	0.0564428
3	457	0.0377169	0.0919109	0.0507091
3	458	0.0225787	0.0506518	0.0327846
3	459	0.0628339	0.04628	0.030177
3	460	0.0235538	0.0801643	0.0560329
3	461	0.0451009	0.058926	0.0341615
3	462	0.370834	0.114109	0.0863613
3	463	0.398865	0.150547	0.0964604
3	464	0.416592	0.117611	0.0759233
3	465	0.2406	0.0289268	0.0231921
3	466	0.155483	0.047267	0.0396539
3	467	0.179497	0.13419	0.122843
3	468	0.138919	0.0790488	0.0669879
3	469	0.116565	0.126925	0.105455
3	470	0.0502293	0.128541	0.249365
3	471	0.0633545	0.123029	0.119457
3	472	0.0490026	0.176369	0.418704
3	473	0.133835	0.136376	0.138196
3	474	0.144162	0.15644	0.148776
3	475	0.101671	0.308322	0.340237
3	476	0.0858959	0.095515	0.106099
3	477	0.273085	0.187151	0.0965462
3	478	0.20173	0.0981883	0.0649743
3	479	0.123919	0.147859	0.0960403
3	480	0.105247	0.225619	0.142488
3	481	0.108983	0.144494	0.104457
3	482	0.0415322	0.0985191	0.212418
3	483	0.0792779	0.129861	0.0883444
3	484	0.0692042	0.0359614	0.0185368
3	485	0.0478609	0.0603048	0.0398539
3	486	0.0515202	0.0501579	0.0345561
3	487	0.207859	0.165744	0.177153
3	488	0.052199	0.119345	0.118178
3	489	0.0494136	0.11935	0.132554
3	490	0.105891	0.206558	0.241475
3	491	0.058518	0.244623	0.272057
3	492	0.0985563	0.219617	0.119702
3	493	0.0945008	0.221388	0.133649
3	494	0.0425124	0.245232	0.194948
3	495	0.0474684	0.200096	0.166623
3	496	0.229724	0.0654744	0.0420727
3	497	0.0704317	0.113818	0.100833
3	498	0.0488889	0.0632143	0.0625105
3	499	0.290786	0.228002	0.175094
3	500	0.319743	0.208532	0.123665
3	501	0.19925	0.171783	0.119717
3	502	0.198969	0.132983	0.122787
3	503	0.0851829	0.252377	0.172527
3	504	0.0634417	0.274716	0.269659
3	505	0.299307	0.240601	0.108451
3	506	0.056609	0.277682	0.285386
3	507	0.103079	0.2595	0.208777
3	508	0.113543	0.318593	0.354234
3	509	0.265108	0.264981	0.312148
3	510	0.284655	0.152715	0.0984821
3	511	0.213748	0.290438	0.180921
3	512	0.354207	0.156757	0.0992058
3	513	0.203945	0.171518	0.0953285
3	514	0.25204	0.278236	0.15743
3	515	0.0675791	0.23475	0.451551
3	516	0.130786	0.243819	0.147778
3	517	0.218265	0.253296	0.223037
3	518	0.154464	0.151254	0.111616
3	519	0.202568	0.243811	0.214141
3	520	0.102093	0.41321	0.333739
3	521	0.13933	0.293216	0.290804
3	522	0.0280687	0.0518789	0.0689784
3	523	0.0342315	0.232221	0.45455
3	524	0.113465	0.188716	0.219616
3	525	0.169485	0.376708	0.30529
3	526	0.131016	0.179916	0.160694
3	527	0.205443	0.252779	0.221224
3	528	0.0214108	0.140029	0.112335
3	529	0.0962836	0.125463	0.0954993
3	530	0.0475664	0.0445882	0.0429037
3	531	0.0489543	0.0481711	0.046615
3	532	0.0289573	0.0548154	0.0493789
3	533	0.0283297	0.0570906	0.0491777
3	534	0.0171171	0.0379836	0.0562931
3	535	0.168755	0.207537	0.184431
3	536	0.333182	0.17345	0.153816
3	537	0.277206	0.10198	0.0808824
3	538	0.242708	0.0844056	0.0664216
3	539	0.18301	0.0900388	0.0653903
3	540	0.0873156	0.11713	0.232407
3	541	0.0781544	0.136082	0.296747
3	542	0.257257	0.116264	0.10267
3	543	0.338895	0.033354	0.0173987
3	544	0.0199813	0.0395892	0.0576807
3	545	0.0182559	0.0515411	0.0486343
3	546	0.0557659	0.0322029	0.00990771
3	547	0.181127	0.0904802	0.0741087
3	548	0.0202332	0.101277	0.0553754
3	549	0.0253975	0.0475196	0.0581524
3	550	0.0202675	0.0378459	0.0305204
3	551	0.0213307	0.0541858	0.0541958
3	552	0.0213411	0.0422803	0.0422271
3	553	0.0212899	0.0615817	0.0578928
3	554	0.0271698	0.0514418	0.0579296
3	555	0.0303707	0.0549249	0.0506369
3	556	0.0265606	0.0689181	0.0408397
3	557	0.0221765	0.0555988	0.0355795
3	558	0.0243564	0.049457	0.0339971
3	559	0.025939	0.0549219	0.0372529
3	560	0.0327524	0.0397411	0.0306335
3	561	0.0446114	0.0572404	0.0535086
3	562	0.203319	0.044642	0.0283498
3	563	0.0350841	0.037121	0.0431845
3	564	0.0341256	0.137611	0.239671
3	565	0.217567	0.0384441	0.0209278
3	566	0.490427	0.0665942	0.039018
3	567	0.405902	0.112238	0.0553951
3	568	0.15951	0.115566	0.0983294
3	569	0.453936	0.200107	0.458781
3	570	0.068733	0.0542326	0.0785187
4	1	0.204422	0.069246	0.0500481
4	2	0.173003	0.0618905	0.053228
4	3	0.179081	0.125886	0.100714
4	4	0.0642974	0.170687	0.171788
4	5	0.107461	0.0997027	0.0942521
4	6	0.0387433	0.170477	0.216796
4	7	0.0501973	0.220544	0.261038
4	8	0.0185009	0.113973	0.411965
4	9	0.0642237	0.108329	0.0977896
4	10	0.0195964	0.0642784	0.39992
4	11	0.107894	0.031552	0.0311483
4	12	0.147266	0.110772	0.0880777
4	13	0.24388	0.106698	0.0768107
4	14	0.114546	0.248551	0.189917
4	15	0.166032	0.100008	0.0762521
4	16	0.0958733	0.0721196	0.0579563
4	17	0.199818	0.136034	0.0779122
4	18	0.207904	0.12439	0.0916978
4	19	0.137715	0.0273351	0.0118865
4	20	0.332498	0.0591406	0.0359495
4	21	0.228244	0.103637	0.0821335
4	22	0.207173	0.0787042	0.0552395
4	23	0.10828	0.047854	0.0356556
4	24	0.0248456	0.133903	0.323618
4	25	0.152349	0.0275129	0.0115046
4	26	0.104805	0.0467779	0.0304653
4	27	0.0959508	0.0706857	0.0651166
4	28	0.0218332	0.108717	0.114813
4	29	0.0169888	0.0436695	0.128683
4	30	0.119575	0.191784	0.198176
4	31	0.232486	0.088668	0.0670441
4	32	0.208916	0.117316	0.083272
4	33	0.175857	0.0566112	0.0582032
4	34	0.140941	0.198494	0.200471
4	35	0.278813	0.150437	0.0955103
4	36	0.188352	0.0533908	0.0557523
4	37	0.363287	0.090681	0.068355
4	38	0.090942	0.0509126	0.0345878
4	39	0.168607	0.0611738	0.0557142
4	40	0.0201434	0.103401	0.200763
4	41	0.0858943	0.0388802	0.0330575
4	42	0.220707	0.100219	0.0707886
4	43	0.136291	0.149739	0.0939188
4	44	0.107041	0.219163	0.206691
4	45	0.137402	0.0936327	0.067666
4	46	0.200255	0.136648	0.118702
4	47	0.135614	0.0578135	0.0480609
4	48	0.0794567	0.101141	0.0684412
4	49	0.246324	0.0330711	0.0185088
4	50	0.338946	0.161173	0.116844
4	51	0.211482	0.088839	0.0747182
4	52	0.0237677	0.0996064	0.218236
4	53	0.27178	0.116278	0.0936885
4	54	0.201618	0.0278456	0.0160271
4	55	0.030975	0.0820819	0.268167
4	56	0.131716	0.072386	0.0512207
4	57	0.216736	0.0945745	0.0651437
4	58	0.207664	0.0490075	0.037001
4	59	0.0741911	0.0600792	0.0491452
4	60	0.163583	0.0464821	0.0799462
4	61	0.196461	0.125354	0.10983
4	62	0.242311	0.192322	0.181949
4	63	0.132035	0.0851017	0.07225
4	64	0.111202	0.235446	0.224479
4	65	0.0825678	0.0540827	0.0410556
4	66	0.163629	0.0553815	0.0488193
4	67	0.194848	0.0542993	0.0309312
4	68	0.118981	0.0601663	0.0414388
4	69	0.114637	0.0458896	0.0440156
4	70	0.265345	0.117669	0.081183
4	71	0.172263	0.070438	0.0598111
4	72	0.306041	0.163672	0.135476
4	73	0.338412	0.138999	0.0802019
4	74	0.28832	0.183861	0.123584
4	75	0.0289969	0.115903	0.260986
4	76	0.0196887	0.0984435	0.220076
4	77	0.024108	0.17505	0.205593
4	78	0.10369	0.0778491	0.0459579
4	79	0.33559	0.153242	0.123962
4	80	0.191012	0.126536	0.0897225
4	81	0.0571466	0.150162	0.205889
4	82	0.0861927	0.156819	0.108746
4	83	0.0278097	0.0457078	0.144309
4	84	0.124664	0.0438055	0.098303
4	85	0.118876	0.03881	0.0677608
4	86	0.0838361	0.123366	0.122029
4	87	0.139306	0.217919	0.264403
4	88	0.370951	0.104298	0.0649114
4	89	0.0265587	0.133758	0.190394
4	90	0.372174	0.164198	0.100051
4	91	0.200629	0.0514255	0.0287403
4	92	0.392065	0.192403	0.132311
4	93	0.0517373	0.173753	0.131272
4	94	0.0332581	0.0788297	0.183198
4	95	0.0230526	0.0923169	0.408433
4	96	0.240658	0.0916507	0.0761176
4	97	0.13201	0.0391965	0.0263771
4	98	0.0965328	0.16684	0.275203
4	99	0.109839	0.225315	0.224615
4	100	0.179901	0.110091	0.074554
4	101	0.192721	0.049273	0.0559155
4	102	0.272847	0.115993	0.0830825
4	103	0.0580465	0.13761	0.177331
4	104	0.0243386	0.164989	0.239278
4	105	0.382658	0.199637	0.154173
4	106	0.194118	0.0304416	0.0140584
4	107	0.362942	0.135913	0.0818323
4	108	0.0422005	0.175753	0.244164
4	109	0.30335	0.103679	0.0823529
4	110	0.344488	0.184425	0.124288
4	111	0.0759488	0.0823859	0.0735212
4	112	0.199854	0.0351185	0.0257097
4	113	0.396863	0.139719	0.113385
4	114	0.247102	0.0332294	0.0176978
4	115	0.132998	0.214336	0.193718
4	116	0.129691	0.0427635	0.0963662
4	117	0.230678	0.110014	0.0902954
4	118	0.0590505	0.13036	0.21585
4	119	0.0780152	0.144811	0.300869
4	120	0.0931488	0.19436	0.355842
4	121	0.0350817	0.183521	0.157351
4	122	0.105821	0.118497	0.139349
4	123	0.165352	0.294827	0.36044
4	124	0.0265762	0.0707572	0.309659
4	125	0.189315	0.215059	0.169447
4	126	0.345252	0.0298663	0.0146052
4	127	0.320882	0.0561361	0.0290715
4	128	0.143336	0.160024	0.140205
4	129	0.32927	0.121547	0.0836059
4	130	0.0779063	0.117573	0.0932562
4	131	0.261614	0.160583	0.143574
4	132	0.368388	0.0558713	0.0337351
4	133	0.017801	0.12793	0.259161
4	134	0.0167804	0.111455	0.22352
4	135	0.273222	0.104618	0.0662674
4	136	0.0833476	0.224995	0.208429
4	137	0.203749	0.0475466	0.0288058
4	138	0.336174	0.121109	0.0926503
4	139	0.328905	0.0622637	0.0334777
4	140	0.0235973	0.108204	0.286355
4	141	0.0314243	0.155667	0.148709
4	142	0.211201	0.102225	0.0795229
4	143	0.270351	0.170353	0.137576
4	144	0.254579	0.0342253	0.0194519
4	145	0.343276	0.0430112	0.0251554
4	146	0.25788	0.135401	0.120854
4	147	0.267312	0.121814	0.108615
4	148	0.332372	0.151464	0.143486
4	149	0.0725166	0.148172	0.123073
4	150	0.196608	0.137897	0.110956
4	151	0.153539	0.217489	0.172554
4	152	0.192015	0.0965076	0.0890598
4	153	0.0164987	0.0408406	0.149348
4	154	0.154919	0.0978767	0.0690982
4	155	0.144489	0.0313485	0.0136974
4	156	0.106372	0.213877	0.29934
4	157	0.18508	0.201799	0.181653
4	158	0.154572	0.172919	0.128992
4	159	0.219121	0.147708	0.107667
4	160	0.0436159	0.141557	0.33703
4	161	0.248388	0.122327	0.0674576
4	162	0.0841908	0.165931	0.165545
4	163	0.144773	0.0566653	0.0489574
4	164	0.291367	0.048467	0.0315416
4	165	0.337651	0.0966217	0.0619104
4	166	0.0504505	0.118577	0.265489
4	167	0.0338576	0.0788855	0.109655
4	168	0.193372	0.0691028	0.0377843
4	169	0.132162	0.152363	0.114537
4	170	0.203902	0.127355	0.0657462
4	171	0.224354	0.105997	0.0897444
4	172	0.144079	0.125128	0.138742
4	173	0.187698	0.163777	0.136537
4	174	0.0200297	0.047951	0.168441
4	175	0.109774	0.071628	0.0548723
4	176	0.353409	0.0981242	0.0590785
4	177	0.219057	0.10965	0.0637727
4	178	0.0723645	0.139983	0.210375
4	179	0.165006	0.164577	0.15464
4	180	0.131837	0.0591456	0.0540352
4	181	0.175057	0.175612	0.144106
4	182	0.134656	0.127503	0.121341
4	183	0.354137	0.0399878	0.024245
4	184	0.0263349	0.0396662	0.114432
4	185	0.0534406	0.219158	0.364324
4	186	0.143446	0.0541538	0.0440252
4	187	0.0830591	0.0603861	0.0562993
4	188	0.186588	0.099042	0.0818781
4	189	0.160268	0.102281	0.0800342
4	190	0.171271	0.105463	0.080501
4	191	0.0473686	0.173059	0.234475
4	192	0.0266742	0.0931448	0.164359
4	193	0.0246392	0.0621873	0.230545
4	194	0.0475698	0.166423	0.292204
4	195	0.273371	0.104843	0.0561793
4	196	0.0218954	0.0616355	0.227846
4	197	0.195928	0.0604896	0.035637
4	198	0.144618	0.0478009	0.0404312
4	199	0.0910404	0.0649071	0.0618693
4	200	0.0969354	0.211971	0.207897
4	201	0.213744	0.0832021	0.0561921
4	202	0.15154	0.148396	0.126898
4	203	0.181192	0.12425	0.0932805
4	204	0.230209	0.17285	0.146488
4	205	0.132644	0.0562897	0.0461814
4	206	0.16376	0.112363	0.0918097
4	207	0.141301	0.0489866	0.028052
4	208	0.238847	0.102956	0.0774102
4	209	0.0585736	0.19055	0.302651
4	210	0.432283	0.0396746	0.0268739
4	211	0.200296	0.0987522	0.072345
4	212	0.0734165	0.200309	0.341996
4	213	0.103731	0.140002	0.125376
4	214	0.0884847	0.0909444	0.0620026
4	215	0.210806	0.105805	0.0748421
4	216	0.118531	0.106157	0.0818113
4	217	0.168101	0.042577	0.0308123
4	218	0.069846	0.16323	0.216886
4	219	0.135114	0.0307214	0.014902
4	220	0.224239	0.0932547	0.0870915
4	221	0.184774	0.102034	0.0945275
4	222	0.172363	0.0883949	0.0673279
4	223	0.087094	0.140372	0.265128
4	224	0.303334	0.116336	0.0752022
4	225	0.177739	0.157358	0.13462
4	226	0.178642	0.15603	0.132795
4	227	0.183276	0.0821856	0.0751054
4	228	0.247032	0.0909364	0.0514364
4	229	0.218639	0.118762	0.0896622
4	230	0.126763	0.0413045	0.0233453
4	231	0.199098	0.069226	0.0482648
4	232	0.168	0.0336424	0.0143991
4	233	0.0717511	0.182882	0.188791
4	234	0.103697	0.0349134	0.0218867
4	235	0.126532	0.061097	0.0424467
4	236	0.102549	0.060121	0.0402272
4	237	0.021947	0.0444051	0.211372
4	238	0.104489	0.105593	0.0769413
4	239	0.124896	0.0302165	0.0138149
4	240	0.123987	0.101503	0.0808787
4	241	0.155834	0.0343865	0.0557314
4	242	0.165129	0.0530582	0.0405414
4	243	0.133434	0.0308482	0.013115
4	244	0.139113	0.0400821	0.025062
4	245	0.0808888	0.157517	0.300778
4	246	0.261699	0.081854	0.0493281
4	247	0.103407	0.0655351	0.0445221
4	248	0.165213	0.0675229	0.0491782
4	249	0.189565	0.110086	0.0907504
4	250	0.0602862	0.136725	0.152432
4	251	0.23709	0.03304	0.0143242
4	252	0.157539	0.103322	0.0823798
4	253	0.102541	0.0450268	0.0278996
4	254	0.177452	0.135302	0.103214
4	255	0.047317	0.131547	0.162571
4	256	0.253115	0.0288638	0.0128738
4	257	0.150813	0.0468278	0.0304849
4	258	0.143975	0.0965387	0.0747169
4	259	0.178818	0.126969	0.100279
4	260	0.193448	0.0288316	0.0121337
4	261	0.132707	0.0736688	0.0485942
4	262	0.0225604	0.0678503	0.243183
4	263	0.0678473	0.0723985	0.0657036
4	264	0.23062	0.0279046	0.0115412
4	265	0.134803	0.0464645	0.0314256
4	266	0.0767059	0.0926667	0.0902059
4	267	0.219917	0.0289363	0.0142059
4	268	0.0666323	0.0871269	0.0726408
4	269	0.117634	0.0541552	0.0359693
4	270	0.0624438	0.0883094	0.0842347
4	271	0.0258362	0.155322	0.371755
4	272	0.0675986	0.0422053	0.020202
4	273	0.0640231	0.0362435	0.0188045
4	274	0.0564687	0.0506419	0.0323783
4	275	0.0660594	0.0384377	0.0287608
4	276	0.0493051	0.0538165	0.0414871
4	277	0.0412296	0.0377084	0.0220158
4	278	0.233427	0.0811981	0.0862385
4	279	0.275898	0.141126	0.113098
4	280	0.193849	0.0775284	0.0766202
4	281	0.164096	0.0635328	0.069682
4	282	0.125101	0.269329	0.37203
4	283	0.380562	0.103096	0.0740602
4	284	0.260544	0.22343	0.297971
4	285	0.255731	0.146673	0.131545
4	287	0.0462267	0.0322994	0.0326731
4	288	0.0441575	0.0518012	0.0457421
4	289	0.032889	0.0451672	0.0378058
4	290	0.03434	0.0428491	0.0305547
4	291	0.087808	0.032264	0.0224855
4	292	0.0681777	0.037548	0.0289671
4	293	0.0520862	0.0476117	0.0410511
4	294	0.0652578	0.0319383	0.0207893
4	295	0.0360551	0.158229	0.256591
4	296	0.163253	0.205084	0.184958
4	297	0.0291685	0.0709357	0.461355
4	298	0.0626266	0.105695	0.107206
4	299	0.0350786	0.0413417	0.0539754
4	300	0.207001	0.139292	0.0836346
4	301	0.221656	0.069486	0.0465367
4	302	0.320401	0.113057	0.0969875
4	303	0.0292153	0.0397759	0.0585643
4	304	0.0499156	0.0700253	0.0456516
4	305	0.0390742	0.0395256	0.0446466
4	306	0.0851006	0.0461687	0.036597
4	307	0.28443	0.0334976	0.0167727
4	308	0.0774009	0.0498569	0.0361815
4	309	0.031949	0.0865016	0.130914
4	310	0.086315	0.0341473	0.0133657
4	311	0.0795843	0.029356	0.0156532
4	312	0.177453	0.135689	0.10848
4	313	0.0951992	0.0436296	0.0760837
4	314	0.179622	0.127578	0.1211
4	315	0.0455716	0.0560776	0.0410768
4	316	0.051763	0.0459484	0.0371041
4	317	0.0266744	0.0553513	0.0519123
4	318	0.0353675	0.0667156	0.0575598
4	319	0.0268599	0.0505094	0.0388937
4	320	0.0187978	0.0696387	0.0543977
4	321	0.030048	0.0691818	0.0590617
4	322	0.21905	0.173778	0.190808
4	323	0.197069	0.15603	0.133318
4	324	0.186063	0.0930518	0.0808843
4	325	0.0654236	0.0365452	0.0436425
4	326	0.018937	0.0833278	0.0776233
4	327	0.207372	0.0931757	0.125788
4	328	0.243299	0.140352	0.291649
4	329	0.174189	0.027335	0.015168
4	330	0.115833	0.0271182	0.0119148
4	331	0.0524246	0.0265724	0.0102753
4	332	0.0780841	0.0272052	0.0106487
4	333	0.0494582	0.0265246	0.00911389
4	334	0.0453223	0.0267761	0.00975454
4	335	0.0658697	0.0350543	0.0253632
4	336	0.166227	0.144726	0.103423
4	337	0.318747	0.145364	0.0941103
4	338	0.0712538	0.0380492	0.0398454
4	339	0.0459384	0.0758968	0.0576269
4	340	0.145902	0.0402482	0.0322561
4	341	0.0534705	0.0379748	0.0596748
4	342	0.0298096	0.0342029	0.0418642
4	343	0.0727791	0.0368167	0.026739
4	344	0.0468557	0.0387169	0.0171378
4	345	0.0421889	0.0329489	0.0234461
4	346	0.0487113	0.0533564	0.0711391
4	347	0.110373	0.0891387	0.0712441
4	348	0.0487794	0.0856377	0.0680912
4	349	0.274526	0.0707665	0.0357235
4	350	0.0166293	0.0479066	0.0368174
4	351	0.0269353	0.0303582	0.0219086
4	352	0.0288749	0.0305906	0.0251109
4	353	0.0419029	0.0323112	0.0247187
4	354	0.0266762	0.0333966	0.0423519
4	355	0.113533	0.0993965	0.0781071
5	1	0.17052	0.116055	0.0992767
5	2	0.0292042	0.125187	0.137387
5	3	0.122226	0.0301768	0.0147909
5	4	0.0447742	0.0803202	0.0524915
5	5	0.0961849	0.0326294	0.0151987
5	6	0.0509564	0.0541096	0.0480112
5	7	0.0468876	0.10608	0.119086
5	8	0.0214129	0.049954	0.200566
5	9	0.0148345	0.102839	0.0728862
5	10	0.0469855	0.0925417	0.0632949
5	11	0.0397642	0.148903	0.123776
5	12	0.0958148	0.0332333	0.0214807
5	13	0.0706275	0.0422789	0.033573
5	14	0.0409613	0.0754273	0.0650834
5	15	0.0287139	0.09445	0.0763804
5	16	0.102438	0.0296266	0.0110731
5	17	0.142505	0.0829167	0.0561324
5	18	0.0547267	0.0441891	0.0360083
5	19	0.0400706	0.166887	0.161503
5	20	0.0518475	0.0900499	0.0769845
5	21	0.0473611	0.0573419	0.0431741
5	22	0.109986	0.0827313	0.0605848
5	23	0.0435679	0.123042	0.089465
5	24	0.0762273	0.0509613	0.0408139
5	25	0.024168	0.0830814	0.0720551
5	26	0.114105	0.0317099	0.0127767
5	27	0.0421174	0.0696837	0.0683846
5	28	0.0503969	0.0683405	0.0561167
5	29	0.170471	0.11933	0.0816169
5	30	0.121059	0.0346886	0.0177816
5	31	0.100014	0.062603	0.0451407
5	32	0.0584861	0.145798	0.106729
5	33	0.0583397	0.0893989	0.0780581
5	34	0.0167387	0.128087	0.332904
5	35	0.0502313	0.105552	0.0782918
5	36	0.0191888	0.103807	0.226829
5	37	0.0162695	0.0603066	0.170572
5	38	0.0536487	0.0855367	0.0684556
5	39	0.0175311	0.0437484	0.252644
5	40	0.0609331	0.0632499	0.0433536
5	41	0.0589983	0.0738108	0.0656671
5	42	0.0164973	0.0446053	0.100308
5	43	0.0284947	0.108737	0.0919688
5	44	0.0265153	0.128905	0.201728
5	45	0.100446	0.0641546	0.052246
5	46	0.0746712	0.091846	0.0791487
5	47	0.0316419	0.141196	0.0905803
5	48	0.0511955	0.11575	0.0883575
5	49	0.0495562	0.111012	0.0875182
5	50	0.06466	0.0987166	0.0955691
5	51	0.0188327	0.0924293	0.096773
5	52	0.044065	0.118046	0.101517
5	53	0.0187377	0.124437	0.13512
5	54	0.0176123	0.0734043	0.194632
5	55	0.0480629	0.116967	0.109899
5	56	0.0577401	0.0913658	0.077252
5	57	0.0543994	0.0583181	0.0530254
5	58	0.0253851	0.12292	0.133958
5	59	0.0932075	0.0506208	0.0378729
5	60	0.0491933	0.0683544	0.0581596
5	61	0.0771873	0.0416011	0.033071
5	62	0.0217434	0.125854	0.199461
5	63	0.0556555	0.0773204	0.0677612
5	64	0.0720943	0.0434502	0.0264241
5	65	0.0846014	0.0566356	0.0438867
5	66	0.113812	0.0533681	0.0437355
5	67	0.0322344	0.0835719	0.0686921
5	68	0.0223586	0.141907	0.211966
5	69	0.0197248	0.10142	0.205816
5	70	0.037287	0.0540662	0.0532519
5	71	0.0191357	0.116854	0.174053
5	72	0.068362	0.0826848	0.0758009
5	73	0.0669722	0.0617292	0.0390097
5	74	0.137752	0.0828812	0.0483391
5	75	0.0430071	0.165723	0.148955
5	76	0.0238252	0.0464368	0.0869951
5	77	0.0206459	0.0721948	0.0787032
5	78	0.0670912	0.0501061	0.0416717
5	79	0.0200585	0.0790797	0.0839896
5	80	0.0194582	0.0674788	0.0805364
5	81	0.0656986	0.104258	0.0807996
5	82	0.0162456	0.108692	0.193249
5	83	0.0725971	0.0573626	0.0424933
5	84	0.0155863	0.115995	0.174883
5	85	0.0700179	0.0964641	0.0772908
5	86	0.0193606	0.126255	0.214048
5	87	0.0797677	0.0634838	0.0551236
5	88	0.0724426	0.0624229	0.0504879
5	89	0.0215121	0.112375	0.127016
5	90	0.0493427	0.0784439	0.0623435
5	91	0.156142	0.0777881	0.0403752
5	92	0.0163982	0.0957685	0.132965
5	93	0.0586307	0.0880987	0.0830601
5	94	0.0504074	0.117033	0.10676
5	95	0.0564671	0.096181	0.0858583
5	96	0.020461	0.0919338	0.0882549
5	97	0.130275	0.092379	0.0533283
5	98	0.0730901	0.0612734	0.0463836
5	99	0.0753601	0.0334543	0.0324501
5	100	0.0151727	0.158852	0.127124
5	101	0.033668	0.126209	0.224934
5	102	0.0869398	0.0928573	0.0790545
5	103	0.0188486	0.0656863	0.278497
5	104	0.0418192	0.156	0.125328
5	105	0.0970814	0.108756	0.0896479
5	106	0.0742965	0.0639624	0.0541239
5	107	0.0744636	0.0750087	0.0617012
5	108	0.0300102	0.145073	0.173307
5	109	0.0537859	0.178282	0.275108
5	110	0.074954	0.0464441	0.0349531
5	111	0.0217351	0.126054	0.183688
5	112	0.0413039	0.204448	0.207458
5	113	0.0474038	0.153169	0.125257
5	114	0.0179973	0.0999312	0.265421
5	115	0.085188	0.0871743	0.0811391
5	116	0.0560784	0.202641	0.191046
5	117	0.0695965	0.106039	0.0831727
5	118	0.109149	0.0299349	0.0111235
5	119	0.0178192	0.0762377	0.172725
5	120	0.0193043	0.103596	0.111731
5	121	0.0208946	0.0752179	0.0943968
5	122	0.0843805	0.101432	0.0697413
5	123	0.0167777	0.121094	0.219299
5	124	0.0970488	0.0535394	0.0408301
5	125	0.0998322	0.0288029	0.0120332
5	126	0.0811747	0.0961007	0.0734649
5	127	0.0775327	0.0990414	0.0889597
5	128	0.128147	0.0553616	0.0388024
5	129	0.0746764	0.173692	0.142736
5	130	0.130836	0.0321636	0.0132847
5	131	0.0413459	0.0985982	0.0890473
5	132	0.192259	0.0515224	0.0255572
5	133	0.189434	0.0543119	0.0274018
5	134	0.0175089	0.109539	0.121181
5	135	0.0169645	0.0428953	0.299764
5	136	0.0590073	0.0499984	0.0428712
5	137	0.0219872	0.187631	0.232436
5	138	0.0595356	0.0608566	0.0418679
5	139	0.115095	0.0572674	0.0278037
5	140	0.115427	0.0742965	0.0397586
5	141	0.134429	0.030437	0.0138346
5	142	0.204372	0.0337085	0.0166063
5	143	0.024004	0.149936	0.151399
5	144	0.0643151	0.0955313	0.0570972
5	145	0.0975614	0.037025	0.0189407
5	146	0.0186344	0.139464	0.247273
5	147	0.0709982	0.044613	0.0360798
5	148	0.0482233	0.0569284	0.0438679
5	149	0.026774	0.220355	0.279863
5	150	0.0264515	0.0868293	0.0944524
5	151	0.0883433	0.0673195	0.0458924
5	152	0.0753133	0.0424517	0.0298393
5	153	0.0660607	0.181438	0.14647
5	154	0.0970752	0.0436707	0.0349759
5	155	0.0389298	0.0657019	0.0613248
5	156	0.0896011	0.0462209	0.0276772
5	157	0.0173274	0.114325	0.121588
5	158	0.0276229	0.178071	0.1831
5	159	0.0177661	0.11724	0.130552
5	160	0.0539458	0.0436292	0.034137
5	161	0.0667735	0.157837	0.123239
5	162	0.0642089	0.0634589	0.0455769
5	163	0.125795	0.0418235	0.0222304
5	164	0.073341	0.0944689	0.0642652
5	165	0.054528	0.0686742	0.0457008
5	166	0.184542	0.0798146	0.0402645
5	167	0.180454	0.0289339	0.0118306
5	168	0.160389	0.0340682	0.0147316
5	169	0.147045	0.054911	0.0319212
5	170	0.0711485	0.0971203	0.068426
5	171	0.0362713	0.0560615	0.0565175
5	172	0.021827	0.134791	0.135242
5	173	0.0484733	0.0747639	0.0756617
5	174	0.0164516	0.153213	0.176401
5	175	0.147861	0.0322909	0.0156449
5	176	0.0866773	0.0341465	0.0282186
5	177	0.0924406	0.117577	0.08718
5	178	0.0439539	0.0528563	0.0501637
5	179	0.073798	0.0384492	0.0319064
5	180	0.111194	0.0447059	0.0197326
5	181	0.0228947	0.0794118	0.228885
5	182	0.0490235	0.113339	0.0922613
5	183	0.0453353	0.0703052	0.0731277
5	184	0.186779	0.0354167	0.0150268
5	185	0.0863253	0.0400792	0.0363101
5	186	0.0394075	0.0609329	0.0599933
5	187	0.066383	0.0903963	0.0573717
5	188	0.0967595	0.0654529	0.0522821
5	189	0.157862	0.0348817	0.0152319
5	190	0.0517634	0.073117	0.0562049
5	191	0.0751926	0.0295054	0.010097
5	192	0.107925	0.0569101	0.0463779
5	193	0.066707	0.0456291	0.0340168
5	194	0.204502	0.0316974	0.0146034
5	195	0.0421864	0.119805	0.312499
5	196	0.0405649	0.0662007	0.0625704
5	197	0.0494931	0.0762259	0.0584295
5	198	0.0508609	0.0911167	0.071291
5	199	0.0730532	0.0604584	0.0479297
5	200	0.0611685	0.106823	0.0853471
5	201	0.0694864	0.0981943	0.073257
5	202	0.0980295	0.119826	0.110158
5	203	0.0871356	0.0402531	0.0368918
5	204	0.0858295	0.0428702	0.0319694
5	205	0.0853996	0.0383255	0.0161544
5	206	0.140807	0.032815	0.0158305
5	207	0.107908	0.076177	0.0433015
5	208	0.0158135	0.143644	0.178007
5	209	0.155438	0.0296881	0.0109791
5	210	0.0874948	0.0341737	0.0167623
5	211	0.0196607	0.140067	0.0902595
5	212	0.14608	0.0314964	0.0135315
5	213	0.104823	0.0450382	0.0218326
5	214	0.122494	0.0871172	0.0499284
5	215	0.0243621	0.0804405	0.0876175
5	216	0.11742	0.0480676	0.021546
5	217	0.0401948	0.0808894	0.127989
5	218	0.155036	0.0303732	0.0135222
5	219	0.100576	0.0348161	0.0159796
5	220	0.0674042	0.0793296	0.0813013
5	221	0.0842298	0.0325628	0.0241703
5	222	0.015047	0.075914	0.220921
5	223	0.117941	0.114398	0.0895796
5	224	0.013487	0.0383545	0.0914017
5	225	0.0767573	0.091939	0.0656423
5	226	0.0695316	0.0816237	0.0580943
5	227	0.0237971	0.123797	0.152687
5	228	0.311177	0.0357254	0.0157487
5	229	0.103253	0.0574716	0.0308031
5	230	0.141245	0.0301858	0.0119898
5	231	0.0711433	0.0678974	0.0520543
5	232	0.114966	0.0577861	0.0336659
5	233	0.0499405	0.0471847	0.0381012
5	234	0.119999	0.0568568	0.0327824
5	235	0.278849	0.0343169	0.0139531
5	236	0.101593	0.0398407	0.0234639
5	237	0.0553691	0.0682129	0.0697197
5	238	0.101877	0.0492681	0.0268556
5	239	0.199731	0.0309841	0.0133782
5	240	0.0205097	0.0726925	0.0787775
5	241	0.0666169	0.193187	0.188793
5	242	0.017381	0.13692	0.0803922
5	243	0.0732747	0.21337	0.212691
5	244	0.0263798	0.141682	0.135065
5	245	0.23214	0.0413574	0.0209247
5	246	0.096155	0.030576	0.0162071
5	247	0.0348007	0.0538978	0.0591871
5	248	0.112109	0.0440935	0.0250228
5	249	0.104923	0.0465499	0.0223079
5	250	0.0868886	0.0291815	0.0124206
5	251	0.0823529	0.0352941	0.0117647
5	252	0.0211285	0.116295	0.184403
5	253	0.210224	0.0313334	0.0118918
5	254	0.246442	0.0360784	0.0178814
5	255	0.26134	0.0523649	0.0276548
5	256	0.211963	0.0331747	0.017069
5	257	0.132612	0.0505699	0.0242838
5	258	0.0284483	0.0926189	0.20613
5	259	0.21295	0.0367763	0.0136051
5	260	0.0921151	0.0290919	0.0115607
5	261	0.214729	0.0507565	0.0256353
5	262	0.196946	0.0375418	0.0196352
5	263	0.173198	0.0353477	0.0127466
5	264	0.13281	0.029859	0.0122669
5	265	0.178514	0.0540682	0.0275609
5	266	0.0279559	0.094227	0.0841538
5	267	0.143003	0.0290288	0.0128842
5	268	0.152561	0.031171	0.0133457
5	269	0.224487	0.0554459	0.0287118
5	270	0.275975	0.0298272	0.0122385
5	271	0.205304	0.0488109	0.025817
5	272	0.134838	0.028799	0.0109818
5	273	0.175921	0.0308636	0.0124357
5	274	0.0288909	0.156015	0.109528
5	275	0.0972907	0.0309959	0.0118024
5	276	0.0829957	0.0296754	0.0100314
5	277	0.162353	0.0297593	0.0124597
5	278	0.0855363	0.0333564	0.0131142
5	279	0.177028	0.0307621	0.014691
5	280	0.115497	0.0300037	0.0127913
5	281	0.189871	0.0331361	0.0136791
5	282	0.210554	0.0307179	0.0132181
5	283	0.108022	0.0336652	0.012071
5	284	0.117937	0.0297232	0.0133526
5	285	0.124044	0.0356441	0.0128969
5	286	0.148797	0.0333294	0.0111522
5	287	0.122551	0.0295595	0.0130825
5	288	0.116542	0.0317426	0.0122273
5	289	0.144365	0.0293674	0.0106388
5	290	0.0150579	0.106237	0.136056
5	291	0.0626108	0.0670121	0.0758852
5	292	0.0182713	0.0621003	0.285583
5	293	0.0937854	0.0664603	0.0382542
5	294	0.0548033	0.075681	0.0798658
5	295	0.0251122	0.0842192	0.0701158
5	296	0.0154618	0.0378927	0.0675408
5	297	0.0417888	0.0339123	0.020942
5	298	0.0364696	0.0510904	0.032598
5	299	0.045866	0.0356699	0.0260212
5	300	0.0583094	0.0351099	0.025118
5	301	0.0155655	0.0366479	0.0594337
5	302	0.0194459	0.208092	0.236329
5	303	0.132315	0.147556	0.116816
5	304	0.0451224	0.0844774	0.0735973
5	305	0.0291781	0.0459324	0.049612
5	306	0.0144126	0.0447985	0.047527
5	307	0.0241236	0.0513299	0.0507008
5	308	0.0153613	0.0705042	0.0413726
5	309	0.0145727	0.0513859	0.0319777
5	310	0.0208311	0.0611164	0.0394673
5	311	0.0184566	0.0537795	0.0369923
5	312	0.0343828	0.0551152	0.0426719
5	313	0.0162591	0.0730205	0.0561798
5	314	0.0755436	0.119418	0.0965343
5	315	0.0379639	0.144838	0.150798
5	316	0.0993736	0.153379	0.141302
5	317	0.079378	0.1127	0.10027
5	318	0.0671008	0.0507597	0.0336902
5	319	0.0281344	0.0612378	0.0481574
5	320	0.0268277	0.0443774	0.0281911
[truncated: 50 more rows]

## Sheet: Fig4J
ImageNumber	ObjectNumber	Intensity_MeanIntensity_OrigBlue	Intensity_MeanIntensity_OrigGreen	Intensity_MeanIntensity_OrigRed
1	1	0.0294118	0.0490196	0.0882353
1	2	0.127191	0.029246	0.0146122
1	3	0.27188	0.0816209	0.050468
1	4	0.0609062	0.199331	0.107206
1	5	0.0346374	0.0413607	0.262429
1	6	0.0565679	0.182165	0.110671
1	7	0.0387234	0.176459	0.309
1	8	0.0321761	0.280791	0.272291
1	9	0.205128	0.0651785	0.0455757
1	10	0.0389285	0.224422	0.407381
1	11	0.207624	0.04918	0.0405788
1	12	0.204261	0.035852	0.0269204
1	13	0.341745	0.0652749	0.0569503
1	14	0.0336855	0.273753	0.28096
1	15	0.166045	0.0395714	0.03007
1	16	0.283167	0.0550615	0.0370706
1	17	0.0383878	0.200363	0.111111
1	18	0.300448	0.0659826	0.0493713
1	19	0.156108	0.0933225	0.0558942
1	20	0.283161	0.103778	0.0621225
1	21	0.216543	0.04093	0.0291092
1	22	0.0321516	0.252235	0.123827
1	23	0.219108	0.0925596	0.0578534
1	24	0.195683	0.0347057	0.0253235
1	25	0.264314	0.052549	0.0337123
1	26	0.218204	0.0493497	0.0379271
1	27	0.143924	0.0585494	0.0399666
1	28	0.179038	0.120958	0.0646743
1	29	0.296568	0.0358122	0.0365633
1	30	0.194396	0.0521563	0.0431311
1	31	0.259911	0.0513518	0.0317572
1	32	0.196644	0.107529	0.062676
1	33	0.17614	0.0418239	0.0324838
1	34	0.0339945	0.167277	0.165531
1	35	0.0607843	0.15098	0.0647059
1	36	0.0351759	0.178765	0.111806
1	37	0.230115	0.123741	0.0693842
1	38	0.139935	0.0511577	0.0292038
1	39	0.306228	0.102036	0.0693714
1	40	0.116667	0.158703	0.0765738
1	41	0.0330633	0.202239	0.0968651
1	42	0.0635245	0.168567	0.107995
1	43	0.255982	0.0846654	0.0497538
1	44	0.183764	0.179228	0.100904
1	45	0.119449	0.157653	0.0776898
1	46	0.0303318	0.219314	0.131644
1	47	0.038391	0.214614	0.122647
1	48	0.0348188	0.147512	0.0929813
1	49	0.0323152	0.0698907	0.283522
1	50	0.0446616	0.140696	0.167704
1	51	0.0361701	0.293685	0.151704
1	52	0.202606	0.150747	0.0676143
1	53	0.035174	0.202425	0.108602
1	54	0.16249	0.0500015	0.0266948
1	55	0.258496	0.0591041	0.0442062
1	56	0.205016	0.0804184	0.0518427
1	57	0.0455325	0.0519385	0.109091
1	58	0.149647	0.0651132	0.0433554
1	59	0.0298039	0.101176	0.0972549
1	60	0.0507329	0.17167	0.112683
1	61	0.136548	0.18651	0.108681
1	62	0.123259	0.0512147	0.0340167
1	63	0.0357647	0.0882496	0.314146
1	64	0.216256	0.10974	0.0516823
1	65	0.0379283	0.352149	0.154337
1	66	0.270097	0.0711095	0.044301
1	67	0.211014	0.0351203	0.0268947
1	68	0.108336	0.0495768	0.0327119
1	69	0.0377534	0.0518962	0.181035
1	70	0.0879844	0.162009	0.0687678
1	71	0.168315	0.0326564	0.0220682
1	72	0.126668	0.191215	0.105671
1	73	0.0337671	0.315003	0.303564
1	74	0.0406227	0.0518785	0.10232
1	75	0.0401786	0.202033	0.296022
1	76	0.0901509	0.0998102	0.053393
1	77	0.240493	0.0675393	0.0417764
1	78	0.396093	0.0655637	0.0387821
1	79	0.230551	0.0713242	0.0429407
1	80	0.0326619	0.300315	0.271277
1	81	0.0396618	0.0472456	0.3529
1	82	0.0774074	0.199359	0.110995
1	83	0.205906	0.076847	0.0455692
1	84	0.162917	0.0726106	0.0520511
1	85	0.17216	0.143779	0.113957
1	86	0.0412871	0.118433	0.409505
1	87	0.187886	0.0699849	0.0442138
1	88	0.034335	0.100714	0.122581
1	89	0.100697	0.122698	0.0672738
1	90	0.106127	0.114296	0.0575435
1	91	0.0322523	0.334436	0.245697
1	92	0.0688713	0.246695	0.129735
1	93	0.103538	0.132874	0.0709516
1	94	0.0329455	0.0419899	0.155618
1	95	0.148294	0.0781746	0.0494657
1	96	0.154132	0.170623	0.101791
1	97	0.164135	0.214999	0.115024
1	98	0.0353836	0.260887	0.169578
1	99	0.206141	0.142203	0.0819296
1	100	0.0922217	0.258589	0.153003
1	101	0.196944	0.0549071	0.0344392
1	102	0.0308255	0.27793	0.207317
1	103	0.273506	0.0512136	0.034319
1	104	0.164106	0.0617473	0.0357488
1	105	0.112784	0.173682	0.100625
1	106	0.160371	0.135885	0.0762614
1	107	0.0455158	0.105507	0.120222
1	108	0.248985	0.0609003	0.032614
1	109	0.19667	0.119065	0.0700067
1	110	0.222158	0.0573178	0.0331259
1	111	0.195794	0.108787	0.0678138
1	112	0.158461	0.062691	0.11093
1	113	0.0377787	0.300303	0.134807
1	114	0.228524	0.0384041	0.0259448
1	115	0.107533	0.0668617	0.0508071
1	116	0.158881	0.10179	0.0593823
1	117	0.137774	0.106289	0.0561881
1	118	0.0336061	0.246043	0.138755
1	119	0.0593934	0.168762	0.111843
1	120	0.112198	0.0936529	0.0605606
1	121	0.226324	0.0403175	0.0604863
1	122	0.308632	0.0414394	0.039534
1	123	0.0344169	0.489319	0.364517
1	124	0.223648	0.0427818	0.0275398
1	125	0.117614	0.0713096	0.103961
1	126	0.258817	0.0323412	0.0163926
1	127	0.191339	0.0388238	0.0374804
1	128	0.0375418	0.206762	0.119608
1	129	0.203955	0.0949178	0.0673081
1	130	0.036461	0.109715	0.206691
1	131	0.230098	0.0476311	0.0311124
1	132	0.0357548	0.144029	0.239942
1	133	0.0323037	0.0364491	0.192094
1	134	0.0352941	0.373321	0.168789
1	135	0.0650357	0.314642	0.301625
1	136	0.0366279	0.26311	0.394505
1	137	0.0368596	0.298287	0.368685
1	138	0.0310667	0.348344	0.306914
1	139	0.269892	0.0846156	0.0596463
1	140	0.0488945	0.161269	0.1222
1	141	0.0834942	0.220646	0.128368
1	142	0.0359966	0.173961	0.234285
1	143	0.247574	0.0984887	0.0501696
1	144	0.258824	0.0408612	0.0287812
1	145	0.183954	0.0991298	0.0524191
1	146	0.0344873	0.308763	0.143269
1	147	0.222916	0.126217	0.0754097
1	148	0.184423	0.161003	0.0828626
1	149	0.0322964	0.170425	0.212255
1	150	0.0311298	0.049113	0.145054
1	151	0.292085	0.0556624	0.0327786
1	152	0.171314	0.0880257	0.0505089
1	153	0.0341254	0.202575	0.139634
1	154	0.207416	0.109777	0.0705504
1	155	0.17368	0.15459	0.105005
1	156	0.0991396	0.116974	0.0743951
1	157	0.234977	0.0371493	0.0268125
1	158	0.175141	0.132389	0.0940387
1	159	0.0323594	0.0676278	0.109752
1	160	0.12522	0.0584008	0.0458176
1	161	0.358303	0.0373646	0.0282781
1	162	0.131918	0.130223	0.083217
1	163	0.0506225	0.172653	0.087706
1	164	0.325228	0.0412053	0.0289682
1	165	0.102658	0.0970762	0.0661472
1	166	0.034997	0.172698	0.300671
1	167	0.291514	0.0641356	0.0434857
1	168	0.156907	0.125227	0.0817789
1	169	0.25964	0.0673499	0.0400989
1	170	0.244487	0.101875	0.0562874
1	171	0.0362087	0.235518	0.199461
1	172	0.148584	0.15872	0.0356902
1	173	0.0901961	0.0313726	0.0196078
1	174	0.226472	0.0385972	0.0283549
1	175	0.140861	0.101735	0.0833639
1	176	0.0458723	0.236623	0.138655
1	177	0.0379659	0.191655	0.256616
1	178	0.127211	0.126338	0.0701746
1	179	0.121899	0.14397	0.119922
1	180	0.127242	0.0902252	0.0465468
1	181	0.138391	0.0345188	0.0205364
1	182	0.0786743	0.154054	0.0927521
1	183	0.162842	0.0983774	0.039964
1	184	0.225812	0.0983512	0.05565
1	185	0.0397013	0.114005	0.27323
1	186	0.0981019	0.0852785	0.0510493
1	187	0.0925784	0.102941	0.0770882
1	188	0.0995537	0.132317	0.195851
1	189	0.123302	0.119943	0.0457722
1	190	0.0885692	0.104814	0.0705518
1	191	0.1533	0.112891	0.0620492
1	192	0.035318	0.208082	0.151922
1	193	0.220195	0.0603072	0.0376986
1	194	0.0291269	0.219923	0.153491
1	195	0.121066	0.0411011	0.0268986
1	196	0.0356017	0.197078	0.357597
1	197	0.0852857	0.114638	0.0687373
1	198	0.0867757	0.121428	0.0655764
1	199	0.0492919	0.0794935	0.0823802
1	200	0.0364582	0.162683	0.36838
1	201	0.0930747	0.0670672	0.038786
1	202	0.10519	0.120353	0.0911354
1	203	0.0283973	0.209126	0.118357
1	204	0.028836	0.146343	0.176647
1	205	0.02888	0.216251	0.117725
1	206	0.0287906	0.178845	0.119754
1	207	0.104054	0.167	0.114534
1	208	0.10854	0.120361	0.0530096
1	209	0.0305504	0.241597	0.137501
1	210	0.0345012	0.205809	0.104443
1	211	0.0462493	0.0609867	0.189178
1	212	0.0283106	0.22776	0.134628
1	213	0.0294286	0.120948	0.192326
1	214	0.0994247	0.0871739	0.0531113
1	215	0.0306007	0.271485	0.113053
1	216	0.0337071	0.287566	0.312781
1	217	0.0324779	0.0878208	0.2933
1	218	0.136852	0.0978862	0.0759004
1	219	0.0597032	0.155621	0.0870555
1	220	0.0278765	0.10943	0.163953
1	221	0.107155	0.0730612	0.0444488
1	222	0.0326572	0.045873	0.369902
1	223	0.111591	0.164734	0.0934876
1	224	0.0308545	0.0625812	0.274405
1	225	0.0452758	0.168069	0.105415
1	226	0.407075	0.21163	0.133562
1	227	0.126266	0.158909	0.0918244
1	228	0.31634	0.116581	0.0804036
1	229	0.130551	0.16631	0.110548
1	230	0.0341337	0.107593	0.125007
1	231	0.185565	0.10894	0.0651536
1	232	0.429336	0.040397	0.0252304
1	233	0.185022	0.10841	0.0652986
1	234	0.087173	0.136441	0.0776855
1	235	0.10327	0.0658411	0.0410733
1	236	0.0431588	0.198745	0.115869
1	237	0.0323849	0.270362	0.142435
1	238	0.0318304	0.35399	0.227026
1	239	0.0401848	0.169514	0.10127
1	240	0.136052	0.0563435	0.0392512
1	241	0.280569	0.143951	0.120137
1	242	0.150943	0.0631027	0.0439265
1	243	0.250294	0.103688	0.0722214
1	244	0.217653	0.069007	0.0421063
1	245	0.208247	0.0549129	0.0375335
1	246	0.0693929	0.0931601	0.0620925
1	247	0.115146	0.161581	0.101858
1	248	0.269084	0.0986874	0.0701928
1	249	0.246446	0.0544989	0.0487551
1	250	0.115283	0.166287	0.0990568
1	251	0.257049	0.0899844	0.0789657
1	252	0.0439104	0.153486	0.257639
1	253	0.350694	0.092906	0.101267
1	254	0.37473	0.0975292	0.0768926
1	255	0.223963	0.0934116	0.072264
1	256	0.300748	0.0704909	0.0523259
1	257	0.196531	0.0793578	0.0883711
1	258	0.32942	0.113458	0.0813077
1	259	0.16031	0.0812095	0.0556727
1	260	0.112078	0.116612	0.0709255
1	261	0.186969	0.0427365	0.0302002
1	262	0.437209	0.0897959	0.0615939
1	263	0.0967442	0.363441	0.220408
1	264	0.135475	0.318456	0.308565
1	265	0.0893616	0.311619	0.244742
1	266	0.041855	0.091524	0.0643386
1	267	0.0326797	0.084255	0.0600781
1	268	0.0508687	0.123535	0.0574381
1	269	0.03654	0.153683	0.0685652
1	270	0.0592722	0.111068	0.0463479
1	271	0.0372473	0.0849149	0.428329
1	272	0.0543794	0.0995113	0.0486665
1	273	0.0918709	0.0346809	0.0156399
1	274	0.0460211	0.0676168	0.039024
1	275	0.0333591	0.130877	0.0727179
1	276	0.0294604	0.0597958	0.0629396
1	277	0.0510815	0.0623143	0.043168
1	278	0.0655936	0.214896	0.423261
1	279	0.132619	0.213731	0.298668
1	280	0.0343232	0.144389	0.0618884
1	281	0.177111	0.113629	0.0661925
1	282	0.136379	0.19106	0.107369
1	283	0.125223	0.411719	0.304315
1	284	0.0717878	0.216881	0.0930155
1	285	0.175867	0.256154	0.162993
1	286	0.239642	0.0712668	0.0387738
1	287	0.127136	0.349087	0.143892
1	288	0.0642805	0.266134	0.11901
1	289	0.0551634	0.336278	0.435217
1	290	0.100998	0.140604	0.0889086
1	291	0.279069	0.250711	0.148309
1	292	0.153371	0.0865986	0.0458486
1	293	0.057214	0.322931	0.18491
1	294	0.298403	0.0661523	0.0477894
1	295	0.208647	0.130255	0.122029
1	296	0.0568547	0.048128	0.031187
1	297	0.0458809	0.0424693	0.194513
1	298	0.0521405	0.0383415	0.029665
1	299	0.287729	0.102089	0.0644266
1	300	0.043627	0.113601	0.0540619
1	301	0.0323155	0.102165	0.0591636
1	302	0.0351531	0.100493	0.0501762
1	303	0.0334766	0.0839779	0.0491135
1	304	0.0388262	0.0779458	0.0435267
1	305	0.0382864	0.094575	0.0431908
1	306	0.0430908	0.0539539	0.0308422
1	307	0.221755	0.0922878	0.0576799
1	308	0.0643721	0.0741778	0.0352358
1	309	0.0561254	0.07363	0.0423957
1	310	0.0314981	0.0945029	0.0599879
1	311	0.250993	0.0405325	0.0283406
1	312	0.0301034	0.205662	0.280017
1	313	0.325721	0.122218	0.10469
1	314	0.187032	0.07773	0.0490395
1	315	0.0509965	0.135733	0.0548697
1	316	0.0602718	0.0873737	0.0371583
1	317	0.09142	0.121414	0.249936
1	318	0.0305694	0.0608941	0.0568471
1	319	0.138945	0.0496312	0.0365866
1	320	0.292737	0.0608777	0.0392557
1	321	0.0547438	0.119829	0.0620999
1	322	0.0707599	0.0824162	0.0568537
1	323	0.041854	0.195879	0.0912801
2	1	0.172956	0.140831	0.0897049
2	2	0.182652	0.0340854	0.0285534
2	3	0.0802363	0.284496	0.150292
2	4	0.216187	0.058155	0.0543231
2	5	0.0364581	0.12662	0.263826
2	6	0.0378842	0.0635485	0.442413
2	7	0.129412	0.0803922	0.0529412
2	8	0.175844	0.0822071	0.0750734
2	9	0.447026	0.0477036	0.0333922
2	10	0.0387692	0.234977	0.582476
2	11	0.0506744	0.259617	0.282389
2	12	0.0382282	0.0495415	0.118254
2	13	0.244323	0.157826	0.132071
2	14	0.181494	0.110213	0.0711938
2	15	0.0382161	0.0564783	0.149308
2	16	0.132248	0.146618	0.0761473
2	17	0.18827	0.153529	0.121195
2	18	0.0332863	0.373451	0.280643
2	19	0.195641	0.0346504	0.0241377
2	20	0.12645	0.16192	0.10211
2	21	0.411218	0.0502564	0.0383025
2	22	0.0317363	0.202337	0.280086
2	23	0.0400138	0.244027	0.16888
2	24	0.0312625	0.185184	0.1491
2	25	0.0363163	0.157785	0.142366
2	26	0.138769	0.116652	0.0631999
2	27	0.0629286	0.149179	0.136188
2	28	0.0563183	0.240906	0.16533
2	29	0.163103	0.139408	0.0927313
2	30	0.039831	0.255547	0.181512
2	31	0.2453	0.0561661	0.0396427
2	32	0.143005	0.17272	0.114009
2	33	0.113667	0.193428	0.118395
2	34	0.0334871	0.191492	0.156436
2	35	0.0356472	0.235805	0.283461
2	36	0.0305882	0.279898	0.265843
2	37	0.13671	0.198401	0.0874415
2	38	0.0583854	0.306335	0.206783
2	39	0.035808	0.0428452	0.280335
2	40	0.0369269	0.0448852	0.379691
2	41	0.0293257	0.166456	0.136777
2	42	0.0633807	0.389844	0.220142
2	43	0.169499	0.0956863	0.0454466
2	44	0.0335519	0.29611	0.415099
2	45	0.0395255	0.241615	0.219325
2	46	0.244966	0.0568505	0.0515472
2	47	0.077119	0.306183	0.163309
2	48	0.038835	0.413726	0.241138
2	49	0.213539	0.0874555	0.0642043
2	50	0.0758097	0.295856	0.168392
2	51	0.0588235	0.0666667	0.0784314
2	52	0.0576097	0.331027	0.208008
2	53	0.0500703	0.248498	0.155875
2	54	0.0473055	0.276072	0.138906
2	55	0.241402	0.0874603	0.068495
2	56	0.150408	0.110582	0.0548562
2	57	0.0821697	0.169644	0.0883636
2	58	0.0330999	0.348024	0.319374
2	59	0.0392648	0.419185	0.235196
2	60	0.0622276	0.273599	0.172615
2	61	0.10841	0.252281	0.129069
2	62	0.0331185	0.209965	0.119581
2	63	0.0508142	0.240221	0.122416
2	64	0.14613	0.281033	0.194494
2	65	0.211204	0.0537929	0.0538387
2	66	0.252754	0.0581264	0.0406785
2	67	0.0447749	0.219136	0.253838
2	68	0.0761102	0.130493	0.0938437
2	69	0.0642645	0.138624	0.0799028
2	70	0.0370657	0.169461	0.267851
2	71	0.0342043	0.250011	0.204299
2	72	0.0928602	0.149368	0.104753
2	73	0.115045	0.110413	0.060494
2	74	0.0968336	0.124298	0.0752719
2	75	0.0300213	0.19173	0.256445
2	76	0.0376471	0.263758	0.172144
2	77	0.0423167	0.194267	0.112479
2	78	0.169515	0.0441855	0.027044
2	79	0.186527	0.129795	0.0937348
2	80	0.0813569	0.115796	0.102425
2	81	0.0504525	0.211963	0.163829
2	82	0.0360711	0.240891	0.124252
2	83	0.0452421	0.171748	0.308842
2	84	0.0392479	0.267478	0.263956
2	85	0.0804012	0.102775	0.299703
2	86	0.189405	0.0558774	0.0379566
2	87	0.0558209	0.175142	0.0936445
2	88	0.182678	0.0639984	0.0372332
2	89	0.119937	0.201695	0.125048
2	90	0.206575	0.202818	0.116982
2	91	0.410764	0.0649454	0.0409603
2	92	0.0469212	0.245224	0.221909
2	93	0.306125	0.123191	0.0818273
2	94	0.0294774	0.0330237	0.116671
2	95	0.171411	0.190653	0.129187
2	96	0.0492148	0.181563	0.107629
2	97	0.133544	0.212959	0.147642
2	98	0.226769	0.149759	0.0952643
2	99	0.0339405	0.168886	0.291928
2	100	0.0415191	0.336988	0.184309
2	101	0.0382073	0.240121	0.130308
2	102	0.0445338	0.214899	0.256095
2	103	0.0658572	0.23408	0.110685
2	104	0.0387738	0.296272	0.141475
2	105	0.0836423	0.130106	0.0790036
2	106	0.0402718	0.420996	0.197083
2	107	0.251727	0.242746	0.121807
2	108	0.142774	0.102875	0.0770656
2	109	0.216286	0.0397199	0.0256583
2	110	0.0777642	0.255829	0.131519
2	111	0.0461948	0.300427	0.338341
2	112	0.048105	0.170796	0.167359
2	113	0.0475733	0.204973	0.108169
2	114	0.0672544	0.255798	0.126222
2	115	0.393132	0.0815995	0.0486526
2	116	0.0394555	0.15091	0.251227
2	117	0.428817	0.0409871	0.0277177
2	118	0.0380835	0.186773	0.107787
2	119	0.0316015	0.227632	0.263625
2	120	0.0372914	0.209804	0.120132
2	121	0.0748893	0.135362	0.098263
2	122	0.254549	0.0623338	0.0507313
2	123	0.0616219	0.388042	0.184469
2	124	0.183898	0.0748675	0.0691055
2	125	0.0451322	0.342658	0.149977
2	126	0.134318	0.262382	0.124514
2	127	0.0307968	0.176186	0.177744
2	128	0.264849	0.0549513	0.0349935
2	129	0.0519081	0.236485	0.160131
2	130	0.0325075	0.272892	0.248524
2	131	0.0397647	0.173373	0.11149
2	132	0.029046	0.200461	0.242597
2	133	0.161587	0.114219	0.0774215
2	134	0.0723643	0.16802	0.107194
2	135	0.0342475	0.188827	0.163469
2	136	0.0518603	0.233915	0.118158
2	137	0.141099	0.203896	0.107385
2	138	0.0322226	0.103684	0.193732
2	139	0.0868453	0.374499	0.214648
2	140	0.0322587	0.297983	0.266742
2	141	0.0470753	0.188947	0.302481
2	142	0.03418	0.196747	0.108623
2	143	0.0386347	0.201075	0.104895
2	144	0.182831	0.127573	0.0941825
2	145	0.0475608	0.316585	0.137138
2	146	0.213206	0.154798	0.14426
2	147	0.157715	0.0639913	0.0390467
2	148	0.0562149	0.222465	0.12059
2	149	0.0448525	0.334905	0.255295
2	150	0.0309555	0.228146	0.1786
2	151	0.0918798	0.32824	0.198799
2	152	0.13326	0.176328	0.104156
2	153	0.0354519	0.251859	0.283202
2	154	0.0712959	0.0940292	0.06705
2	155	0.321467	0.143214	0.0866019
2	156	0.254169	0.128613	0.0823268
2	157	0.0376914	0.41437	0.294633
2	158	0.0352373	0.362306	0.277939
2	159	0.0559162	0.208981	0.101116
2	160	0.124435	0.130256	0.109997
2	161	0.0411868	0.263658	0.148636
2	162	0.325693	0.11881	0.0921916
2	163	0.080652	0.252036	0.148862
2	164	0.266614	0.259171	0.119217
2	165	0.313012	0.120803	0.189423
2	166	0.137269	0.198834	0.144544
2	167	0.216829	0.113022	0.0724886
2	168	0.177233	0.296862	0.183391
2	169	0.331085	0.0943515	0.0627991
2	170	0.0670761	0.23473	0.140558
2	171	0.269571	0.11377	0.111696
2	172	0.0381833	0.296439	0.179328
2	173	0.351932	0.133203	0.0919131
2	174	0.250041	0.253578	0.12737
2	175	0.0488116	0.377639	0.287037
2	176	0.059073	0.177258	0.131501
2	177	0.066082	0.162617	0.0991296
2	178	0.0387031	0.254503	0.146888
2	179	0.0373641	0.085133	0.339549
2	180	0.0348943	0.0387082	0.151373
2	181	0.202697	0.115754	0.0574114
2	182	0.365055	0.282281	0.183012
2	183	0.0824832	0.143693	0.405732
2	184	0.0571616	0.230947	0.112244
2	185	0.273986	0.119805	0.0648535
2	186	0.300478	0.18216	0.146563
2	187	0.139167	0.0728577	0.0517611
2	188	0.146018	0.137333	0.0826056
2	189	0.0472353	0.404147	0.212206
2	190	0.129064	0.233747	0.202127
2	191	0.267533	0.102009	0.0757769
2	192	0.125115	0.212156	0.114786
2	193	0.138564	0.258612	0.127278
2	194	0.0454224	0.323168	0.19428
2	195	0.235345	0.142335	0.0665136
2	196	0.0370049	0.18688	0.375782
2	197	0.143555	0.168237	0.0730044
2	198	0.174497	0.219833	0.135828
2	199	0.152492	0.199707	0.115258
2	200	0.0336823	0.238036	0.122483
2	201	0.247732	0.374912	0.225154
2	202	0.0639863	0.247107	0.130893
2	203	0.0440732	0.232271	0.112677
2	204	0.206623	0.161718	0.0772372
2	205	0.0356013	0.232421	0.176588
2	206	0.224533	0.201049	0.102512
2	207	0.0348533	0.123788	0.307129
2	208	0.166828	0.208443	0.162207
2	209	0.196174	0.221011	0.125349
2	210	0.135589	0.214394	0.106386
2	211	0.2316	0.219367	0.126271
2	212	0.039946	0.118082	0.380737
2	213	0.0328078	0.063392	0.169972
2	214	0.0393739	0.215026	0.133244
2	215	0.141563	0.223916	0.109302
2	216	0.0442963	0.198903	0.178008
2	217	0.207922	0.358684	0.19657
2	218	0.226185	0.0596181	0.0467751
2	219	0.170951	0.175634	0.096012
2	220	0.271716	0.17106	0.103936
2	221	0.033903	0.0483813	0.304268
2	222	0.381243	0.226702	0.132912
2	223	0.233163	0.257201	0.181861
2	224	0.321021	0.0912829	0.0528733
2	225	0.036761	0.216884	0.12799
2	226	0.0355055	0.267966	0.133592
2	227	0.100277	0.132541	0.0859054
2	228	0.043102	0.125111	0.235752
2	229	0.0973117	0.118629	0.0982429
2	230	0.0393594	0.379051	0.196516
2	231	0.0377801	0.0925204	0.286765
2	232	0.253923	0.134747	0.0942771
2	233	0.090257	0.410771	0.214445
2	234	0.071812	0.176038	0.152791
2	235	0.118482	0.394323	0.223019
2	236	0.248912	0.149996	0.0898917
2	237	0.033894	0.327328	0.189456
2	238	0.034459	0.399119	0.260911
2	239	0.0421063	0.252466	0.150465
2	240	0.0412316	0.28147	0.168347
2	241	0.0346764	0.229845	0.330531
2	242	0.129526	0.157699	0.238309
2	243	0.0831344	0.0860575	0.0754359
2	244	0.103631	0.10169	0.0706048
2	245	0.227804	0.107166	0.0777601
2	246	0.0328908	0.170863	0.342084
2	247	0.225258	0.10675	0.0751697
2	248	0.0861596	0.219508	0.128294
2	249	0.173105	0.232801	0.117737
2	250	0.150646	0.281985	0.150266
2	251	0.154593	0.181966	0.0990863
2	252	0.167817	0.232034	0.118068
2	253	0.0355721	0.377748	0.247397
2	254	0.158963	0.182998	0.0896822
2	255	0.0348827	0.240926	0.143941
2	256	0.11195	0.198549	0.0893778
2	257	0.0485938	0.0801905	0.254633
2	258	0.033343	0.117262	0.349809
2	259	0.13972	0.0856869	0.0422942
2	260	0.0341942	0.234672	0.11422
2	261	0.101445	0.0717808	0.0437282
2	262	0.0742837	0.211069	0.115191
2	263	0.0302948	0.0488118	0.158018
2	264	0.03112	0.151939	0.360294
2	265	0.160046	0.1395	0.0726334
2	266	0.0412754	0.215192	0.342585
2	267	0.232559	0.147284	0.092278
2	268	0.225885	0.247262	0.109744
2	269	0.041958	0.225139	0.326791
2	270	0.0319425	0.320246	0.196132
2	271	0.340131	0.208004	0.155334
2	272	0.033879	0.0891189	0.36529
2	273	0.0593281	0.304782	0.122612
2	274	0.160148	0.282124	0.156634
2	275	0.20014	0.153977	0.106182
2	276	0.149668	0.153868	0.108001
2	277	0.243703	0.262321	0.123883
2	278	0.0678776	0.158889	0.439209
2	279	0.183685	0.179621	0.0856758
2	280	0.0800966	0.19378	0.168244
2	281	0.0390829	0.115256	0.213428
2	282	0.152438	0.0829213	0.0471644
2	283	0.125118	0.322961	0.172857
2	284	0.0666163	0.138031	0.0960331
2	285	0.175594	0.207324	0.212854
2	286	0.203575	0.152565	0.0770539
2	287	0.215692	0.260454	0.150116
2	288	0.16293	0.27258	0.24508
2	289	0.0318812	0.0867374	0.25481
2	290	0.235812	0.235594	0.131661
2	291	0.399813	0.205205	0.110671
2	292	0.0703444	0.168153	0.0898204
2	293	0.0305355	0.111054	0.258078
2	294	0.167177	0.200721	0.0964025
2	295	0.154428	0.148296	0.0843799
2	296	0.0285061	0.18618	0.136188
2	297	0.0311743	0.292943	0.197055
2	298	0.162902	0.127391	0.0936267
2	299	0.0341189	0.33421	0.364615
2	300	0.122549	0.158536	0.0813895
2	301	0.135203	0.0915605	0.0565595
2	302	0.205683	0.117237	0.0829617
2	303	0.218539	0.114564	0.0733023
2	304	0.251192	0.0807843	0.0595098
2	305	0.170581	0.126572	0.0794617
2	306	0.156922	0.111588	0.0663193
2	307	0.0338799	0.162604	0.252456
2	308	0.131468	0.0576845	0.039896
2	309	0.162448	0.125562	0.071921
2	310	0.127505	0.053591	0.0298573
2	311	0.0334036	0.31089	0.382011
2	312	0.136328	0.0973112	0.0611814
2	313	0.151875	0.214277	0.133497
2	314	0.0339349	0.135316	0.227637
2	315	0.0446595	0.126904	0.37987
2	316	0.0303522	0.0539533	0.345765
2	317	0.0297705	0.0759727	0.366286
2	318	0.212496	0.0730825	0.0550197
2	319	0.0613405	0.16365	0.125523
2	320	0.375537	0.0576495	0.0440382
2	321	0.0567169	0.143105	0.0855939
2	322	0.0347026	0.214978	0.149932
2	323	0.483335	0.0564057	0.0431501
2	324	0.0329071	0.0548201	0.195465
2	325	0.0784314	0.0470588	0.0509804
2	326	0.036254	0.191033	0.158641
2	327	0.368454	0.0361425	0.0261767
2	328	0.028608	0.184498	0.140286
2	329	0.0395319	0.215062	0.173166
2	330	0.0747581	0.0794802	0.0438466
2	331	0.0502874	0.11794	0.0622436
2	332	0.0518958	0.0658542	0.0359495
2	333	0.0357052	0.160057	0.084847
2	334	0.046885	0.0759715	0.0368396
2	335	0.0705411	0.0745569	0.0490798
2	336	0.0300988	0.0847249	0.052876
2	337	0.102015	0.0874381	0.289964
2	338	0.03503	0.136388	0.0709359
2	339	0.0350973	0.0913519	0.0587074
2	340	0.420276	0.0856834	0.0531699
2	341	0.242338	0.0996748	0.0688551
2	342	0.27182	0.318537	0.203879
2	343	0.126538	0.186087	0.395668
2	344	0.243894	0.148259	0.1449
2	345	0.307975	0.0867797	0.0804202
2	346	0.296188	0.0543729	0.0528414
2	347	0.0614143	0.354246	0.236824
2	348	0.116488	0.264601	0.129942
2	349	0.145835	0.145304	0.0849042
2	350	0.127277	0.251972	0.12783
2	351	0.308149	0.301586	0.140025
2	352	0.226514	0.237055	0.116652
2	353	0.362652	0.187255	0.0806932
2	354	0.165999	0.117892	0.0746569
2	355	0.046065	0.452055	0.18837
2	356	0.0353689	0.341892	0.177603
2	357	0.0432182	0.409102	0.200261
2	358	0.0573969	0.269965	0.134961
2	359	0.0972666	0.307112	0.15767
2	360	0.0665881	0.158283	0.313902
2	361	0.049478	0.303309	0.29881
2	362	0.253499	0.461532	0.293167
2	363	0.0752611	0.245003	0.151141
2	364	0.203426	0.425501	0.24744
2	365	0.150619	0.275805	0.211274
2	366	0.0473692	0.279842	0.170348
2	367	0.175018	0.459524	0.301194
2	368	0.229059	0.273972	0.136781
2	369	0.0484568	0.261921	0.257698
2	370	0.0423279	0.250751	0.117793
2	371	0.0459521	0.172629	0.09261
2	372	0.0472605	0.24869	0.12762
2	373	0.0390598	0.23947	0.114628
2	374	0.0744009	0.362303	0.195711
2	375	0.0546923	0.0941534	0.055219
2	376	0.0478525	0.207376	0.15866
2	377	0.0437573	0.34011	0.188747
2	378	0.0437941	0.415127	0.20199
2	379	0.0355519	0.173474	0.089634
2	380	0.463011	0.130821	0.131573
2	381	0.051077	0.264887	0.152321
2	382	0.111827	0.195912	0.112982
2	383	0.360814	0.227553	0.130893
2	384	0.305491	0.246726	0.137202
2	385	0.175712	0.164879	0.0795104
2	386	0.21463	0.234638	0.29319
2	387	0.0599337	0.216825	0.110244
2	388	0.0508227	0.305478	0.208089
2	389	0.281724	0.096137	0.0750293
2	390	0.179888	0.0901277	0.0545517
2	391	0.224405	0.0588468	0.0379524
2	392	0.0561654	0.2937	0.213124
2	393	0.144326	0.0766488	0.0596808
2	394	0.0523708	0.399804	0.248895
2	395	0.14053	0.0577525	0.0460671
2	396	0.0710309	0.193901	0.132439
2	397	0.316263	0.0622446	0.0590826
2	398	0.288306	0.0847329	0.0508285
2	399	0.130154	0.0905574	0.0502184
2	400	0.231257	0.0432427	0.0278057
2	401	0.0802647	0.153548	0.106356
2	402	0.0388092	0.112119	0.0608561
2	403	0.0452962	0.349498	0.207215
2	404	0.0397829	0.389644	0.293886
2	405	0.02962	0.132062	0.0569141
2	406	0.034057	0.115328	0.0577349
2	407	0.0344519	0.156882	0.0687625
2	408	0.0365541	0.199495	0.080601
2	409	0.0349392	0.0938373	0.0850572
2	410	0.0331674	0.148003	0.0954248
2	411	0.0791664	0.0385755	0.0255827
2	412	0.0735666	0.0848984	0.0482282
2	413	0.080383	0.100037	0.0980208
2	414	0.0397233	0.297684	0.126099
2	415	0.0434247	0.142658	0.254525
2	416	0.032865	0.117463	0.0816493
2	417	0.185733	0.171444	0.11049
2	418	0.0469215	0.157606	0.0865587
2	419	0.0321282	0.0852524	0.0514696
2	420	0.045179	0.0637328	0.0369831
2	421	0.0400217	0.126493	0.0939212
2	422	0.203101	0.125923	0.0833673
2	423	0.0366711	0.157098	0.0810231
2	424	0.11591	0.0945625	0.050443
2	425	0.0908255	0.0358122	0.0272616
2	426	0.0368511	0.0659563	0.0492191
2	427	0.0847446	0.0843437	0.0564134
2	428	0.0434821	0.0792915	0.05302
2	429	0.040759	0.0702948	0.0436635
2	430	0.0347212	0.100504	0.0583148
2	431	0.0386908	0.0477937	0.0412104
2	432	0.0344106	0.0440036	0.0518354
2	433	0.0371225	0.224531	0.251982
2	434	0.0428452	0.102985	0.0743939
3	1	0.0289893	0.048283	0.0789514
3	2	0.0940287	0.0322714	0.016358
3	3	0.0338529	0.0780023	0.323412
3	4	0.122584	0.0376663	0.0346696
3	5	0.0483191	0.0779526	0.0540008
3	6	0.0469128	0.0933117	0.0800487
3	7	0.029271	0.0784689	0.0658598
3	8	0.152212	0.0409143	0.0374808
3	9	0.0328299	0.191135	0.188326
3	10	0.0360541	0.037037	0.0779855
3	11	0.0291052	0.133214	0.107253
3	12	0.0691705	0.102971	0.0992206
3	13	0.0374579	0.185573	0.166002
3	14	0.0298383	0.207892	0.238019
3	15	0.234973	0.0502518	0.0595521
3	16	0.106431	0.0360549	0.0310928
3	17	0.0323272	0.0519498	0.0901667
3	18	0.037348	0.2031	0.172538
3	19	0.0349142	0.132925	0.10652
3	20	0.028946	0.0875737	0.263165
3	21	0.0611734	0.134644	0.128577
3	22	0.0449451	0.138162	0.115861
3	23	0.137737	0.0365846	0.0358212
3	24	0.0308465	0.132221	0.122292
3	25	0.0325623	0.105073	0.166567
3	26	0.0363114	0.141029	0.129564
3	27	0.28397	0.0608019	0.0620672
3	28	0.0316228	0.105408	0.182403
3	29	0.108692	0.100669	0.105717
3	30	0.0315874	0.148442	0.308148
3	31	0.0320924	0.189594	0.232104
3	32	0.0529954	0.113712	0.116405
3	33	0.0871311	0.0334641	0.0296871
3	34	0.2001	0.0478585	0.0410957
3	35	0.23398	0.0739438	0.0634577
3	36	0.0343923	0.140123	0.102938
3	37	0.0320433	0.0433953	0.0683007
3	38	0.163712	0.101371	0.105874
3	39	0.0331453	0.143379	0.113511
3	40	0.150971	0.0587953	0.0535666
3	41	0.144257	0.0498633	0.0427855
3	42	0.0376016	0.148221	0.215021
3	43	0.143949	0.0959527	0.0750467
3	44	0.0769602	0.0360638	0.0282256
3	45	0.101541	0.108941	0.0825934
3	46	0.143062	0.0441319	0.0385474
3	47	0.0294388	0.18525	0.105596
3	48	0.250171	0.0397463	0.0288552
3	49	0.0547883	0.134101	0.0781685
3	50	0.0942937	0.199479	0.112613
3	51	0.0743426	0.129934	0.112008
3	52	0.0316597	0.154692	0.0942017
3	53	0.0311568	0.154165	0.311563
3	54	0.0349236	0.18277	0.101266
3	55	0.033467	0.161408	0.217669
3	56	0.214304	0.0435578	0.0330705
3	57	0.129415	0.0828603	0.0609861
3	58	0.206492	0.0569687	0.0416193
3	59	0.157626	0.0851713	0.0701349
3	60	0.138709	0.0719971	0.0576938
3	61	0.0751551	0.0566096	0.0585604
3	62	0.0306658	0.0354651	0.178659
3	63	0.0954757	0.162614	0.0842193
3	64	0.0727686	0.097451	0.0562745
3	65	0.0466909	0.130767	0.0804954
3	66	0.0712992	0.0924338	0.0711795
3	67	0.0315986	0.201669	0.1089
3	68	0.0366013	0.190575	0.104822
3	69	0.0429	0.137525	0.110101
3	70	0.124073	0.113736	0.0884164
3	71	0.0295639	0.11174	0.276219
3	72	0.046015	0.133422	0.103258
3	73	0.102323	0.0701107	0.0561899
3	74	0.0840913	0.123555	0.0707021
3	75	0.0392247	0.146783	0.11051
3	76	0.180556	0.0424541	0.0394492
3	77	0.118418	0.0794382	0.0662565
3	78	0.0749209	0.0538267	0.0519924
3	79	0.0293894	0.122061	0.0915381
3	80	0.0310318	0.116089	0.162018
3	81	0.0346996	0.04926	0.0762935
3	82	0.176477	0.0850542	0.0641643
3	83	0.0306153	0.188461	0.258742
3	84	0.0301802	0.103001	0.0748013
3	85	0.156449	0.0856649	0.0628543
3	86	0.0907103	0.0897101	0.0586823
3	87	0.0588665	0.0836852	0.0532474
3	88	0.0322394	0.147332	0.17406
3	89	0.027772	0.0988766	0.0702533
3	90	0.106052	0.0692048	0.0675342
3	91	0.0345314	0.158229	0.2829
3	92	0.0358826	0.120148	0.228639
3	93	0.174921	0.0913316	0.0760843
3	94	0.286778	0.109863	0.0879065
3	95	0.11142	0.113485	0.0831962
3	96	0.0775192	0.0976338	0.0764472
3	97	0.202756	0.0534433	0.0585605
3	98	0.242165	0.116512	0.0857815
3	99	0.172945	0.0933104	0.0670521
3	100	0.0348149	0.129142	0.358861
3	101	0.0357346	0.13312	0.0823529
3	102	0.0601524	0.0404795	0.0430908
3	103	0.0418355	0.138274	0.0948858
3	104	0.0302288	0.180895	0.0907491
3	105	0.0321392	0.0336134	0.0940882
3	106	0.215355	0.139361	0.0829611
3	107	0.156643	0.10246	0.0683351
3	108	0.110364	0.115588	0.0818533
3	109	0.0296241	0.0669165	0.0797053
3	110	0.041794	0.0751959	0.0609757
3	111	0.0299947	0.0363058	0.0819868
3	112	0.101028	0.107862	0.0683816
3	113	0.0315621	0.0950773	0.0724602
3	114	0.0319828	0.0909471	0.0870597
3	115	0.148522	0.120558	0.0763619
3	116	0.138856	0.117657	0.0843692
3	117	0.0315305	0.135666	0.275498
3	118	0.147799	0.112369	0.0679936
3	119	0.0290748	0.137935	0.104323
3	120	0.0475842	0.118172	0.0780688
3	121	0.166851	0.11153	0.0795235
3	122	0.0292112	0.179764	0.0992105
3	123	0.17319	0.0687993	0.054832
3	124	0.0322096	0.14053	0.0748647
3	125	0.135382	0.14052	0.0956645
3	126	0.0294163	0.100328	0.19325
3	127	0.0277005	0.116744	0.0806892
3	128	0.237749	0.0393829	0.0341668
3	129	0.187202	0.0515928	0.0496072
3	130	0.0407176	0.0864414	0.0540676
3	131	0.0355529	0.253243	0.142693
3	132	0.0384979	0.142971	0.335554
3	133	0.0647583	0.110108	0.0673587
3	134	0.0284716	0.113132	0.175855
3	135	0.180677	0.0960584	0.0607198
3	136	0.0365941	0.100204	0.0765821
3	137	0.154199	0.0492154	0.0393505
3	138	0.152887	0.102942	0.0658796
3	139	0.03073	0.0944389	0.0632554
3	140	0.0358457	0.13899	0.0637781
3	141	0.0864309	0.114222	0.0800604
3	142	0.0802186	0.076459	0.0567413
3	143	0.0363737	0.0983256	0.0607953
3	144	0.0446478	0.0746357	0.0480077
3	145	0.177783	0.0822295	0.0644282
3	146	0.109062	0.0948833	0.0731886
3	147	0.0350267	0.231266	0.131649
3	148	0.0340756	0.079607	0.357223
3	149	0.066859	0.132284	0.108207
3	150	0.030524	0.173426	0.256857
3	151	0.09301	0.0504216	0.0388515
3	152	0.0925211	0.180262	0.132091
3	153	0.0355175	0.154008	0.101793
3	154	0.130623	0.0489319	0.0332173
3	155	0.0304786	0.14061	0.147338
3	156	0.109569	0.0784969	0.0589109
3	157	0.0316645	0.136476	0.0708315
3	158	0.0317683	0.146882	0.0991699
3	159	0.0341655	0.195087	0.102953
3	160	0.0351597	0.0944216	0.0590515
3	161	0.0349786	0.0735632	0.168162
3	162	0.0355535	0.0494865	0.0783795
3	163	0.0644073	0.104134	0.0961334
3	164	0.0354684	0.0943417	0.0577778
3	165	0.0279448	0.126251	0.194556
3	166	0.0989978	0.0485893	0.0560621
3	167	0.0451402	0.111872	0.071599
3	168	0.0333983	0.205705	0.1971
3	169	0.0455023	0.162228	0.107016
3	170	0.0392504	0.164387	0.158424
3	171	0.0352226	0.113326	0.0814947
3	172	0.0340947	0.217345	0.119493
3	173	0.0289779	0.107699	0.118638
3	174	0.0433603	0.104879	0.0594183
3	175	0.103285	0.0949788	0.0745283
3	176	0.0319885	0.192225	0.105287
3	177	0.0486275	0.11217	0.0850249
3	178	0.0607796	0.103355	0.0903552
3	179	0.0300245	0.0423203	0.081604
3	180	0.121623	0.0586008	0.0505822
3	181	0.0319229	0.123982	0.106602
3	182	0.0513643	0.151889	0.121383
3	183	0.0290925	0.131436	0.187332
3	184	0.035121	0.165358	0.0851235
3	185	0.0349357	0.12121	0.110028
3	186	0.0349239	0.165748	0.0871041
3	187	0.172157	0.0449384	0.03224
3	188	0.0501725	0.101582	0.0740499
3	189	0.0378246	0.175987	0.19411
3	190	0.100345	0.0706566	0.0504583
3	191	0.027451	0.103992	0.073749
3	192	0.0375874	0.171935	0.0891219
3	193	0.176011	0.0400886	0.0294217
3	194	0.0304989	0.231936	0.172735
3	195	0.0360226	0.138684	0.262187
3	196	0.166894	0.0486453	0.0367392
3	197	0.186895	0.0417647	0.0343456
3	198	0.187262	0.0555166	0.0444644
3	199	0.0532106	0.167304	0.126283
3	200	0.0809354	0.0677091	0.0689336
3	201	0.0370049	0.145019	0.0721323
3	202	0.132142	0.0482413	0.0427034
3	203	0.0855424	0.177703	0.133993
3	204	0.103181	0.160925	0.137412
3	205	0.130539	0.0601016	0.0465746
3	206	0.181913	0.0349477	0.0253771
3	207	0.0306256	0.109563	0.0748471
3	208	0.0314921	0.0362267	0.106851
3	209	0.0309598	0.102161	0.0736097
3	210	0.155019	0.0793842	0.0924609
3	211	0.0289149	0.128545	0.0913124
3	212	0.111964	0.166317	0.143894
3	213	0.0285252	0.215779	0.153507
3	214	0.0599254	0.0716833	0.0500086
3	215	0.162035	0.140243	0.095709
3	216	0.086122	0.116236	0.103677
3	217	0.104158	0.0410646	0.0296684
3	218	0.0286275	0.138431	0.0748833
3	219	0.0712871	0.0702083	0.0529005
3	220	0.0377137	0.143712	0.122078
3	221	0.0658072	0.0606188	0.0445124
3	222	0.143304	0.0669828	0.0551326
3	223	0.0318885	0.0358617	0.0924923
3	224	0.0315222	0.106394	0.0678201
3	225	0.0290716	0.0860882	0.192525
3	226	0.0281055	0.169419	0.186812
3	227	0.0410242	0.159642	0.130825
3	228	0.0334885	0.118026	0.103227
3	229	0.0341029	0.0870307	0.0615807
3	230	0.160018	0.122878	0.132578
3	231	0.0282882	0.0941771	0.199076
3	232	0.0951294	0.141218	0.120606
3	233	0.0505231	0.0899573	0.0763391
3	234	0.0302197	0.134319	0.0782836
3	235	0.0311247	0.12631	0.11192
3	236	0.0695479	0.139417	0.148569
3	237	0.0306316	0.121695	0.280906
3	238	0.0292568	0.0451889	0.118662
3	239	0.029786	0.182997	0.115695
3	240	0.0300431	0.101788	0.071812
3	241	0.0354687	0.0932682	0.0622098
3	242	0.0321938	0.100328	0.0701084
3	243	0.0318744	0.107388	0.0708884
3	244	0.0379189	0.130439	0.0816993
3	245	0.0427451	0.0947855	0.0712623
3	246	0.0316389	0.105951	0.0643063
3	247	0.0306237	0.155592	0.0864716
3	248	0.0327612	0.127136	0.0784249
3	249	0.105643	0.0386887	0.0284496
3	250	0.0338463	0.141977	0.0853069
3	251	0.0340008	0.12495	0.226797
3	252	0.0369462	0.119533	0.0793826
3	253	0.0487139	0.109585	0.0888734
3	254	0.0309868	0.185737	0.153653
3	255	0.032528	0.278309	0.208905
3	256	0.0344356	0.105987	0.0758441
3	257	0.0316014	0.293487	0.196678
3	258	0.0341544	0.231538	0.126997
3	259	0.0340113	0.201365	0.124175
3	260	0.0325605	0.0803411	0.0630453
3	261	0.0380015	0.151913	0.086472
3	262	0.0303549	0.0957933	0.0668509
3	263	0.0351971	0.1365	0.077011
3	264	0.0452972	0.153861	0.109989
3	265	0.032697	0.266206	0.180191
3	266	0.0331246	0.0993029	0.0611795
3	267	0.0511136	0.132681	0.0767402
3	268	0.0300008	0.145912	0.0774936
3	269	0.0337847	0.171472	0.0918952
3	270	0.029652	0.130696	0.0768243
3	271	0.0344587	0.172626	0.0855669
3	272	0.0306275	0.15919	0.243363
3	273	0.0405254	0.157646	0.102954
3	274	0.0374029	0.043834	0.0711062
3	275	0.03146	0.2353	0.315449
3	276	0.0282609	0.139805	0.0737639
3	277	0.0369852	0.153954	0.0734529
3	278	0.0291254	0.193889	0.104541
3	279	0.029501	0.164643	0.0930408
3	280	0.0287907	0.241418	0.268375
3	281	0.0338913	0.21392	0.118757
3	282	0.0281678	0.132212	0.0778832
3	283	0.0288633	0.167544	0.240017
3	284	0.031741	0.0832022	0.063407
3	285	0.0299739	0.167835	0.105314
3	286	0.0804221	0.0451987	0.0354682
3	287	0.0470133	0.0742095	0.0463036
3	288	0.03508	0.157094	0.198924
3	289	0.277491	0.0679777	0.0680934
3	290	0.221196	0.0670954	0.0589843
3	291	0.0325841	0.162522	0.0804559
3	292	0.035791	0.115557	0.190598
3	293	0.0389221	0.0569846	0.0438629
3	294	0.0400959	0.0472393	0.0318435
3	295	0.0326169	0.0328167	0.0466992
3	296	0.0442177	0.186793	0.391942
3	297	0.0527381	0.263093	0.165303
3	298	0.036514	0.162211	0.151129
3	299	0.0353419	0.125177	0.119993
3	300	0.0321584	0.141901	0.086099
3	301	0.131055	0.134676	0.096742
3	302	0.0599586	0.125192	0.09203
3	303	0.0318298	0.0657991	0.0418945
3	304	0.0286784	0.062831	0.0389641
3	305	0.0716654	0.15868	0.156543
3	306	0.133203	0.107733	0.076903
3	307	0.0563046	0.154788	0.142816
3	308	0.124472	0.185943	0.164767
3	309	0.0806125	0.165602	0.122652
3	310	0.0746788	0.103999	0.10954
3	311	0.131154	0.0660539	0.0556548
3	312	0.0342972	0.179441	0.162331
3	313	0.0378216	0.078787	0.0448633
3	314	0.0380987	0.119603	0.0607453
3	315	0.0312704	0.0805611	0.04243
3	316	0.0302	0.098364	0.054593
3	317	0.0327986	0.0583086	0.044286
3	318	0.0303722	0.0636584	0.040187
3	319	0.102395	0.147273	0.126063
3	320	0.0345421	0.0426582	0.0313336
3	321	0.0344279	0.0690102	0.0375067
3	322	0.033988	0.0521055	0.0376897
3	323	0.0278362	0.0493231	0.0308928
3	324	0.0309245	0.0402113	0.0278935
3	325	0.0303956	0.0366195	0.0244927
3	326	0.0315108	0.0373604	0.0492342
3	327	0.0308172	0.0314324	0.0508608
3	328	0.031244	0.0904018	0.0462681
3	329	0.0309427	0.0527395	0.0359422
4	1	0.0492294	0.143526	0.126273
4	2	0.0298678	0.178063	0.300919
4	3	0.173175	0.0735987	0.0637552
4	4	0.0980662	0.142736	0.102427
4	5	0.1	0.0901961	0.0816993
4	6	0.139976	0.0881396	0.0709517
4	7	0.102331	0.127858	0.090945
4	8	0.183416	0.138794	0.125099
4	9	0.0333168	0.214423	0.257514
4	10	0.0326815	0.0642197	0.27412
4	11	0.0310978	0.162788	0.31838
4	12	0.0602097	0.233262	0.147116
4	13	0.268238	0.096456	0.0782122
4	14	0.0378793	0.367233	0.328835
4	15	0.124836	0.104246	0.0827772
4	16	0.0352515	0.125612	0.432974
4	17	0.181784	0.181324	0.123812
4	18	0.231293	0.100813	0.0775974
4	19	0.156895	0.130901	0.133111
4	20	0.114846	0.249951	0.162599
4	21	0.0795745	0.239867	0.183701
4	22	0.0342979	0.11637	0.267179
4	23	0.373858	0.0704689	0.055153
4	24	0.294716	0.0534093	0.0418526
4	25	0.0553231	0.227543	0.136873
4	26	0.0485913	0.136419	0.379448
4	27	0.0470588	0.172549	0.141176
4	28	0.241152	0.156794	0.140181
4	29	0.28374	0.0647492	0.0720399
4	30	0.0325601	0.269794	0.388946
4	31	0.0335754	0.321405	0.301174
4	32	0.201881	0.153664	0.1042
4	33	0.370343	0.0669656	0.0626775
4	34	0.0349865	0.318949	0.265626
4	35	0.259166	0.0999296	0.0978251
4	36	0.171213	0.0804763	0.0731329
4	37	0.178265	0.140128	0.108902
4	38	0.143185	0.16356	0.116179
4	39	0.0779161	0.186363	0.165164
4	40	0.322516	0.0391222	0.0349568
4	41	0.494789	0.0535276	0.054189
4	42	0.0624113	0.333584	0.317974
4	43	0.0853319	0.180857	0.153715
4	44	0.178658	0.138742	0.0814264
4	45	0.324676	0.118363	0.0886814
4	46	0.203423	0.0669567	0.0559864
4	47	0.152154	0.125926	0.0810215
4	48	0.178103	0.0590426	0.0592828
4	49	0.186325	0.0592267	0.079764
4	50	0.110336	0.174208	0.146518
4	51	0.0750187	0.175317	0.13216
4	52	0.0345721	0.300272	0.321589
4	53	0.0905957	0.189664	0.170511
4	54	0.205233	0.101585	0.0760861
4	55	0.10681	0.154919	0.0853025
4	56	0.299653	0.127209	0.073921
4	57	0.0321109	0.208226	0.307178
4	58	0.249298	0.167866	0.137818
4	59	0.583524	0.0452966	0.0467438
4	60	0.19493	0.0842283	0.0723021
4	61	0.383074	0.133369	0.0699244
4	62	0.214639	0.112585	0.0845498
4	63	0.130285	0.170206	0.0865375
4	64	0.134502	0.141294	0.0849255
4	65	0.512034	0.0386571	0.0431642
4	66	0.0614276	0.265814	0.141021
4	67	0.188195	0.101286	0.0619284
4	68	0.190307	0.046062	0.047226
4	69	0.0435336	0.189224	0.167266
4	70	0.0333876	0.139393	0.293179
4	71	0.108313	0.224248	0.128959
4	72	0.37566	0.132533	0.0810811
4	73	0.248249	0.0413966	0.0227241
4	74	0.268784	0.0494128	0.0517513
4	75	0.281893	0.0771769	0.0628073
4	76	0.239881	0.0727515	0.0797515
4	77	0.0480459	0.390476	0.229034
4	78	0.279292	0.158031	0.0805814
4	79	0.425391	0.141241	0.0887972
4	80	0.357891	0.152221	0.0955521
4	81	0.266974	0.123355	0.0710362
4	82	0.0578723	0.278528	0.144787
4	83	0.0395445	0.122555	0.269385
4	84	0.255687	0.0433381	0.0237851
4	85	0.0395812	0.287223	0.19598
4	86	0.262508	0.0613186	0.0516523
4	87	0.174257	0.0970411	0.0703943
4	88	0.223096	0.198712	0.128493
4	89	0.10385	0.121561	0.0883549
4	90	0.280069	0.13002	0.105571
4	91	0.308359	0.0470341	0.037548
4	92	0.221211	0.0866802	0.0568821
4	93	0.364298	0.0984784	0.0680522
4	94	0.02966	0.0891887	0.207721
4	95	0.15731	0.109116	0.0813909
4	96	0.288038	0.0718973	0.0526618
4	97	0.231449	0.0690945	0.0438458
4	98	0.328195	0.0998648	0.0824109
4	99	0.141232	0.185574	0.153169
4	100	0.167222	0.0783134	0.0465871
4	101	0.0346795	0.056175	0.20158
4	102	0.469698	0.044227	0.0301031
4	103	0.0347116	0.350476	0.308063
4	104	0.255207	0.174338	0.092747
4	105	0.313895	0.0504824	0.030961
4	106	0.0437206	0.384942	0.367219
4	107	0.188604	0.221771	0.193989
4	108	0.158625	0.0541201	0.0462398
4	109	0.194583	0.0478498	0.0370954
4	110	0.292791	0.192918	0.106678
4	111	0.233052	0.123058	0.0811927
4	112	0.0546266	0.377791	0.312568
4	113	0.0902522	0.26236	0.191836
4	114	0.0633963	0.289699	0.302729
4	115	0.247988	0.146932	0.0699367
4	116	0.255411	0.16544	0.0921399
4	117	0.0416417	0.140977	0.31115
4	118	0.104498	0.189605	0.118062
4	119	0.163465	0.172747	0.0915221
4	120	0.266502	0.0672225	0.0584937
4	121	0.263137	0.041955	0.0226182
4	122	0.0685366	0.259557	0.173457
4	123	0.0417081	0.0846589	0.259369
4	124	0.0376653	0.19295	0.211035
4	125	0.294146	0.11583	0.0461884
4	126	0.424509	0.0754936	0.0661052
4	127	0.280497	0.174435	0.113255
4	128	0.22322	0.141054	0.0895777
4	129	0.239678	0.0847586	0.0544864
4	130	0.0479632	0.376347	0.332297
4	131	0.0468119	0.339657	0.244701
4	132	0.0529986	0.225691	0.146685
4	133	0.239442	0.189054	0.0989107
4	134	0.195556	0.0613227	0.0528849
4	135	0.255806	0.0736964	0.0685747
4	136	0.373044	0.0488612	0.0371295
4	137	0.0363986	0.22841	0.237961
4	138	0.0996132	0.159824	0.489816
4	139	0.0450487	0.221451	0.392145
4	140	0.12237	0.226385	0.209586
4	141	0.15752	0.144464	0.082059
4	142	0.18189	0.0592338	0.0349983
4	143	0.0430787	0.224217	0.151756
4	144	0.216291	0.0520137	0.0274208
4	145	0.20673	0.343336	0.253579
4	146	0.0702476	0.348288	0.229952
4	147	0.152714	0.140599	0.0959742
4	148	0.252431	0.0754008	0.0656716
4	149	0.242104	0.045416	0.0381227
4	150	0.288463	0.143581	0.0704599
4	151	0.239169	0.116201	0.082036
4	152	0.131848	0.185682	0.135779
4	153	0.339463	0.162789	0.0831105
4	154	0.356429	0.0809689	0.0414487
4	155	0.46961	0.0873194	0.0681739
4	156	0.0373801	0.322184	0.202743
4	157	0.0351136	0.451695	0.305081
4	158	0.0536579	0.197215	0.370415
4	159	0.033196	0.413215	0.232405
4	160	0.111883	0.192933	0.156031
4	161	0.0438885	0.310365	0.217073
4	162	0.361602	0.0674746	0.0680461
4	163	0.115421	0.290219	0.221122
4	164	0.305807	0.109376	0.0741067
4	165	0.0991081	0.297919	0.16494
4	166	0.117647	0.173856	0.054902
4	167	0.0331426	0.183131	0.322156
4	168	0.058193	0.213807	0.196709
4	169	0.165268	0.0838833	0.0492946
4	170	0.125302	0.184071	0.127876
4	171	0.102692	0.195118	0.114827
4	172	0.102337	0.139754	0.102954
4	173	0.0393752	0.411395	0.23786
4	174	0.354965	0.0901193	0.057428
4	175	0.17882	0.0777184	0.0430562
4	176	0.0426623	0.240348	0.2192
4	177	0.115344	0.14014	0.0753706
4	178	0.1468	0.197352	0.145962
4	179	0.32625	0.0687747	0.0605182
4	180	0.0334457	0.156	0.272139
4	181	0.138777	0.171222	0.102029
4	182	0.0342617	0.141024	0.344378
4	183	0.121188	0.177261	0.0716885
4	184	0.0801413	0.121823	0.115349
4	185	0.0390561	0.137044	0.297515
4	186	0.160546	0.103726	0.0687464
4	187	0.064634	0.232255	0.208497
4	188	0.268693	0.0682353	0.0545051
4	189	0.257383	0.0913881	0.052766
4	190	0.0424968	0.252647	0.170505
4	191	0.169573	0.106628	0.0790994
4	192	0.0321429	0.0964189	0.387743
4	193	0.245066	0.0691877	0.0469548
4	194	0.0869893	0.165498	0.107331
4	195	0.0968171	0.23057	0.132069
4	196	0.324649	0.108458	0.0704811
4	197	0.0779902	0.195098	0.109134
4	198	0.225399	0.322491	0.184088
4	199	0.0434857	0.205867	0.245
4	200	0.197977	0.120809	0.21812
4	201	0.231917	0.213156	0.140413
4	202	0.166808	0.102139	0.0740616
4	203	0.0363175	0.150678	0.364698
4	204	0.155886	0.19043	0.113584
4	205	0.0737652	0.265335	0.382287
4	206	0.307564	0.127065	0.0749352
4	207	0.183344	0.0485628	0.0416444
4	208	0.169928	0.126978	0.0814504
4	209	0.0389361	0.106222	0.261022
4	210	0.117182	0.0963462	0.0705331
4	211	0.16583	0.105771	0.0791562
4	212	0.0331612	0.0838031	0.277624
4	213	0.0318922	0.117758	0.276533
4	214	0.0405982	0.292066	0.493483
4	215	0.0698039	0.147451	0.10902
4	216	0.141583	0.0704743	0.0542185
4	217	0.119959	0.258861	0.165978
4	218	0.0764706	0.227451	0.105882
4	219	0.0363481	0.185683	0.357951
4	220	0.0389078	0.057357	0.271026
4	221	0.151804	0.135215	0.0948786
4	222	0.220047	0.036513	0.0289121
4	223	0.250343	0.076392	0.0673043
4	224	0.222415	0.128914	0.10028
4	225	0.0484664	0.140947	0.368143
4	226	0.0345361	0.0385579	0.311477
4	227	0.291557	0.0994136	0.0661261
4	228	0.131114	0.140781	0.0996662
4	229	0.255323	0.110254	0.101835
4	230	0.374358	0.0411129	0.0288592
4	231	0.315485	0.15071	0.104232
4	232	0.0428088	0.41814	0.32181
4	233	0.0346996	0.0763835	0.285151
4	234	0.0439728	0.267417	0.198975
4	235	0.12384	0.147717	0.0989401
4	236	0.221078	0.060983	0.0419051
4	237	0.0351288	0.204199	0.344622
4	238	0.033076	0.204767	0.380594
4	239	0.0928831	0.370102	0.267516
4	240	0.17082	0.196712	0.126945
4	241	0.0552127	0.302663	0.234231
4	242	0.0548687	0.206996	0.163393
4	243	0.247491	0.0619861	0.0457306
4	244	0.0762962	0.269885	0.214469
4	245	0.358409	0.0533478	0.0322261
4	246	0.134282	0.126174	0.108193
4	247	0.0455904	0.324302	0.275936
4	248	0.160976	0.141426	0.100132
4	249	0.0402726	0.237175	0.333293
4	250	0.130133	0.142452	0.108403
4	251	0.243788	0.0454285	0.0337506
4	252	0.0367979	0.328797	0.361491
4	253	0.0405155	0.304021	0.172714
4	254	0.229096	0.0799167	0.0794656
4	255	0.0850498	0.231632	0.118589
4	256	0.0369707	0.293482	0.195895
4	257	0.285808	0.0915802	0.0661489
4	258	0.0331396	0.373657	0.287352
4	259	0.0574247	0.216571	0.155655
4	260	0.173774	0.0698089	0.0629307
4	261	0.0331286	0.234166	0.298339
4	262	0.0338355	0.228694	0.156074
4	263	0.0332593	0.481084	0.345529
4	264	0.150532	0.159261	0.117031
4	265	0.236166	0.16202	0.110275
4	266	0.0842029	0.505644	0.413581
4	267	0.0518223	0.230232	0.177376
4	268	0.0399554	0.267747	0.193002
4	269	0.0409933	0.0926753	0.330636
4	270	0.0411512	0.326528	0.217938
4	271	0.0373555	0.0474467	0.235675
4	272	0.0377637	0.380348	0.388004
4	273	0.219505	0.211154	0.156252
4	274	0.0331672	0.230357	0.225675
4	275	0.051921	0.269352	0.242409
4	276	0.0912668	0.160591	0.108566
4	277	0.0402497	0.322401	0.193985
4	278	0.154216	0.199965	0.151235
4	279	0.0369505	0.0780909	0.333196
4	280	0.0697648	0.239837	0.262864
4	281	0.0317278	0.220054	0.217407
4	282	0.0329868	0.167399	0.292135
4	283	0.0357089	0.150207	0.268948
4	284	0.0432733	0.146378	0.445686
4	285	0.0741382	0.188536	0.152582
4	286	0.227537	0.0348235	0.0135045
4	287	0.0321105	0.0916403	0.241461
4	288	0.117201	0.150699	0.128098
4	289	0.0319093	0.1733	0.175612
4	290	0.0355982	0.276639	0.230876
4	291	0.115532	0.172522	0.175684
4	292	0.0339143	0.167044	0.211452
4	293	0.0354429	0.319689	0.378648
4	294	0.0304082	0.0886072	0.18751
4	295	0.119947	0.222166	0.200029
4	296	0.0561963	0.224962	0.16409
4	297	0.0294247	0.137893	0.225897
4	298	0.134676	0.265803	0.201331
4	299	0.150056	0.0677608	0.0626875
4	300	0.18823	0.0714902	0.064437
4	301	0.086519	0.23851	0.162101
4	302	0.0288998	0.0481986	0.277787
4	303	0.031605	0.244159	0.301459
4	304	0.204177	0.172712	0.10535
4	305	0.0309741	0.276187	0.201258
4	306	0.0329061	0.230999	0.397584
4	307	0.0336447	0.169305	0.450768
4	308	0.066552	0.26101	0.238671
4	309	0.0302511	0.123551	0.414092
4	310	0.0429358	0.243688	0.238061
4	311	0.0679446	0.177505	0.123217
4	312	0.0306147	0.280031	0.208998
4	313	0.0302684	0.0501809	0.187645
4	314	0.144967	0.161185	0.111122
4	315	0.0326825	0.295176	0.287375
4	316	0.0318834	0.239456	0.165683
4	317	0.0759911	0.219629	0.152962
4	318	0.107954	0.137678	0.369158
4	319	0.103422	0.368116	0.348813
4	320	0.275672	0.308907	0.194592
4	321	0.300811	0.225282	0.124576
4	322	0.170716	0.215164	0.140409
4	323	0.154387	0.223022	0.15888
4	324	0.262763	0.162422	0.107561
4	325	0.0602905	0.326556	0.361694
4	326	0.384241	0.128136	0.096169
4	327	0.293548	0.287271	0.141078
4	328	0.290406	0.230233	0.15378
4	329	0.141199	0.378564	0.205605
4	330	0.169463	0.341866	0.364367
4	331	0.389428	0.184059	0.251363
4	332	0.0559002	0.193041	0.282018
4	333	0.127861	0.105458	0.069877
4	334	0.0493662	0.30404	0.320711
4	335	0.329173	0.0718814	0.0607632
4	336	0.0492914	0.490351	0.385051
4	337	0.218589	0.211387	0.156112
4	338	0.0830245	0.11007	0.0659541
4	339	0.129016	0.0837775	0.0550157
4	340	0.218506	0.155037	0.0884584
4	341	0.153528	0.145449	0.402434
4	342	0.342984	0.184102	0.142693
4	343	0.247874	0.14063	0.097093
4	344	0.0813572	0.114435	0.0560136
4	345	0.0398886	0.139831	0.0699049
4	346	0.0841967	0.0748805	0.0827675
4	347	0.0746749	0.0793395	0.0860956
4	348	0.0766028	0.0780375	0.0528146
4	349	0.0309741	0.107096	0.0855092
4	350	0.0315417	0.150082	0.1127
4	351	0.0405804	0.138155	0.0747647
4	352	0.0308254	0.104416	0.0606896
4	353	0.0351009	0.197836	0.0776297
4	354	0.0317732	0.154319	0.0667638
4	355	0.0314396	0.0873418	0.0504864
4	356	0.0460616	0.0682041	0.0351331
4	357	0.0372508	0.164828	0.0774895
4	358	0.0326244	0.0934662	0.0539865
4	359	0.0449893	0.164424	0.0907311
4	360	0.0409161	0.0587017	0.0371884
4	361	0.0411591	0.079273	0.0650963
4	362	0.0402523	0.195799	0.382164
4	363	0.0324623	0.0745528	0.13372
4	364	0.0351969	0.0677848	0.0927456
4	365	0.0313662	0.0575798	0.0923092
4	366	0.0417522	0.129569	0.0701809
4	367	0.27775	0.0585878	0.0559863
4	368	0.197011	0.0485425	0.0445658
4	369	0.0750798	0.0880268	0.0674003
4	370	0.0398589	0.12637	0.076259
4	371	0.054264	0.0538679	0.0344086
4	372	0.0570856	0.0464863	0.0530127
4	373	0.0291752	0.0415251	0.0634547
4	374	0.0363882	0.102673	0.0694678
4	375	0.0401388	0.0999045	0.0650242
4	376	0.0285597	0.107841	0.0564377
4	377	0.0421028	0.127382	0.0673421
4	378	0.0988463	0.0465378	0.0448884
4	379	0.0539815	0.151759	0.0872173
4	380	0.0472516	0.0968385	0.0772417
4	381	0.0722529	0.0921569	0.0719569
4	382	0.0313001	0.221245	0.117348
4	383	0.0367102	0.15467	0.0943718
4	384	0.0447368	0.228262	0.121856
4	385	0.0526485	0.166738	0.106635
4	386	0.0331087	0.150109	0.0949172
4	387	0.0751301	0.107175	0.0654542
4	388	0.141879	0.321513	0.240436
4	389	0.0489233	0.331731	0.215214
4	390	0.147186	0.196169	0.127866
4	391	0.059309	0.498498	0.268058
4	392	0.240648	0.166899	0.0797164
4	393	0.487692	0.236869	0.114431
4	394	0.269014	0.0984072	0.0737557
4	395	0.0402062	0.131736	0.0856519
4	396	0.0448589	0.114416	0.0765344
4	397	0.0577483	0.0803002	0.0775746
4	398	0.0704837	0.0860157	0.0580522
4	399	0.0355993	0.0546779	0.0333353
4	400	0.0626226	0.0798186	0.0577647
4	401	0.104472	0.0479876	0.0316684
4	402	0.0870136	0.0699224	0.0506383
4	403	0.0647201	0.11039	0.0819939
4	404	0.0403827	0.170788	0.0824327
4	405	0.0508732	0.195415	0.110146
4	406	0.0345042	0.104461	0.076754
4	407	0.0444745	0.16435	0.111242
4	408	0.0874365	0.0867708	0.0590232
4	409	0.0441388	0.135701	0.116711
4	410	0.10181	0.0611946	0.0437828
4	411	0.0297505	0.0386945	0.0671096
4	412	0.0298799	0.101444	0.0644851
4	413	0.0332913	0.231785	0.324458
4	414	0.0405516	0.309235	0.417513
4	415	0.0517199	0.184347	0.188958
4	416	0.258043	0.0748763	0.0543404
4	417	0.0487422	0.107282	0.0655949
4	418	0.067618	0.0616911	0.118461
4	419	0.0623408	0.278694	0.464484
4	420	0.0625219	0.262267	0.261613
4	421	0.306708	0.148188	0.0826361
4	422	0.0516654	0.160092	0.0796337
4	423	0.0430534	0.113016	0.0658346
4	424	0.0306021	0.132106	0.0867846
4	425	0.0346564	0.100733	0.05672
4	426	0.0400777	0.072602	0.052761
4	427	0.044965	0.129225	0.0951557
4	428	0.0596049	0.160003	0.119276
4	429	0.0326142	0.135433	0.0727589
4	430	0.0319923	0.0718497	0.0426765
4	431	0.0755948	0.0586117	0.0685319
4	432	0.105841	0.300709	0.381074
4	433	0.0631704	0.0697624	0.0438642
4	434	0.0425354	0.0913998	0.0514553
4	435	0.0935522	0.0679885	0.0400969
4	436	0.0348368	0.101425	0.0597776
4	437	0.0398171	0.0892517	0.0573076
4	438	0.0327828	0.152475	0.102364
4	439	0.0310884	0.0844661	0.0683407
4	440	0.176683	0.524429	0.364331
4	441	0.311107	0.410365	0.342178
4	442	0.0913473	0.121594	0.0708412
4	443	0.251869	0.208425	0.132999
4	444	0.0485215	0.0719501	0.110825
4	445	0.104701	0.129777	0.0923127
4	446	0.0409892	0.160792	0.145404
4	447	0.209351	0.191976	0.1593
4	448	0.0365574	0.111521	0.061133
5	1	0.0440829	0.157592	0.132882
5	2	0.031669	0.198429	0.43274
5	3	0.0348081	0.27279	0.357692
5	4	0.0308141	0.0649974	0.281899
5	5	0.42045	0.155871	0.135456
5	6	0.0317625	0.0346201	0.318427
5	7	0.0347737	0.0753036	0.38107
5	8	0.501002	0.0547138	0.0532993
5	9	0.0396459	0.273401	0.267919
5	10	0.0304516	0.187403	0.290835
5	11	0.477141	0.104778	0.104964
5	12	0.104843	0.162715	0.127382
5	13	0.249158	0.0875915	0.0644207
5	14	0.0350396	0.263578	0.20915
5	15	0.0329425	0.139839	0.309061
5	16	0.0322278	0.231918	0.183577
5	17	0.0751937	0.178896	0.15401
5	18	0.0320514	0.103997	0.245089
5	19	0.324366	0.115541	0.107094
5	20	0.032552	0.269079	0.457093
5	21	0.0919292	0.151075	0.125516
5	22	0.0313725	0.0529412	0.154902
5	23	0.353958	0.054902	0.0413542
5	24	0.133964	0.10226	0.068007
5	25	0.0362698	0.242771	0.226161
5	26	0.161875	0.0817492	0.0592142
5	27	0.0374001	0.0614379	0.352171
5	28	0.168007	0.187202	0.303403
5	29	0.0298571	0.301416	0.294802
5	30	0.0377924	0.0591221	0.364726
5	31	0.0471991	0.217489	0.275507
5	32	0.0301347	0.285458	0.289599
5	33	0.053071	0.192503	0.199326
5	34	0.0568862	0.218834	0.146949
5	35	0.135208	0.176309	0.0959492
5	36	0.0373005	0.282231	0.189026
5	37	0.242562	0.0458921	0.0521258
5	38	0.105687	0.225846	0.217739
5	39	0.231796	0.0560917	0.0410751
5	40	0.0647579	0.286885	0.202479
5	41	0.034856	0.0766042	0.27311
5	42	0.316384	0.145828	0.125592
5	43	0.139344	0.176541	0.101122
5	44	0.382154	0.0607569	0.0487934
5	45	0.123481	0.225126	0.162093
5	46	0.209287	0.123874	0.0990412
5	47	0.0500839	0.276116	0.513887
5	48	0.0758578	0.199196	0.125299
5	49	0.0368436	0.296796	0.289654
5	50	0.407323	0.135081	0.120725
5	51	0.0843805	0.180557	0.383112
5	52	0.124881	0.0963259	0.0703979
5	53	0.0421165	0.254336	0.235999
5	54	0.202257	0.138809	0.0919478
5	55	0.0475345	0.125976	0.446488
5	56	0.216258	0.035866	0.0224764
5	57	0.0313066	0.132224	0.30725
5	58	0.0353585	0.062271	0.467591
5	59	0.0377232	0.102722	0.219052
5	60	0.0325269	0.101395	0.417162
5	61	0.115856	0.173507	0.0973535
5	62	0.0448511	0.266183	0.150733
5	63	0.211342	0.110296	0.0700825
5	64	0.0353511	0.168272	0.311099
5	65	0.337645	0.0399675	0.0392807
5	66	0.0428717	0.245577	0.361081
5	67	0.108675	0.24823	0.247924
5	68	0.197105	0.0462581	0.0277042
5	69	0.0632038	0.235521	0.201477
5	70	0.093821	0.181492	0.150148
5	71	0.100003	0.340937	0.311573
5	72	0.265238	0.062503	0.0484386
5	73	0.104429	0.249297	0.173295
5	74	0.0404904	0.321236	0.191069
5	75	0.0703054	0.173397	0.146078
5	76	0.0363597	0.285525	0.48423
5	77	0.197309	0.0423848	0.026818
5	78	0.169612	0.246436	0.173996
5	79	0.374328	0.0375756	0.0302219
5	80	0.147961	0.0573199	0.0509623
5	81	0.240915	0.21619	0.162241
5	82	0.305054	0.0939819	0.0554163
5	83	0.371001	0.0953702	0.0520362
5	84	0.293942	0.0764657	0.0478178
5	85	0.080935	0.193619	0.160009
5	86	0.112323	0.137032	0.108127
5	87	0.0504823	0.231536	0.189087
5	88	0.163074	0.217267	0.0921979
5	89	0.0416015	0.321057	0.346419
5	90	0.135599	0.161828	0.11959
5	91	0.0477171	0.340138	0.211014
5	92	0.0361004	0.413345	0.341938
5	93	0.167993	0.156284	0.131634
5	94	0.137007	0.208854	0.168336
5	95	0.0308123	0.28943	0.447754
5	96	0.276684	0.0466153	0.0404014
5	97	0.0363154	0.324561	0.184426
5	98	0.0329804	0.328336	0.3433
5	99	0.042839	0.380862	0.468691
5	100	0.29091	0.0561668	0.0344711
5	101	0.185146	0.0632312	0.0445309
5	102	0.0368119	0.0838789	0.211149
5	103	0.0335611	0.303645	0.229184
5	104	0.0557457	0.193048	0.286589
5	105	0.282242	0.0535344	0.0352941
5	106	0.0319052	0.283045	0.370578
5	107	0.0342841	0.0515794	0.252478
5	108	0.249106	0.272417	0.274082
5	109	0.0402405	0.321129	0.197637
5	110	0.142951	0.391262	0.208806
5	111	0.103096	0.147538	0.0817195
5	112	0.0387403	0.056975	0.172826
5	113	0.0312784	0.223297	0.268078
5	114	0.0310219	0.386554	0.363081
5	115	0.0346676	0.285942	0.200681
5	116	0.0381758	0.268629	0.26765
5	117	0.299682	0.0378801	0.0211026
5	118	0.284707	0.042856	0.0284716
5	119	0.0419663	0.405478	0.289363
5	120	0.249926	0.0452067	0.0566413
5	121	0.0323837	0.270711	0.308642
5	122	0.416247	0.0621368	0.0396941
5	123	0.0529873	0.227582	0.266567
5	124	0.259229	0.0379536	0.02836
5	125	0.0426806	0.375521	0.281737
5	126	0.173092	0.213903	0.136558
5	127	0.0324069	0.108343	0.451424
5	128	0.0298028	0.294888	0.35499
5	129	0.152575	0.138499	0.0664349
5	130	0.0498824	0.447851	0.309598
5	131	0.227977	0.0673457	0.040786
5	132	0.131264	0.336344	0.187255
5	133	0.111694	0.219355	0.149273
5	134	0.244755	0.0664931	0.07032
5	135	0.0372388	0.262568	0.349229
5	136	0.417686	0.0879709	0.0543678
5	137	0.21896	0.0847555	0.0496584
5	138	0.20749	0.0809921	0.0749786
5	139	0.0450413	0.45378	0.285019
5	140	0.271545	0.0996751	0.0650017
5	141	0.180958	0.0544304	0.043766
5	142	0.319094	0.0808203	0.0561093
5	143	0.383537	0.0910799	0.0455619
5	144	0.121249	0.333182	0.184457
5	145	0.0361959	0.0771836	0.226665
5	146	0.042766	0.275036	0.341672
5	147	0.280395	0.0382661	0.0315015
5	148	0.0875398	0.166283	0.127678
5	149	0.0398388	0.297142	0.238343
5	150	0.0338359	0.109071	0.353114
5	151	0.21811	0.0692349	0.0396487
5	152	0.0419699	0.276278	0.160195
5	153	0.0581649	0.272412	0.253661
5	154	0.222293	0.0815995	0.043002
5	155	0.0403958	0.243715	0.168984
5	156	0.0435702	0.157496	0.298122
5	157	0.0471934	0.395297	0.405524
5	158	0.29387	0.0765828	0.0670529
5	159	0.197887	0.0486035	0.0416704
5	160	0.228657	0.0746704	0.0666916
5	161	0.0365067	0.0795493	0.468778
5	162	0.0864231	0.341459	0.190122
5	163	0.0454316	0.077992	0.358636
5	164	0.245058	0.0714932	0.0727398
5	165	0.241356	0.103497	0.0675811
5	166	0.306212	0.0508445	0.0297515
5	167	0.0431652	0.0544903	0.440395
5	168	0.392337	0.100624	0.079055
5	169	0.0325149	0.0843876	0.45297
5	170	0.154757	0.352883	0.248676
5	171	0.154553	0.224889	0.173066
5	172	0.240921	0.115398	0.106102
5	173	0.0431897	0.134914	0.513926
5	174	0.236179	0.0684886	0.0545854
5	175	0.214505	0.0593425	0.047689
5	176	0.258564	0.0822992	0.0651177
5	177	0.0696907	0.314292	0.251305
5	178	0.182358	0.112412	0.075869
5	179	0.139655	0.251924	0.173299
5	180	0.0330445	0.0465542	0.403885
5	181	0.386228	0.0747987	0.0604783
5	182	0.0383221	0.0950305	0.476876
5	183	0.0318988	0.240845	0.191334
5	184	0.0329027	0.254325	0.312644
5	185	0.195441	0.104617	0.0710681
5	186	0.0319079	0.206647	0.414727
5	187	0.216713	0.144324	0.106954
5	188	0.10207	0.210178	0.185376
5	189	0.0335999	0.0746259	0.322112
5	190	0.2165	0.116875	0.0935634
5	191	0.184337	0.0904434	0.0811871
5	192	0.0366772	0.233765	0.283817
5	193	0.0380525	0.0606929	0.419367
5	194	0.117213	0.244557	0.145579
5	195	0.138988	0.249459	0.174349
5	196	0.126512	0.153477	0.110893
5	197	0.350282	0.178986	0.103494
5	198	0.0288499	0.154295	0.231328
5	199	0.0316819	0.162139	0.265722
5	200	0.126226	0.20188	0.122098
5	201	0.0358259	0.25286	0.361153
5	202	0.0347239	0.0418448	0.338478
5	203	0.196728	0.0535282	0.0334874
5	204	0.0366404	0.0489362	0.191008
5	205	0.232974	0.0910198	0.0730479
5	206	0.0347579	0.18455	0.385633
5	207	0.0401093	0.23551	0.273889
5	208	0.0341087	0.0934884	0.419456
5	209	0.0289815	0.19732	0.324672
5	210	0.0542908	0.34271	0.269026
5	211	0.0271801	0.182321	0.250406
5	212	0.0400339	0.314304	0.213309
5	213	0.0412914	0.451273	0.333264
5	214	0.15648	0.2102	0.159838
5	215	0.0436491	0.373187	0.257401
5	216	0.027817	0.219242	0.183983
5	217	0.492681	0.0519283	0.0547032
5	218	0.424818	0.0503867	0.0466292
5	219	0.043044	0.278238	0.190466
5	220	0.030683	0.235886	0.375029
5	221	0.0306023	0.0486798	0.434786
5	222	0.112443	0.199447	0.172604
5	223	0.143057	0.0814468	0.0690653
5	224	0.0361623	0.33233	0.234381
5	225	0.15083	0.157791	0.153819
5	226	0.204027	0.0288674	0.016812
5	227	0.0324699	0.0945854	0.190106
5	228	0.136691	0.0802747	0.0925737
5	229	0.139659	0.0866911	0.0768485
5	230	0.126136	0.150631	0.141636
5	231	0.0384248	0.0405174	0.212177
5	232	0.0302912	0.0494305	0.289821
5	233	0.0352941	0.210458	0.152941
5	234	0.124637	0.0973422	0.105967
5	235	0.028798	0.17765	0.217655
5	236	0.027196	0.181434	0.228898
5	237	0.0299916	0.260575	0.254065
5	238	0.280618	0.124827	0.120577
5	239	0.0272677	0.345495	0.286152
5	240	0.0299412	0.0976013	0.430627
5	241	0.104813	0.12074	0.0887508
5	242	0.0389488	0.0566061	0.110235
5	243	0.0513452	0.133722	0.102967
5	244	0.0337867	0.167649	0.115203
5	245	0.0318724	0.0505498	0.129258
5	246	0.0297491	0.149253	0.104991
5	247	0.0300381	0.141524	0.0964387
5	248	0.0668788	0.0339124	0.0371574
5	249	0.0391789	0.151017	0.11818
5	250	0.0346243	0.168603	0.11087
5	251	0.0665559	0.168788	0.165371
5	252	0.0356877	0.140429	0.075882
5	253	0.0394362	0.0529377	0.0566456
5	254	0.0305326	0.103223	0.081951
5	255	0.0341895	0.121012	0.0808489
5	256	0.0918416	0.0813921	0.0490046
5	257	0.060237	0.186996	0.092193
5	258	0.340143	0.0806113	0.0588797
5	259	0.333598	0.0729536	0.0485761
5	260	0.476828	0.0820671	0.0546907
5	261	0.360008	0.0702778	0.0555849
5	262	0.332287	0.0567143	0.0405359
5	263	0.214052	0.0814694	0.0424837
5	264	0.298569	0.0786144	0.0550465
5	265	0.242307	0.0492826	0.0276448
5	266	0.399225	0.0704359	0.0541865
5	267	0.287832	0.0708241	0.064588
5	268	0.32453	0.110192	0.0632122
5	269	0.250177	0.0685867	0.0511549
5	270	0.12534	0.0584702	0.0422717
5	271	0.0442143	0.174005	0.107575
5	272	0.32061	0.105059	0.0675532
5	273	0.269817	0.0487667	0.0389089
5	274	0.0536243	0.311467	0.171594
5	275	0.153746	0.16989	0.0913892
5	276	0.102314	0.113824	0.0673987
5	277	0.104724	0.0380325	0.0258104
5	278	0.0629522	0.100304	0.0800548
5	279	0.0331984	0.0419042	0.101818
5	280	0.0327834	0.0394464	0.101095
5	281	0.270763	0.122269	0.112775
5	282	0.110364	0.11915	0.0931481
5	283	0.0615431	0.138802	0.193935
5	284	0.129972	0.143953	0.123125
5	285	0.0343529	0.0423874	0.0784199
5	286	0.0915528	0.0763684	0.0680513
5	287	0.146511	0.38038	0.22275
5	288	0.0279343	0.147901	0.127497
5	289	0.0444794	0.0420398	0.0572018
5	290	0.0282049	0.0827706	0.065074
5	291	0.0298444	0.0666548	0.0615702
5	292	0.0362308	0.0424376	0.0828043
5	293	0.0381753	0.113614	0.0866934
5	294	0.0336102	0.0966407	0.0635059
5	295	0.0328223	0.109917	0.0667677
5	296	0.0340291	0.0424882	0.0474988
5	297	0.0354132	0.0430817	0.0892594
5	298	0.378519	0.0637955	0.0497024
5	299	0.0402127	0.174315	0.11555
5	300	0.0343301	0.166395	0.0831491
5	301	0.0962006	0.0787633	0.0529248
5	302	0.0269919	0.11231	0.105113
5	303	0.032296	0.0814939	0.0899083
5	304	0.0355609	0.0474164	0.12011
5	305	0.0334582	0.0912151	0.0557029
5	306	0.516755	0.0883665	0.0979736
5	307	0.0484529	0.133633	0.391186
5	308	0.0343351	0.058702	0.0391887
5	309	0.207843	0.049711	0.0474498
5	310	0.0368077	0.0364762	0.0317603
5	311	0.0330717	0.0935745	0.0666467
5	312	0.0711921	0.216719	0.359064
5	313	0.45337	0.0364891	0.025892
5	314	0.0779082	0.277316	0.285496
6	1	0.0326284	0.123275	0.243508
6	2	0.0313341	0.159964	0.227214
6	3	0.150482	0.0820424	0.0607267
6	4	0.153419	0.0444959	0.0435005
6	5	0.030186	0.237343	0.285413
6	6	0.0352791	0.169431	0.268913
6	7	0.0750643	0.265482	0.172656
6	8	0.0546473	0.632756	0.493939
6	9	0.0917377	0.0507886	0.0536587
6	10	0.114729	0.109788	0.0716987
6	11	0.066869	0.104283	0.0781616
6	12	0.116559	0.14922	0.080328
6	13	0.0431373	0.211765	0.100654
6	14	0.0556014	0.181724	0.113495
6	15	0.0589604	0.309557	0.148377
6	16	0.100057	0.0781052	0.0459893
6	17	0.083972	0.548898	0.268326
6	18	0.0330469	0.337972	0.182369
6	19	0.0635535	0.20387	0.113442
6	20	0.0934434	0.174308	0.0897543
6	21	0.135627	0.0767677	0.0393345
6	22	0.0296248	0.290127	0.147948
6	23	0.0325847	0.057445	0.182579
6	24	0.0387668	0.147486	0.212151
6	25	0.271796	0.0918446	0.0505759
6	26	0.0930765	0.119191	0.0739719
6	27	0.0382577	0.289397	0.147648
6	28	0.0792235	0.190998	0.0978886
6	29	0.225989	0.197812	0.106608
6	30	0.122596	0.144479	0.0696487
6	31	0.0719532	0.147156	0.0714543
6	32	0.218912	0.254177	0.113325
6	33	0.0317591	0.291742	0.172831
6	34	0.177153	0.288266	0.122165
6	35	0.0406357	0.21836	0.154086
6	36	0.0299495	0.259527	0.15731
6	37	0.0521335	0.36138	0.307744
6	38	0.035214	0.0448149	0.302869
6	39	0.0325729	0.372668	0.274529
6	40	0.0973491	0.176329	0.0990196
6	41	0.115384	0.211912	0.137815
6	42	0.161052	0.203873	0.108035
6	43	0.0330966	0.169546	0.272906
6	44	0.0342264	0.372298	0.315497
6	45	0.0346161	0.0804586	0.254455
6	46	0.0451762	0.453038	0.3733
6	47	0.255298	0.0337965	0.0148813
6	48	0.135837	0.199508	0.124675
6	49	0.139529	0.127472	0.0844278
6	50	0.0370242	0.0533449	0.163232
6	51	0.334427	0.0393862	0.0184795
6	52	0.0327694	0.195523	0.225327
6	53	0.0389228	0.321709	0.229386
6	54	0.0609634	0.199961	0.106797
6	55	0.0590341	0.236089	0.13018
6	56	0.0396514	0.22954	0.129708
6	57	0.0867704	0.177577	0.0808728
6	58	0.120604	0.0334877	0.0194766
6	59	0.0489871	0.0613376	0.154886
6	60	0.0803494	0.140938	0.0964679
6	61	0.0424778	0.180929	0.0984525
6	62	0.137815	0.222225	0.117096
6	63	0.0351471	0.215809	0.108758
6	64	0.0831441	0.173306	0.0802008
6	65	0.170502	0.0387857	0.0238906
6	66	0.0652689	0.240329	0.137712
6	67	0.0322009	0.257714	0.169038
6	68	0.123788	0.0827405	0.044072
6	69	0.0844892	0.210464	0.0939319
6	70	0.14852	0.111543	0.0558967
6	71	0.080854	0.17749	0.0863181
6	72	0.0328716	0.208476	0.157343
6	73	0.0331807	0.212892	0.121733
6	74	0.0325646	0.332724	0.300369
6	75	0.0377496	0.198209	0.120175
6	76	0.0343263	0.0572499	0.140545
6	77	0.0472118	0.216027	0.122778
6	78	0.0509804	0.198039	0.0901961
6	79	0.0361194	0.0700521	0.452089
6	80	0.0320128	0.319488	0.231766
6	81	0.177721	0.0601506	0.0404747
6	82	0.0359477	0.203898	0.140593
6	83	0.109762	0.0836933	0.0381476
6	84	0.0336473	0.044393	0.361175
6	85	0.0306587	0.0786261	0.13656
6	86	0.182283	0.0542901	0.0279516
6	87	0.0322306	0.328971	0.262553
6	88	0.0310537	0.438221	0.286587
6	89	0.0413842	0.0702809	0.327949
6	90	0.0361771	0.0696655	0.18464
6	91	0.032847	0.374129	0.265236
6	92	0.0345738	0.0877871	0.134302
6	93	0.0463745	0.205244	0.12347
6	94	0.0355238	0.463028	0.290667
6	95	0.0350486	0.24887	0.400212
6	96	0.257893	0.27172	0.202337
6	97	0.0304858	0.322571	0.193336
6	98	0.0839397	0.160935	0.101031
6	99	0.0899207	0.260513	0.15602
6	100	0.144368	0.0416609	0.0284583
6	101	0.0793287	0.192906	0.112757
6	102	0.167961	0.0473757	0.040985
6	103	0.161772	0.0696583	0.0425173
6	104	0.20751	0.0768701	0.045357
6	105	0.0362395	0.205684	0.490791
6	106	0.115148	0.277865	0.140062
6	107	0.0298682	0.24378	0.239794
6	108	0.035049	0.0564706	0.12451
6	109	0.164331	0.0381134	0.0270553
6	110	0.0336527	0.481239	0.314892
6	111	0.219277	0.194668	0.172427
6	112	0.0320579	0.0774704	0.197661
6	113	0.156699	0.0559614	0.0363641
6	114	0.0402377	0.409917	0.20832
6	115	0.0305546	0.0935549	0.177457
6	116	0.370085	0.138089	0.0688928
6	117	0.0625363	0.140643	0.076633
6	118	0.278752	0.148225	0.0694258
6	119	0.204703	0.234402	0.105977
6	120	0.169255	0.0500415	0.0380537
6	121	0.0290477	0.188121	0.21501
6	122	0.0783813	0.206092	0.121075
6	123	0.119333	0.106305	0.0543017
6	124	0.0430139	0.0954941	0.337631
6	125	0.180689	0.196574	0.091972
6	126	0.253055	0.135482	0.060391
6	127	0.219289	0.118055	0.0706125
6	128	0.0334891	0.359121	0.248942
6	129	0.208781	0.106223	0.0767035
6	130	0.0901254	0.242501	0.115304
6	131	0.0295425	0.173396	0.112929
6	132	0.0336872	0.241922	0.112194
6	133	0.178502	0.0395088	0.0262836
6	134	0.028028	0.200768	0.1379
6	135	0.0305171	0.164006	0.108226
6	136	0.0353273	0.256687	0.190226
6	137	0.0340285	0.152635	0.301229
6	138	0.0318305	0.29157	0.214341
6	139	0.177583	0.139649	0.109018
6	140	0.0672158	0.17992	0.129276
6	141	0.0334736	0.290888	0.278533
6	142	0.0397134	0.0793908	0.325256
6	143	0.032987	0.204694	0.349801
6	144	0.0308792	0.254434	0.179865
6	145	0.18025	0.254692	0.134949
6	146	0.136443	0.112996	0.0593885
6	147	0.111509	0.0514607	0.0531132
6	148	0.0277236	0.22142	0.14914
6	149	0.0356303	0.275518	0.16942
6	150	0.0291411	0.16494	0.162621
6	151	0.0278135	0.164062	0.158964
[truncated: 35 more rows]

## Sheet: Fig6I
	Experiment/Slide Set	Specimen #	Section	Olig2 Genotype	Total # Cre+ cells/section	# Cre+ cells expressing Hes1/section	Cre+ cells expressing Hes1 (%)			Experiment/Slide Set	Specimen #	Section	Olig2 Genotype	Total # Cre+ cells/section	# Cre+ cells expressing Hes1/section	Cre+ cells expressing Hes1 (%)
	748-15	1	Sec2Br	het	326	40	12.2699			748-15	2	Sc1Br	mut	128	66	51.5625
	748-15	1	SecTh	het	170	43	25.2941			748-15	2	Sc1Th	mut	137	67	48.9051
	748-15	3	Sec2Br	het	284	46	16.1972			748-15	2	Sc2Br	mut	188	85	45.2128
	748-15	3	Sec2Th	het	122	42	34.4262			748-15	2	Sc2Th	mut	180	96	53.3333
	748-15	1	Sec3Br	het	217	28	12.9032			748-15	5	Sc2Br	mut	222	129	58.1081
	748-15	1	Sec3Th	het	127	26	20.4724			748-15	5	Sc2Th	mut	142	101	71.1268
	767-30	1	Sc2Th	het	238	78	32.7731			748-15	5	Sc3Br	mut	167	76	45.509
	767-30	2	Sc2Th	het	204	58	28.4314			748-15	5	Sc3Th	mut	129	66	51.1628
	767-30	1	Sc3Th	het	273	80	29.304			767-30	5	Sc1Th	mut	216	95	43.9815
	767-30	2	Sc3Th	het	236	72	30.5085			767-30	5	Sc2Th	mut	191	109	57.0681
										767-30	5	Sc3Th	mut	143	82	57.3427
						Mean	24.258								Mean	53.0284
						Std Dev	8.23862								Std Dev	7.81334
						SEM	2.60528								SEM	2.35581
	Experiment/Slide Set	Specimen #	Section	Olig2 Genotype	Total # Cre+ cells/section	# Cre+ cells expressing Hes5/section	Cre+ cells expressing Hes5 (%)			Experiment/Slide Set	Specimen #	Section	Olig2 Genotype	Total # Cre+ cells/section	# Cre+ cells expressing Hes5/section	Cre+ cells expressing Hes5 (%)
	748-1	3	Sc3Br	het	262	35	13.3588			748-1	1	Sc3Br	mut	178	65	36.5169
	748-1	5	Sc4Br	het	260	41	15.7692			748-1	4	Sc3Br	mut	147	43	29.2517
	748-14	1	Sc1Br	het	315	57	18.0952			748-1	4	Sc1Br	mut	153	41	26.7974
	748-14	1	Sc1Th	het	138	39	28.2609			748-14	2	Sc1Br	mut	158	53	33.5443
	748-14	1	Sc2Br	het	316	41	12.9747			748-14	2	Sc2Br	mut	191	64	33.5079
	748-14	1	Sc2Th	het	180	42	23.3333			748-14	2	Sc2Th	mut	169	70	41.4201
	767-30	3	Sc3Br	het	227	26	11.4537			767-30	5	Sc1Th	mut	245	84	34.2857
	767-30	2	Sc3Th	het	269	28	10.4089			767-30	5	Sc2Br	mut	251	67	26.6932
										767-30	5	Sc2Th	mut	180	61	33.8889
										767-30	5	Sc3Br	mut	194	47	24.2268
										767-30	5	Sc3Th	mut	163	57	34.9693
						Mean	16.7069								Mean	32.282
						Std Dev	6.24054								Std Dev	5.03724
						SEM	2.20636								SEM	1.51879
	Experiment/Slide Set	Specimen #	Section	Olig2 Genotype	Total # Cre+ cells/section	# Cre+ cells expressing Ngn2/section	Cre+ cells expressing Ngn2 (%)			Experiment/Slide Set	Specimen #	Section	Olig2 Genotype	Total # Cre+ cells/section	# Cre+ cells expressing Ngn2/section	Cre+ cells expressing Ngn2 (%)
	748-13	1	Sc1Br	het	378	263	69.5767			748-13	5	Sc1Br	mut	292	78	26.7123
	748-13	1	Sc1Th	het	201	156	77.6119			748-13	2	Sc2Br	mut	259	68	26.2548
	748-13	1	Sc2Th	het	188	136	72.3404			748-13	2	Sc2Th	mut	248	76	30.6452
	748-13	3	Sc1Th	het	138	119	86.2319			748-13	2	Sc2Br-Th	mut	183	41	22.4044
	748-13	3	Sc2Br	het	346	238	68.7861			748-13	5	Sc2Br	mut	247	49	19.8381
	748-13	3	Sc2Th	het	132	105	79.5455			748-13	5	Sc2Th	mut	172	39	22.6744
	748-13	1	Sc3Br	het	298	216	72.4832			748-13	2	Sc3Br	mut	250	81	32.4
	748-13	1	Sc3Th	het	162	122	75.3086			748-13	2	Sc3Th	mut	243	49	20.1646
	767-30	1	Sc2Th	het	234	146	62.3932			767-28	5	Sc2Th	mut	253	63	24.9012
	767-30	2	Sc2Th	het	226	124	54.8673			767-30	5	Sc1Th	mut	182	39	21.4286
						Mean	71.9145								Mean	24.7424
						Std Dev	8.84572								Std Dev	4.28703
						SEM	2.79726								SEM	1.35568
																				#DIV/0!	8.42697

## Sheet: Fig8F
	Imaris dot plot values (µm from RP)
		Hes5(e1)BG::nEGFP			Hes5(e1∆E)BG::nEGFP
	Bgal	GFP	Olig2	Bgal	GFP	Olig2
	290	298	386	300	288	288		Individual sections quantified are demarcated by boxes and differences in shading
	313	311	391	310	321	312
	296	253	295	318	264	273
	162	237	397	152	244	296
	130	302	374	135	143	333
	160	153	292	116	160	372
	144	162	327	144	127	323
	121	141	308	119	147	344
	68	114	322	106	89.4	286
	88.6	131	385	68.7	60.5	296
	120	160	336	137	67.1	313
	78.8	121	312	117	71.7	328
	143	144	367	142	155	378
	134	152	298	58.2	106	352
	87.3	79.6	327	73.5	8.69	389
	159	121	357	160	110	364
	79.8	142	381	83.4	69.7	308
	148	160	388	120	302	300
	125	122	345	147	280	322
	133	148	309	77.9	311	328
	74	116	332	127	320	365
	116	92.9	339	69.4	235	337
	94.9	145	389	60.1	297	302
	85.4	129	320	90	201	352
	102	162	380	54.5	266	338
	136	147	360	139	228	296
	73.4	148	372	148	217	311
	129	114	313	67	287	346
	146	162	344	28.5	196	322
	107	153	382	148	231	331
	53.5	120	300	111	311	341
	96.6	107	321	25.7	196	309
	37.6	141	336	72.6	287	320
	84.3	154	358	141	265	336
	30.2	127	376	124	294	326
	148	97.8	307	77.5	283	280
	115	133	332	155	306	306
	49.3	33.2	355	137	221	269
	72.8	157	319	63	240	318
	54.7	61.9	369	118	208	328
	63.3	83.4	333	90.3	319	336
	162	174	360	147	283	292
	38.6	287	342	31.5	299	348
	135	222	317	96.6	219	267
	49.6	178	324	49.2	198	355
	57.9	255	379	110	308	283
	94.9	204	352	149	291	292
	153	187	309	17.9	250	318
	71.9	241	366	78.9	268	310
	87	286	336	105	234	365
	120	304	374	116	188	360
	108	223	356	133	315	274
	43.4	257	349	8.54	275	344
	141	265	336	82.3	199	313
	26.7	284	316	34.5	260	296
	96.3	165	325	92.3	179	326
	68.1	184	295	26.8	305	282
	154	225	336	55.6	200	365
	127	242	310	69.4	238	302
	62.4	178	321	108	278	347
	77.6	295	270	124	245	279
	97.5	317	295	65.7	177	333
	140	225	327	17.8	314	339
	58.1	264	285	93.7	193	345
	45.3	183	280	73.6	180	363
	133	206	340	55.4	272	356
	33	174	300	46.1	202	370
	108	292	348	33	226	380
	75.5	234	288	73.8	234	300
	69.2	302	316	109	250	323
	61.8	255	303	67.4	176	286
	142	288	361	234	169	327
	52.7	188	325	311	328	386
	36.6	304	307	297	369	391
	61.4	207	334	201	353	339
	74.3	180	278	319	364	279
	83.2	235	338	266	375	362
	42.8	261	345	287	389	292
	201	270	351	219	339	352
	178	219	362	278	365	374
	204	322	356	192	326	390
	187	193	288	231	398	403
	298	176	317	294	373	298
	264	261	350	265	436	316
	184	297	357	306	353	359
	242	165	310	321	388	352
	178	181	291	281	366	293
	300	256	335	276	333	345
	293	283	301	222	348	326
	264	198	341	320	414	336
	288	244	324	218	381	341
	255	223	281	198	370	347
	241	189	291	297	357	302
	183	309	362	309	410	320
	206	233	330	291	328	312
	305	266	322	268	391	346
	234	191	359	250	420	355
	302	301	334	263	403	311
	179	214	278	233	416	333
	226	277	313	315	429	292
	289	201	291	187	366	326
	240	228	306	173	396	304
	188	288	346	275	329	348
	208	231	330	305	346	340
	256	223	296	278	370	323
	261	244	323	200	433	299
	270	260	301	164	0.159	340
	234	215	364	245	159	330
	220	179	359	177	154	345
	194	331	269	218	0.159	316
	175	353	279	277	73.6	310
	241	352	356	314	51.5	308
	320	367	366	193	57.2	296
	261	335	296	180	73.7	329
	298	346	344	272	108	286
	181	330	312	202	46.4	305
	166	359	330	267	150	325
	215	380	356	235	54.8	315
	256	370	306	226	96.8	329
	283	333	340	176	92.4	299
	245	343	317	164	54.4	308
	168	382	347	185	155	335
	223	345	361	240	130	332
	250	361	318	182	98.5	323
	189	347	353	163	78.3	284
	309	330	325	169	68.8	342
	278	358	309	163	86.7	294
	233	328	317	337	99.4	307
	266	356	348	367	115	353
	274	332	322	361	90.6	327
	191	91.1	358	361	156	341
	202	52.7	333	371	259	296
	277	104	319	378	319	317
	353	156	326	363	323	333
	332	97.1	349	403	198	312
	370	77.1	357	391	191	323
	348	160	337	339	246	289
	357	157	313	397	259	298
	368	208	354	327	202	345
	362	299	309	382	318	285
	328	304	341	408	229	360
	335	245	292	437	267	290
	347	298	304	353	316	312
	381	314	318	366	196	339
	330	256	312	423	233	351
	374	195	359	391	270	317
	380	270	347	375	179	297
	347	296	326	357	283	335
	359	238	353	419	248	328
	370	323	311	370	255	305
	333	175	337	342	296	341
	343	225	316	409	318	292
	382	252	328	328	198	321
	345	190	335	392	190	333
	361	206	350	420	166	312
	359	318	358	380	173	342
	130	303	288	403	264	354
	151	234	296	347	293	325
	144	222	323	416	221	331
	91.1	241	313	429	307	287
	103	318	337	366	197	314
	116	193	362	355	247	298
	127	286	318	345	321	337
	148	271	302	396	164	352
	155	265	310	392	193	341
	82.5	300	369	99.9	257	325
	95.5	173	326	155	171	335
	45.2	232	291	125	295	314
	104	193	317	109	174	286
	128	321	375	72.8	319	302
	155	301	353	105	286	292
	61.1	213	331	85.2	211	334
	38.5	206	381	123	199	353
	129	246	284	55.8	224	329
	52.1	221	362	108	208	315
	142	232	373	126	307	340
	159	239	322	45.8	246	307
	108	173	323	149	319	299
	42.8	286	260	65.1	336	321
	99.8	182	335	55.6	359	328
	141	209	342	89.4	346	290
	84.1	254	300	96.9	369	347
	59.5	225	290	113	339	309
	151	268	316	87.2	358	304
	126	283	298	92.1	351	290
	54.9	230	328	132	368	300
	104	198	269	79.5	341	319
	157	271	339	54	328	279
	127	254	311	105	373	288
	71	216	283	155	352	331
	82.8	275	322	113	359	255
	54.5	287	268	120	345	296
	114	194	299	136	327	308
	141	259	258	67.4	140	309
	153	212	333	58.6	157	292
	49.2	342	280	76.5	169	326
	97.1	343	327	129	139	338
	70.6	334	337	98.6	151	328
	109	372	314	92.4	45.5	277
	150	357	284	138	172	296
	128	337	291	78.3	163	285
	77.2	345	267	124	113	307
	116	381	337	118	33.8	313
	160	326	329	62.4	158	352
	67.5	357	319	68.9	26.6	337
	105	368	309	85.1	152	301
	132	331	297	99.5	167	293
	162	380	275	114	64.2	324
	154	361	340	91.4	94.8	337
	139	378	280	99.4	106	351
	157	383	332	319	155	297
	143	377	323	324	40.4	331
	310	334	306	311	88.7	288
	318	331	292	197	72.6	348
	262	301	301	191	125	357
	204	129	330	258	79.6	309
	301	134	317	228	89.5	295
	245	158	339	225	97.6	282
	187	47.3	283	260	63.1	274
	166	130	324	169	271	327
	239	157	292	316	203	338
	298	63.7	311	205	223	328
	314	162	303	197	263	358
	209	145	326	306	193	370
	276	248	286	270	238	346
	167	219	320	178	276	364
	195	206	300	283	254	374
	179	274	335	248	283	392
	296	325	320	255	320	352
	215	191	314	296	193	368
	314	268	293	308	208	341
	176	203	304	318	222	387
	268	305	286	198	202	338
	199	325	299	190	281	362
	323	290	282	173	304	367
	206	185	342	166	296	374
	225	320	290	238	252	381
	252	245	330	264	236	351
	190	171	267	220	323	369
	241	259	306	307	189	359
	183	302	348	196	222	338
	233	187	311	177	313	377
	318	212	322	247	286	348
	324	297	302	321	333	369
	263	165	285	164	301	329
	303	323	341	256	307	342
	279	312	331	193	246	324
	164	175	291	287	267	350
	170	285	316	170	181	336
	241	275	277	295	193	357
	230	199	282	223	309	322
	257	324	324	174	336	371
	318	181	265	211	260	360
	172	233	333	286	191	344
	270	245	358	198	296	326
	200	302	296	224	246	364
	222	192	346	186	220	337
	185	220	303	230	185	344
	265	164	276	208	275	323
	164	325	298	178	204	350
	176	188	287	170	199	362
	193	315	317	307	267	368
	322	235	339	183	325	330
	232	300	318	355	319	358
	302	284	281	337	337	344
	221	185	327	361	293	309
	213	165	359	352	248	317
	259	211	346	364	184	333
	206	217	295	370	215	309
	244	265	307	339	253	341
	173	298	284	359	195	348
	298	272	357	351	271	359
	257	315	278	368	292	299
	286	199	340	328	319	374
	208	177	278	341	305	327
	242	187	254	370	222	318
	182	253	266	359	245	303
	234	172	286	345	211	313
	225	273	292	341	254	335
	267	314	353	94.3	260	306
	193	226	343	155	246	303
	197	244	330	121	330	385
	222	286	302	139	333	377
	284	254	315	162	441	376
	230	183	333	75.7	363	314
	251	189	348	41.4	354	359
	172	232	310	125	347	320
	271	202	357	65.5	363	356
	215	259	324	138	356	382
	199	220	298	93.8	344	349
	243	197	286	151	441	371
	191	231	312	87	368	329
	221	358	352	75.1	362	324
	287	328	360	44.9	356	345
	170	357	318	52.8	441	339
	194	332	297	109	441	366
	178	353	308	33.9	282	319
	209	342	332	119	141	333
	179	354	338	158	156	351
	172	348	344	76.6	71.1	359
	368	364	290	57.4	141	345
	379	345	324	129	153	366
	350	361	353	94.9	151	333
	341	368	301	37.4	113	373
	359	160	341	26.6	160	338
	366	51.8	356	149	21.5	345
	336	145	318	110	277	354
	377	253	324	65.8	324	360
	333	213	333	38.4	273	347
	383	301	299	82.6	319	368
	355	191	307	92.1	300	375
	335	319	317	50.8	262	325
	370	271	327	137	240	334
	380	227	347	60.8	301	330
	357	164	303	24.3	287	328
	346	222	370	158	277	334
	337	257	297	92.6	315	340
	333	306	313	115	229	350
	375	180	366	78.7	310	356
	382	238	341	161	243	364
	357	192	286	64.1	325	340
	368	248	328	47.3	309	360
	331	210	353	120	252	370
	381	324	363	52.9	281	325
	362	168	319	106	197	330
	380	281	309	95.3	311	365
	370	220	292	149	250	342
	377	270	286	154	308	356
	383	199	338	88.5	297	333
	19.5	253	324	38.9	287	369
	28.7	318	280	72.3	180	322
	24.3	268	304	135	243	355
	46.5	204	347	124	269	364
	60.6	219	358	161	202	378
	71.8	324	286	55.4	231	330
	36.3	184	315	79.3	252	370
	301	230	369	106	189	320
	335	294	274	152	314	345
	355	313	328	88.8	266	380
	330	252	335	97.5	217	311
	133	260	377	144	278	376
	77.3	238	341	130	178	343
	104	318	293	63.1	288	316
	27	264	304	254	231	380
	120	197	321	277	297	333
	128	258	285	320	313	322
	48.9	166	363	178	321
	92.8	251	276	208	239
	97.4	182	310	193	252
	68.5	224	356	168	224
	89.5	203	289	201	269
	134	173	316	316	186
	99	272	267	215	316
	83.6	233	265	281	248
	146	190	277	304	291
	101	311	355	247	260
	50.2	246	285	235	219
	29	197	335	253	315
	68.8	215	307	188	230
	61	268	318	323	246
	37.9	185	365	246	280
	128	260	351	171	294
	135	299	289	223	196
	143	227	343	313	185
	80.9	250	325	286	260
	57.1	346	299	163	250
	156	331	314	300	302
	42.3	367	359	307	204
	148	369	365	253	211
	155	358	341	246	315
	114	393	319	192	229
	67.5	146	351	179	185
	94.8	154	293	278	177
	135	151	356	202	171
	32.2	142	336	309	167
	103	138	307	260	239
	38.7	40.5	343	223	216
	76.4	147	313	173	247
	138	63.8	330	185	180
	151	132	346	246	169
	158	58.5	319	313	220
	59	143	308	274	233
	120	50.5	357	295	196
	42.8	73.7	301	167	186
	134	126	334	198	176
	106	119	323	267	193
	94.9	162	292	205	180
	44.7	62	308	325	175
	53.1	151	343	229	187
	105	142	326	273	349
	124	162	357	165	361
	79.5	189	364	288	337
	146	290	304	320	354
	99.1	171	336	171	382
	131	194	350	293	339
	156	230	315	248	372
	62.9	246	321	311	364
	53.1	163	309	184	343
	89.8	317	296	215	349
	127	310	342	195	326
	64.1	257	363	253	360
	119	294	332	168	340
	145	216	291	319	329
	161	274	316	271	370
	107	194	304	293	355
	116	229	327	244	395
	157	182	374	221	379
	132	166	297	305	342
	149	284	369	211	329
	99.2	312	355	254	336
	128	323	337	314	383
	135	252	311	167	388
	119	292	324	246	365
	107	194	345	174	346
	84.1	232	361	357	358
	145	204	375	361	383
	313	271	316	349	330
	163	179	325	344	344
	307	211	368	373	378
	204	325	337	355	337
	234	261	379	336	326
	269	244	331	363	345
	176	292	350	358	0.159
	192	250	291	355	132
	295	265	316	346	0.159
	242	228	343	362	113
	290	167	367	337	132
	306	221	328	353	0.159
	206	173	302	364	156
	233	262	315	338	136
	185	182	292	368	131
	246	276		362	0.159
	310	302		356	105
	171	318		310	0.159
	214	244		284	89.9
	260	191		331	0.159
	191	249		374	0.159
	289	220		152	321
	246	203		124	274
	265	169		116	266
	212	293		135	246
	217	235		6.9	275
	297	226		102	314
	165	271		55.2	165
	183	169		69.2	227
	244	217		149	270
	303	298		127	279
	313	207		81.9	284
	201	277		36.5	196
	286	239		29.2	250
	174	264		109	220
	191	271		114	231
	261	193		90.4	274
	275	178		6.76	268
	236	169		45.1	204
	325	227		14	186
	181	205		141	211
	225	260		154	266
	301	181		86.9	223
	207	193		2.07	279
	216	205		117	190
	221	230		129	247
	189	216		105	178
	266	245		95.5	291
	235	351		79	319
	230	330		70.9	224
	248	341		162	175
	319	335		10.3	265
	213	349		25.9	272
	294	364		129	279
	179	341		51.9	322
	185	377		64.5	243
	166	366		39.7	286
	226	342		3.24	294
	237	379		87	222
	285	357		154	234
	264	396		145	262
	268	372		12.2	322
	298	344		109	180
	220	390		121	201
	315			17.9	182
	200			75.7	217
	247			151	242
	177			58.6	302
	253			39.7	259
	187			71.4	247
	214			84.6	320
	171			102	271
	192			9.64	340
	273			27.9	328
	314			35.9	441
	233			64.8	349
	223			114	329
	244			148	441
	288			13.1	360
	183			44.8	365
	254			96.9	369
	303			156	339
	232			118	375
	244			66.3	364
	259			28.2	346
	175			17.8	387
	231			2.39	377
	196			39.1	441
	217			146	392
	335			52.1	336
	348			80.5	351
	383			160	363
	365			139	386
	331			101	441
	379			71	373
	392			130	329
	349			21.4	340
	394			114	369
	366			148	356
	332			42.6	382
	358			61.4	329
	328			27.1	441
	391			122
	347			108
	375			82.5
	357			73.2
	379			121
	369			138
	339			96.8
	397			98.7
	352			56.4
	326			106
	334			291
	373			300
	365			240
	384			259
	348			247
	341			317
	360			218
	364			228
	334			243
	351			218
	360			309
	369			195
	375			252
	335			206
	360			322
	339			257
	88.9			188
	91.8			279
	119			248
	47.1			312
	52.3			174
	105			288
	46.2			181
	78.3			187
	125			165
	113			267
	133			194
	85.7			203
	99.9			221
	139			252
	150			325
	60.1			190
	126			172
	66.1			266
	50.8			279
	147			228
	87.8			175
	109			297
	123			322
	58.3			241
	139			260
	41.7			254
	92.1			225
	35			269
	98.6			218
	78.5			237
	52.3			186
	46.9			204
	73.3			291
	110			260
	162			205
	87			315
	144			230
	112			247
	119			173
	61.8			282
	41.4			238
	129			186
	50.6			196
	120			309
	71.7			261
	94.8			217
	138			286
	101			303
	112			251
	58.9			202
	78.5			211
	123			178
	104			172
	45			187
	88.6			224
	114			231
	132			239
	145			166
	122			180
	106			247
	68.9			218
	271			169
	178			252
	222			219
	164			196
	235			187
	305			177
	252			233
	184			170
	297			192
	248			174
	192			349
	211			391
	270			360
	281			390
	324			377
	167			337
	219			345
	204			363
	306			396
	179			354
	200			383
	293			376
	231			367
	219			344
	184			388
	325			361
	206			326
	283			393
	252			340
	262			370
	320			355
	311			396
	277			406
	197			336
	251			331
	166			387
	233			344
	301			382
	177			374
	182			380
	173			389
	270			364
	203			355
	235			358
	311			384
	246			331
	197			344
	184			375
	269			333
	294			326
	260			12.5
	272			131
	227			119
	301			85
	295			78.1
	269			127
	250			132
	326			123
	353			119
	347			111
	373			71.5
	394			83.7
	356			151
	332			88.2
	367			132
	360			82.6
	383			97.4
	395			150
	347			156
	332			136
	352			101
	377			56.1
	388			74.1
	369			141
	356			90.5
	411			81
	377			61.7
	394			105
	394			150
	327			123
	106			131
	73.8			91.1
	23.1			101
	13.4			62
	63.2			157
	56.2			63
	77.9			105
	28.5			94.7
	56			155
	49.8			76.8
	28.9			103
	39.2			121
	81.2			89.1
	22.4			101
	60.8			165
	105			242
	89.6			246
	96.2			226
	143			314
	76.5			163
	86.1			270
	37.5			315
	155			284
	51.9			250
	114			195
	127			232
	144			220
	23.1			204
	98.3			191
	39.6			277
	79.3			211
	112			203
	86.6			223
	59			189
	135			309
	93.7			183
	41.4			292
	146			320
	65.3			178
	114			247
	81.4			170
	51.7			224
	131			279
	103			317
	156			298
	33.3			174
	43.4			264
	146			322
	70.4			272
	56.1			208
	111			287
	129			242
	138			293
	40.1			218
	89.4			276
	62.1			241
	133			262
	144			180
	108			205
	70.7			200
	126			176
	59.2			216
	138			301
	147			169
	91.3			259
	151			302
	86.8			291
	49.9			247
	74.6			271
	126			320
	117			329
	101			340
	113			356
	162			360
	95.2			350
	61.7			365
	151			379
	131			393
	142			390
	72.8			340
	92.9			395
	72.8			353
	109			373
	115			364
	173			346
	192			388
	315			377
	165			348
	272			336
	311			392
	322			363
	230			385
	257			389
	216			368
	293			370
	190			356
	174			381
	183			328
	235
	319
	285
	312
	234
	164
	256
	194
	324
	204
	271
	212
	244
	261
	187
	207
	292
	201
	289
	169
	252
	221
	310
	174
	229
	320
	262
	302
	292
	190
	244
	219
	249
	169
	236
	183
	293
	271
	226
	300
	211
	239
	244
	277
	177
	261
	271
	179
	181
	364
	371
	394
	360
	391
	410
	330
	342
	380
	369
	396
	349
	326
	358
	341
	411
	382
	393
	349
	414
	407
	378
	367
	390
	337
	349
	366
	343
	379
	386
	357
	397
	373
	391
	343
	378
	395
	373

## Sheet: FigS1B
SDS 2.3	AQ Results	1
Filename	160921_DVI-2_timecourse_Hox
PlateID
Assay Type	Absolute Quantification
Run DateTime	9/21/16 4:51:38 PM
Operator
ThermalCycleParams
Sample Information
Well	Sample Name	Detector Name	Reporter	Task	Ct	Quantity	Qty Mean	Qty StdDev	Ct Median	Ct Mean	Ct StdDev	Baseline Type	Baseline Start	Baseline Stop	Threshold Type	Threshold	FOS	HMD	LME	EW	BPR	NAW	HNS	HRN	EAF	BAF	TAF	CAF
1	d3-1	ACTIN_AS	SYBR	Unknown	16.4467				16.4233	16.4233	0.0331214	Automatic			Manual	0.2
2	d3-2	ACTIN_AS	SYBR	Unknown	16.0557				16.0865	16.0865	0.0435427	Automatic			Manual	0.2
3	d3-3	ACTIN_AS	SYBR	Unknown	16.0424				16.082	16.082	0.0559899	Automatic			Manual	0.2
4	d3.5-1	ACTIN_AS	SYBR	Unknown	16.5164				16.5473	16.5473	0.0437599	Automatic			Manual	0.2
5	d3.5-2	ACTIN_AS	SYBR	Unknown	16.2811				16.2387	16.2387	0.0598876	Automatic			Manual	0.2
6	d3.5-3	ACTIN_AS	SYBR	Unknown	16.056				16.0556	16.0556	0.000639283	Automatic			Manual	0.2
7	d4-1	ACTIN_AS	SYBR	Unknown	16.203				16.1591	16.1591	0.0620402	Automatic			Manual	0.2
8	d4-2	ACTIN_AS	SYBR	Unknown	16.3763				16.3278	16.3278	0.0686002	Automatic			Manual	0.2
9	d4-3	ACTIN_AS	SYBR	Unknown	16.2498				16.2457	16.2457	0.00573737	Automatic			Manual	0.2
10	d4.5-1	ACTIN_AS	SYBR	Unknown	16.6606				16.6481	16.6481	0.0177529	Automatic			Manual	0.2
11	d4.5-2	ACTIN_AS	SYBR	Unknown	16.5076				16.4993	16.4993	0.0117404	Automatic			Manual	0.2
12	d4.5-3	ACTIN_AS	SYBR	Unknown	16.9337				16.9693	16.9693	0.0503321	Automatic			Manual	0.2
13	d5-1	ACTIN_AS	SYBR	Unknown	16.6303				16.6001	16.6001	0.0428118	Automatic			Manual	0.2
14	d5-2	ACTIN_AS	SYBR	Unknown	16.9722				16.939	16.939	0.0469374	Automatic			Manual	0.2
15	d5-3	ACTIN_AS	SYBR	Unknown	17.533				17.4841	17.4841	0.0691006	Automatic			Manual	0.2
16	d6-1	ACTIN_AS	SYBR	Unknown	17.1631				17.1788	17.1788	0.0222293	Automatic			Manual	0.2
17	d6-2	ACTIN_AS	SYBR	Unknown	16.9514				17.0149	17.0149	0.0898274	Automatic			Manual	0.2
18	d6-3	ACTIN_AS	SYBR	Unknown	17.1743				17.193	17.193	0.0264615	Automatic			Manual	0.2
19	d7-1	ACTIN_AS	SYBR	Unknown	16.2979				16.2629	16.2629	0.0495526	Automatic			Manual	0.2
20	d7-2	ACTIN_AS	SYBR	Unknown	17.6713				17.6967	17.6967	0.0359846	Automatic			Manual	0.2
21	d7-3	ACTIN_AS	SYBR	Unknown	16.7163				16.738	16.738	0.0306775	Automatic			Manual	0.2
22	water	ACTIN_AS	SYBR	Unknown	33.4481				33.5767	34.2442	2.2318	Automatic			Manual	0.2
23	water	ACTIN_AS	SYBR	Unknown	33.3264				33.5767	34.2442	2.2318	Automatic			Manual	0.2
24	water	ACTIN_AS	SYBR	Unknown	33.7054				33.5767	34.2442	2.2318	Automatic			Manual	0.2
25	d3-1	ACTIN_AS	SYBR	Unknown	16.3998				16.4233	16.4233	0.0331214	Automatic			Manual	0.2
26	d3-2	ACTIN_AS	SYBR	Unknown	16.1173				16.0865	16.0865	0.0435427	Automatic			Manual	0.2
27	d3-3	ACTIN_AS	SYBR	Unknown	16.1216				16.082	16.082	0.0559899	Automatic			Manual	0.2
28	d3.5-1	ACTIN_AS	SYBR	Unknown	16.5783				16.5473	16.5473	0.0437599	Automatic			Manual	0.2
29	d3.5-2	ACTIN_AS	SYBR	Unknown	16.1964				16.2387	16.2387	0.0598876	Automatic			Manual	0.2
30	d3.5-3	ACTIN_AS	SYBR	Unknown	16.0551				16.0556	16.0556	0.000639283	Automatic			Manual	0.2
31	d4-1	ACTIN_AS	SYBR	Unknown	16.1152				16.1591	16.1591	0.0620402	Automatic			Manual	0.2
32	d4-2	ACTIN_AS	SYBR	Unknown	16.2793				16.3278	16.3278	0.0686002	Automatic			Manual	0.2
33	d4-3	ACTIN_AS	SYBR	Unknown	16.2417				16.2457	16.2457	0.00573737	Automatic			Manual	0.2
34	d4.5-1	ACTIN_AS	SYBR	Unknown	16.6355				16.6481	16.6481	0.0177529	Automatic			Manual	0.2
35	d4.5-2	ACTIN_AS	SYBR	Unknown	16.491				16.4993	16.4993	0.0117404	Automatic			Manual	0.2
36	d4.5-3	ACTIN_AS	SYBR	Unknown	17.0049				16.9693	16.9693	0.0503321	Automatic			Manual	0.2
37	d5-1	ACTIN_AS	SYBR	Unknown	16.5698				16.6001	16.6001	0.0428118	Automatic			Manual	0.2
38	d5-2	ACTIN_AS	SYBR	Unknown	16.9058				16.939	16.939	0.0469374	Automatic			Manual	0.2
39	d5-3	ACTIN_AS	SYBR	Unknown	17.4353				17.4841	17.4841	0.0691006	Automatic			Manual	0.2
40	d6-1	ACTIN_AS	SYBR	Unknown	17.1945				17.1788	17.1788	0.0222293	Automatic			Manual	0.2
41	d6-2	ACTIN_AS	SYBR	Unknown	17.0785				17.0149	17.0149	0.0898274	Automatic			Manual	0.2
42	d6-3	ACTIN_AS	SYBR	Unknown	17.2118				17.193	17.193	0.0264615	Automatic			Manual	0.2
43	d7-1	ACTIN_AS	SYBR	Unknown	16.2278				16.2629	16.2629	0.0495526	Automatic			Manual	0.2
44	d7-2	ACTIN_AS	SYBR	Unknown	17.7222				17.6967	17.6967	0.0359846	Automatic			Manual	0.2
45	d7-3	ACTIN_AS	SYBR	Unknown	16.7597				16.738	16.738	0.0306775	Automatic			Manual	0.2
46	water	ACTIN_AS	SYBR	Unknown	38.4934				33.5767	34.2442	2.2318	Automatic			Manual	0.2
47	water	ACTIN_AS	SYBR	Unknown	32.003				33.5767	34.2442	2.2318	Automatic			Manual	0.2
48	water	ACTIN_AS	SYBR	Unknown	34.4888				33.5767	34.2442	2.2318	Automatic			Manual	0.2
Slope		cycles/log decade
Y-Intercept
R^2
Well	Sample Name	Detector Name	Reporter	Task	Ct	Quantity	Qty Mean	Qty StdDev	Ct Median	Ct Mean	Ct StdDev	Baseline Type	Baseline Start	Baseline Stop	Threshold Type	Threshold	FOS	HMD	LME	EW	BPR	NAW	HNS	HRN	EAF	BAF	TAF	CAF
49	d3-1	Hoxb1_AS	SYBR	Unknown	19.1569				19.1856	19.1856	0.0405958	Automatic			Manual	0.2
50	d3-2	Hoxb1_AS	SYBR	Unknown	18.4632				18.4677	18.4677	0.00633619	Automatic			Manual	0.2
51	d3-3	Hoxb1_AS	SYBR	Unknown	18.3627				18.38	18.38	0.02458	Automatic			Manual	0.2
52	d3.5-1	Hoxb1_AS	SYBR	Unknown	19.214				19.2279	19.2279	0.0196222	Automatic			Manual	0.2
53	d3.5-2	Hoxb1_AS	SYBR	Unknown	18.5589				18.5478	18.5478	0.0156503	Automatic			Manual	0.2
54	d3.5-3	Hoxb1_AS	SYBR	Unknown	18.3039				18.3661	18.3661	0.0879568	Automatic			Manual	0.2
55	d4-1	Hoxb1_AS	SYBR	Unknown	20.2235				20.2752	20.2752	0.0730442	Automatic			Manual	0.2
56	d4-2	Hoxb1_AS	SYBR	Unknown	20.5553				20.5576	20.5576	0.00335152	Automatic			Manual	0.2
57	d4-3	Hoxb1_AS	SYBR	Unknown	20.5482				20.4943	20.4943	0.0761759	Automatic			Manual	0.2
58	d4.5-1	Hoxb1_AS	SYBR	Unknown	22.0687				22.0849	22.0849	0.0228888	Automatic			Manual	0.2
59	d4.5-2	Hoxb1_AS	SYBR	Unknown	21.869				21.871	21.871	0.00275944	Automatic			Manual	0.2
60	d4.5-3	Hoxb1_AS	SYBR	Unknown	22.3933				22.4537	22.4537	0.0854509	Automatic			Manual	0.2
61	d5-1	Hoxb1_AS	SYBR	Unknown	23.3905				23.4461	23.4461	0.0786426	Automatic			Manual	0.2
62	d5-2	Hoxb1_AS	SYBR	Unknown	24.015				24.0378	24.0378	0.0321894	Automatic			Manual	0.2
63	d5-3	Hoxb1_AS	SYBR	Unknown	25.0681				24.874	24.874	0.274455	Automatic			Manual	0.2
64	d6-1	Hoxb1_AS	SYBR	Unknown	26.6743				26.9777	26.9777	0.429085	Automatic			Manual	0.2
65	d6-2	Hoxb1_AS	SYBR	Unknown	26.6115				26.9066	26.9066	0.417319	Automatic			Manual	0.2
66	d6-3	Hoxb1_AS	SYBR	Unknown	26.7681				26.8361	26.8361	0.0961407	Automatic			Manual	0.2
67	d7-1	Hoxb1_AS	SYBR	Unknown	27.3131				27.301	27.301	0.0170826	Automatic			Manual	0.2
68	d7-2	Hoxb1_AS	SYBR	Unknown	28.6967				28.7049	28.7049	0.0115516	Automatic			Manual	0.2
69	d7-3	Hoxb1_AS	SYBR	Unknown	27.4724				27.6722	27.6722	0.282609	Automatic			Manual	0.2
70	water	Hoxb1_AS	SYBR	Unknown	Undetermined							Automatic			Manual	0.2						TRUE			TRUE
71	water	Hoxb1_AS	SYBR	Unknown	Undetermined							Automatic			Manual	0.2						TRUE			TRUE
72	water	Hoxb1_AS	SYBR	Unknown	Undetermined							Automatic			Manual	0.2						TRUE			TRUE
73	d3-1	Hoxb1_AS	SYBR	Unknown	19.2143				19.1856	19.1856	0.0405958	Automatic			Manual	0.2
74	d3-2	Hoxb1_AS	SYBR	Unknown	18.4722				18.4677	18.4677	0.00633619	Automatic			Manual	0.2
75	d3-3	Hoxb1_AS	SYBR	Unknown	18.3974				18.38	18.38	0.02458	Automatic			Manual	0.2
76	d3.5-1	Hoxb1_AS	SYBR	Unknown	19.2417				19.2279	19.2279	0.0196222	Automatic			Manual	0.2
77	d3.5-2	Hoxb1_AS	SYBR	Unknown	18.5368				18.5478	18.5478	0.0156503	Automatic			Manual	0.2
78	d3.5-3	Hoxb1_AS	SYBR	Unknown	18.4283				18.3661	18.3661	0.0879568	Automatic			Manual	0.2
79	d4-1	Hoxb1_AS	SYBR	Unknown	20.3268				20.2752	20.2752	0.0730442	Automatic			Manual	0.2
80	d4-2	Hoxb1_AS	SYBR	Unknown	20.56				20.5576	20.5576	0.00335152	Automatic			Manual	0.2
81	d4-3	Hoxb1_AS	SYBR	Unknown	20.4405				20.4943	20.4943	0.0761759	Automatic			Manual	0.2
82	d4.5-1	Hoxb1_AS	SYBR	Unknown	22.1011				22.0849	22.0849	0.0228888	Automatic			Manual	0.2
83	d4.5-2	Hoxb1_AS	SYBR	Unknown	21.8729				21.871	21.871	0.00275944	Automatic			Manual	0.2
84	d4.5-3	Hoxb1_AS	SYBR	Unknown	22.5141				22.4537	22.4537	0.0854509	Automatic			Manual	0.2
85	d5-1	Hoxb1_AS	SYBR	Unknown	23.5017				23.4461	23.4461	0.0786426	Automatic			Manual	0.2
86	d5-2	Hoxb1_AS	SYBR	Unknown	24.0606				24.0378	24.0378	0.0321894	Automatic			Manual	0.2
87	d5-3	Hoxb1_AS	SYBR	Unknown	24.68				24.874	24.874	0.274455	Automatic			Manual	0.2
88	d6-1	Hoxb1_AS	SYBR	Unknown	27.2812				26.9777	26.9777	0.429085	Automatic			Manual	0.2
89	d6-2	Hoxb1_AS	SYBR	Unknown	27.2017				26.9066	26.9066	0.417319	Automatic			Manual	0.2
90	d6-3	Hoxb1_AS	SYBR	Unknown	26.9041				26.8361	26.8361	0.0961407	Automatic			Manual	0.2
91	d7-1	Hoxb1_AS	SYBR	Unknown	27.289				27.301	27.301	0.0170826	Automatic			Manual	0.2
92	d7-2	Hoxb1_AS	SYBR	Unknown	28.713				28.7049	28.7049	0.0115516	Automatic			Manual	0.2
93	d7-3	Hoxb1_AS	SYBR	Unknown	27.8721				27.6722	27.6722	0.282609	Automatic			Manual	0.2
94	water	Hoxb1_AS	SYBR	Unknown	Undetermined							Automatic			Manual	0.2						TRUE			TRUE
95	water	Hoxb1_AS	SYBR	Unknown	Undetermined							Automatic			Manual	0.2						TRUE
96	water	Hoxb1_AS	SYBR	Unknown	Undetermined							Automatic			Manual	0.2						TRUE			TRUE
Slope		cycles/log decade
Y-Intercept
R^2
Well	Sample Name	Detector Name	Reporter	Task	Ct	Quantity	Qty Mean	Qty StdDev	Ct Median	Ct Mean	Ct StdDev	Baseline Type	Baseline Start	Baseline Stop	Threshold Type	Threshold	FOS	HMD	LME	EW	BPR	NAW	HNS	HRN	EAF	BAF	TAF	CAF
97	d3-1	Hoxb4_AS	SYBR	Unknown	24.5923				24.6238	24.6238	0.0446258	Automatic			Manual	0.2
98	d3-2	Hoxb4_AS	SYBR	Unknown	23.7905				23.8769	23.8769	0.122169	Automatic			Manual	0.2
99	d3-3	Hoxb4_AS	SYBR	Unknown	24.0057				24.1177	24.1177	0.158437	Automatic			Manual	0.2
100	d3.5-1	Hoxb4_AS	SYBR	Unknown	23.225				23.2994	23.2994	0.105226	Automatic			Manual	0.2
101	d3.5-2	Hoxb4_AS	SYBR	Unknown	22.4074				22.43	22.43	0.0319412	Automatic			Manual	0.2
102	d3.5-3	Hoxb4_AS	SYBR	Unknown	22.7332				22.7974	22.7974	0.0907675	Automatic			Manual	0.2
103	d4-1	Hoxb4_AS	SYBR	Unknown	22.9417				23.0086	23.0086	0.0945735	Automatic			Manual	0.2
104	d4-2	Hoxb4_AS	SYBR	Unknown	23.0861				23.0869	23.0869	0.00105468	Automatic			Manual	0.2
105	d4-3	Hoxb4_AS	SYBR	Unknown	23.3474				23.381	23.381	0.0474459	Automatic			Manual	0.2
106	d4.5-1	Hoxb4_AS	SYBR	Unknown	23.3143				23.3827	23.3827	0.0966829	Automatic			Manual	0.2
107	d4.5-2	Hoxb4_AS	SYBR	Unknown	23.6386				23.5741	23.5741	0.0911019	Automatic			Manual	0.2
108	d4.5-3	Hoxb4_AS	SYBR	Unknown	23.3951				23.4991	23.4991	0.147112	Automatic			Manual	0.2
109	d5-1	Hoxb4_AS	SYBR	Unknown	23.543				23.4893	23.4893	0.0759533	Automatic			Manual	0.2
110	d5-2	Hoxb4_AS	SYBR	Unknown	24.2373				24.2307	24.2307	0.00924398	Automatic			Manual	0.2
111	d5-3	Hoxb4_AS	SYBR	Unknown	24.8386				24.798	24.798	0.0573629	Automatic			Manual	0.2
112	d6-1	Hoxb4_AS	SYBR	Unknown	24.0167				23.8777	23.8777	0.196607	Automatic			Manual	0.2
113	d6-2	Hoxb4_AS	SYBR	Unknown	24.6078				24.5235	24.5235	0.119263	Automatic			Manual	0.2
114	d6-3	Hoxb4_AS	SYBR	Unknown	24.5824				24.6271	24.6271	0.0632419	Automatic			Manual	0.2
115	d7-1	Hoxb4_AS	SYBR	Unknown	23.5926				23.5689	23.5689	0.033472	Automatic			Manual	0.2
116	d7-2	Hoxb4_AS	SYBR	Unknown	24.8919				24.9137	24.9137	0.0308933	Automatic			Manual	0.2
117	d7-3	Hoxb4_AS	SYBR	Unknown	23.9745				23.9693	23.9693	0.00735715	Automatic			Manual	0.2
118	water	Hoxb4_AS	SYBR	Unknown	Undetermined				36.4528	36.4528	2.17759	Automatic			Manual	0.2						TRUE			TRUE
119	water	Hoxb4_AS	SYBR	Unknown	Undetermined				36.4528	36.4528	2.17759	Automatic			Manual	0.2						TRUE			TRUE
120	water	Hoxb4_AS	SYBR	Unknown	34.913				36.4528	36.4528	2.17759	Automatic			Manual	0.2
121	d3-1	Hoxb4_AS	SYBR	Unknown	24.6554				24.6238	24.6238	0.0446258	Automatic			Manual	0.2
122	d3-2	Hoxb4_AS	SYBR	Unknown	23.9633				23.8769	23.8769	0.122169	Automatic			Manual	0.2
123	d3-3	Hoxb4_AS	SYBR	Unknown	24.2297				24.1177	24.1177	0.158437	Automatic			Manual	0.2
124	d3.5-1	Hoxb4_AS	SYBR	Unknown	23.3738				23.2994	23.2994	0.105226	Automatic			Manual	0.2
125	d3.5-2	Hoxb4_AS	SYBR	Unknown	22.4526				22.43	22.43	0.0319412	Automatic			Manual	0.2
126	d3.5-3	Hoxb4_AS	SYBR	Unknown	22.8616				22.7974	22.7974	0.0907675	Automatic			Manual	0.2
127	d4-1	Hoxb4_AS	SYBR	Unknown	23.0754				23.0086	23.0086	0.0945735	Automatic			Manual	0.2
128	d4-2	Hoxb4_AS	SYBR	Unknown	23.0876				23.0869	23.0869	0.00105468	Automatic			Manual	0.2
129	d4-3	Hoxb4_AS	SYBR	Unknown	23.4145				23.381	23.381	0.0474459	Automatic			Manual	0.2
130	d4.5-1	Hoxb4_AS	SYBR	Unknown	23.4511				23.3827	23.3827	0.0966829	Automatic			Manual	0.2
131	d4.5-2	Hoxb4_AS	SYBR	Unknown	23.5097				23.5741	23.5741	0.0911019	Automatic			Manual	0.2
132	d4.5-3	Hoxb4_AS	SYBR	Unknown	23.6031				23.4991	23.4991	0.147112	Automatic			Manual	0.2
133	d5-1	Hoxb4_AS	SYBR	Unknown	23.4356				23.4893	23.4893	0.0759533	Automatic			Manual	0.2
134	d5-2	Hoxb4_AS	SYBR	Unknown	24.2242				24.2307	24.2307	0.00924398	Automatic			Manual	0.2
135	d5-3	Hoxb4_AS	SYBR	Unknown	24.7575				24.798	24.798	0.0573629	Automatic			Manual	0.2
136	d6-1	Hoxb4_AS	SYBR	Unknown	23.7387				23.8777	23.8777	0.196607	Automatic			Manual	0.2
137	d6-2	Hoxb4_AS	SYBR	Unknown	24.4391				24.5235	24.5235	0.119263	Automatic			Manual	0.2
138	d6-3	Hoxb4_AS	SYBR	Unknown	24.6718				24.6271	24.6271	0.0632419	Automatic			Manual	0.2
139	d7-1	Hoxb4_AS	SYBR	Unknown	23.5453				23.5689	23.5689	0.033472	Automatic			Manual	0.2
140	d7-2	Hoxb4_AS	SYBR	Unknown	24.9355				24.9137	24.9137	0.0308933	Automatic			Manual	0.2
141	d7-3	Hoxb4_AS	SYBR	Unknown	23.9641				23.9693	23.9693	0.00735715	Automatic			Manual	0.2
142	water	Hoxb4_AS	SYBR	Unknown	Undetermined				36.4528	36.4528	2.17759	Automatic			Manual	0.2						TRUE			TRUE
143	water	Hoxb4_AS	SYBR	Unknown	Undetermined				36.4528	36.4528	2.17759	Automatic			Manual	0.2						TRUE			TRUE
144	water	Hoxb4_AS	SYBR	Unknown	37.9926				36.4528	36.4528	2.17759	Automatic			Manual	0.2
Slope		cycles/log decade
Y-Intercept
R^2
Well	Sample Name	Detector Name	Reporter	Task	Ct	Quantity	Qty Mean	Qty StdDev	Ct Median	Ct Mean	Ct StdDev	Baseline Type	Baseline Start	Baseline Stop	Threshold Type	Threshold	FOS	HMD	LME	EW	BPR	NAW	HNS	HRN	EAF	BAF	TAF	CAF
145	d3-1	Hoxb6_AS	SYBR	Unknown	27.0358				27.0402	27.0402	0.00630112	Automatic			Manual	0.2
146	d3-2	Hoxb6_AS	SYBR	Unknown	26.0534				26.0722	26.0722	0.0265141	Automatic			Manual	0.2
147	d3-3	Hoxb6_AS	SYBR	Unknown	26.4119				26.5176	26.5176	0.149367	Automatic			Manual	0.2
148	d3.5-1	Hoxb6_AS	SYBR	Unknown	22.3129				24.1486	24.1486	2.59612	Automatic			Manual	0.2
149	d3.5-2	Hoxb6_AS	SYBR	Unknown	25.6627				25.5949	25.5949	0.095852	Automatic			Manual	0.2
150	d3.5-3	Hoxb6_AS	SYBR	Unknown	25.4724				25.4558	25.4558	0.0233716	Automatic			Manual	0.2
151	d4-1	Hoxb6_AS	SYBR	Unknown	26.8014				26.8801	26.8801	0.111341	Automatic			Manual	0.2
152	d4-2	Hoxb6_AS	SYBR	Unknown	26.7517				26.9898	26.9898	0.336757	Automatic			Manual	0.2
153	d4-3	Hoxb6_AS	SYBR	Unknown	27.0322				26.9473	26.9473	0.120058	Automatic			Manual	0.2
154	d4.5-1	Hoxb6_AS	SYBR	Unknown	27.1687				27.1478	27.1478	0.0296808	Automatic			Manual	0.2
155	d4.5-2	Hoxb6_AS	SYBR	Unknown	27.5003				27.3755	27.3755	0.176597	Automatic			Manual	0.2
156	d4.5-3	Hoxb6_AS	SYBR	Unknown	27.4837				27.469	27.469	0.0208495	Automatic			Manual	0.2
157	d5-1	Hoxb6_AS	SYBR	Unknown	27.1734				27.1841	27.1841	0.0150393	Automatic			Manual	0.2
158	d5-2	Hoxb6_AS	SYBR	Unknown	27.2586				27.3095	27.3095	0.0719329	Automatic			Manual	0.2
159	d5-3	Hoxb6_AS	SYBR	Unknown	28.3046				28.2686	28.2686	0.0509539	Automatic			Manual	0.2
160	d6-1	Hoxb6_AS	SYBR	Unknown	26.9911				27.0572	27.0572	0.0934756	Automatic			Manual	0.2
161	d6-2	Hoxb6_AS	SYBR	Unknown	26.9884				26.9859	26.9859	0.003423	Automatic			Manual	0.2
162	d6-3	Hoxb6_AS	SYBR	Unknown	26.9172				26.9864	26.9864	0.0978279	Automatic			Manual	0.2
163	d7-1	Hoxb6_AS	SYBR	Unknown	26.0866				26.0299	26.0299	0.0801734	Automatic			Manual	0.2
164	d7-2	Hoxb6_AS	SYBR	Unknown	27.7022				27.7679	27.7679	0.0929227	Automatic			Manual	0.2
165	d7-3	Hoxb6_AS	SYBR	Unknown	26.5065				26.4243	26.4243	0.116301	Automatic			Manual	0.2
166	water	Hoxb6_AS	SYBR	Unknown	20.2798				33.8181	31.9099	5.74488	Automatic			Manual	0.2
167	water	Hoxb6_AS	SYBR	Unknown	33.8459				33.8181	31.9099	5.74488	Automatic			Manual	0.2
168	water	Hoxb6_AS	SYBR	Unknown	33.332				33.8181	31.9099	5.74488	Automatic			Manual	0.2
169	d3-1	Hoxb6_AS	SYBR	Unknown	27.0447				27.0402	27.0402	0.00630112	Automatic			Manual	0.2
170	d3-2	Hoxb6_AS	SYBR	Unknown	26.0909				26.0722	26.0722	0.0265141	Automatic			Manual	0.2
171	d3-3	Hoxb6_AS	SYBR	Unknown	26.6232				26.5176	26.5176	0.149367	Automatic			Manual	0.2
172	d3.5-1	Hoxb6_AS	SYBR	Unknown	25.9844				24.1486	24.1486	2.59612	Automatic			Manual	0.2
173	d3.5-2	Hoxb6_AS	SYBR	Unknown	25.5271				25.5949	25.5949	0.095852	Automatic			Manual	0.2
174	d3.5-3	Hoxb6_AS	SYBR	Unknown	25.4393				25.4558	25.4558	0.0233716	Automatic			Manual	0.2
175	d4-1	Hoxb6_AS	SYBR	Unknown	26.9589				26.8801	26.8801	0.111341	Automatic			Manual	0.2
176	d4-2	Hoxb6_AS	SYBR	Unknown	27.2279				26.9898	26.9898	0.336757	Automatic			Manual	0.2
177	d4-3	Hoxb6_AS	SYBR	Unknown	26.8624				26.9473	26.9473	0.120058	Automatic			Manual	0.2
178	d4.5-1	Hoxb6_AS	SYBR	Unknown	27.1268				27.1478	27.1478	0.0296808	Automatic			Manual	0.2
179	d4.5-2	Hoxb6_AS	SYBR	Unknown	27.2506				27.3755	27.3755	0.176597	Automatic			Manual	0.2
180	d4.5-3	Hoxb6_AS	SYBR	Unknown	27.4542				27.469	27.469	0.0208495	Automatic			Manual	0.2
181	d5-1	Hoxb6_AS	SYBR	Unknown	27.1947				27.1841	27.1841	0.0150393	Automatic			Manual	0.2
182	d5-2	Hoxb6_AS	SYBR	Unknown	27.3603				27.3095	27.3095	0.0719329	Automatic			Manual	0.2
183	d5-3	Hoxb6_AS	SYBR	Unknown	28.2325				28.2686	28.2686	0.0509539	Automatic			Manual	0.2
184	d6-1	Hoxb6_AS	SYBR	Unknown	27.1233				27.0572	27.0572	0.0934756	Automatic			Manual	0.2
185	d6-2	Hoxb6_AS	SYBR	Unknown	26.9835				26.9859	26.9859	0.003423	Automatic			Manual	0.2
186	d6-3	Hoxb6_AS	SYBR	Unknown	27.0556				26.9864	26.9864	0.0978279	Automatic			Manual	0.2
187	d7-1	Hoxb6_AS	SYBR	Unknown	25.9732				26.0299	26.0299	0.0801734	Automatic			Manual	0.2
188	d7-2	Hoxb6_AS	SYBR	Unknown	27.8336				27.7679	27.7679	0.0929227	Automatic			Manual	0.2
189	d7-3	Hoxb6_AS	SYBR	Unknown	26.342				26.4243	26.4243	0.116301	Automatic			Manual	0.2
190	water	Hoxb6_AS	SYBR	Unknown	34.9946				33.8181	31.9099	5.74488	Automatic			Manual	0.2
191	water	Hoxb6_AS	SYBR	Unknown	33.7904				33.8181	31.9099	5.74488	Automatic			Manual	0.2
192	water	Hoxb6_AS	SYBR	Unknown	35.217				33.8181	31.9099	5.74488	Automatic			Manual	0.2
Slope		cycles/log decade
Y-Intercept
R^2
Well	Sample Name	Detector Name	Reporter	Task	Ct	Quantity	Qty Mean	Qty StdDev	Ct Median	Ct Mean	Ct StdDev	Baseline Type	Baseline Start	Baseline Stop	Threshold Type	Threshold	FOS	HMD	LME	EW	BPR	NAW	HNS	HRN	EAF	BAF	TAF	CAF
193	d3-1	Hoxb8_AS	SYBR	Unknown	26.0959				25.9709	25.9709	0.176769	Automatic			Manual	0.2
194	d3-2	Hoxb8_AS	SYBR	Unknown	25.0888				25.1661	25.1661	0.109404	Automatic			Manual	0.2
195	d3-3	Hoxb8_AS	SYBR	Unknown	25.3763				25.408	25.408	0.0448685	Automatic			Manual	0.2
196	d3.5-1	Hoxb8_AS	SYBR	Unknown	24.7616				24.8143	24.8143	0.0746222	Automatic			Manual	0.2
197	d3.5-2	Hoxb8_AS	SYBR	Unknown	24.4129				24.3524	24.3524	0.0856087	Automatic			Manual	0.2
198	d3.5-3	Hoxb8_AS	SYBR	Unknown	24.4309				24.3809	24.3809	0.0706557	Automatic			Manual	0.2
199	d4-1	Hoxb8_AS	SYBR	Unknown	24.5555				24.4888	24.4888	0.0942134	Automatic			Manual	0.2
200	d4-2	Hoxb8_AS	SYBR	Unknown	24.3566				24.4188	24.4188	0.088008	Automatic			Manual	0.2
201	d4-3	Hoxb8_AS	SYBR	Unknown	24.3421				24.4806	24.4806	0.195862	Automatic			Manual	0.2
202	d4.5-1	Hoxb8_AS	SYBR	Unknown	23.9851				24.2313	24.2313	0.348248	Automatic			Manual	0.2
203	d4.5-2	Hoxb8_AS	SYBR	Unknown	24.5613				24.571	24.571	0.0137365	Automatic			Manual	0.2
204	d4.5-3	Hoxb8_AS	SYBR	Unknown	24.8436				24.6968	24.6968	0.207576	Automatic			Manual	0.2
205	d5-1	Hoxb8_AS	SYBR	Unknown	24.2604				24.284	24.284	0.0333682	Automatic			Manual	0.2
206	d5-2	Hoxb8_AS	SYBR	Unknown	24.6024				24.6061	24.6061	0.00518979	Automatic			Manual	0.2
207	d5-3	Hoxb8_AS	SYBR	Unknown	25.0961				25.1695	25.1695	0.10375	Automatic			Manual	0.2
208	d6-1	Hoxb8_AS	SYBR	Unknown	24.8173				24.7761	24.7761	0.0581964	Automatic			Manual	0.2
209	d6-2	Hoxb8_AS	SYBR	Unknown	24.9224				24.8856	24.8856	0.0519371	Automatic			Manual	0.2
210	d6-3	Hoxb8_AS	SYBR	Unknown	24.8742				24.9221	24.9221	0.0677344	Automatic			Manual	0.2
211	d7-1	Hoxb8_AS	SYBR	Unknown	24.2689				24.2418	24.2418	0.0384042	Automatic			Manual	0.2
212	d7-2	Hoxb8_AS	SYBR	Unknown	25.5686				25.6102	25.6102	0.0589112	Automatic			Manual	0.2
213	d7-3	Hoxb8_AS	SYBR	Unknown	24.8223				24.7656	24.7656	0.0802166	Automatic			Manual	0.2
214	water	Hoxb8_AS	SYBR	Unknown	36.7515				36.6049	36.5142	1.61344	Automatic			Manual	0.2
215	water	Hoxb8_AS	SYBR	Unknown	33.769				36.6049	36.5142	1.61344	Automatic			Manual	0.2
216	water	Hoxb8_AS	SYBR	Unknown	35.9158				36.6049	36.5142	1.61344	Automatic			Manual	0.2
217	d3-1	Hoxb8_AS	SYBR	Unknown	25.8459				25.9709	25.9709	0.176769	Automatic			Manual	0.2
218	d3-2	Hoxb8_AS	SYBR	Unknown	25.2435				25.1661	25.1661	0.109404	Automatic			Manual	0.2
219	d3-3	Hoxb8_AS	SYBR	Unknown	25.4397				25.408	25.408	0.0448685	Automatic			Manual	0.2
220	d3.5-1	Hoxb8_AS	SYBR	Unknown	24.8671				24.8143	24.8143	0.0746222	Automatic			Manual	0.2
221	d3.5-2	Hoxb8_AS	SYBR	Unknown	24.2919				24.3524	24.3524	0.0856087	Automatic			Manual	0.2
222	d3.5-3	Hoxb8_AS	SYBR	Unknown	24.331				24.3809	24.3809	0.0706557	Automatic			Manual	0.2
223	d4-1	Hoxb8_AS	SYBR	Unknown	24.4222				24.4888	24.4888	0.0942134	Automatic			Manual	0.2
224	d4-2	Hoxb8_AS	SYBR	Unknown	24.481				24.4188	24.4188	0.088008	Automatic			Manual	0.2
225	d4-3	Hoxb8_AS	SYBR	Unknown	24.6191				24.4806	24.4806	0.195862	Automatic			Manual	0.2
226	d4.5-1	Hoxb8_AS	SYBR	Unknown	24.4776				24.2313	24.2313	0.348248	Automatic			Manual	0.2
227	d4.5-2	Hoxb8_AS	SYBR	Unknown	24.5807				24.571	24.571	0.0137365	Automatic			Manual	0.2
228	d4.5-3	Hoxb8_AS	SYBR	Unknown	24.55				24.6968	24.6968	0.207576	Automatic			Manual	0.2
229	d5-1	Hoxb8_AS	SYBR	Unknown	24.3076				24.284	24.284	0.0333682	Automatic			Manual	0.2
230	d5-2	Hoxb8_AS	SYBR	Unknown	24.6097				24.6061	24.6061	0.00518979	Automatic			Manual	0.2
231	d5-3	Hoxb8_AS	SYBR	Unknown	25.2429				25.1695	25.1695	0.10375	Automatic			Manual	0.2
232	d6-1	Hoxb8_AS	SYBR	Unknown	24.735				24.7761	24.7761	0.0581964	Automatic			Manual	0.2
233	d6-2	Hoxb8_AS	SYBR	Unknown	24.8489				24.8856	24.8856	0.0519371	Automatic			Manual	0.2
234	d6-3	Hoxb8_AS	SYBR	Unknown	24.97				24.9221	24.9221	0.0677344	Automatic			Manual	0.2
235	d7-1	Hoxb8_AS	SYBR	Unknown	24.2146				24.2418	24.2418	0.0384042	Automatic			Manual	0.2
236	d7-2	Hoxb8_AS	SYBR	Unknown	25.6519				25.6102	25.6102	0.0589112	Automatic			Manual	0.2
237	d7-3	Hoxb8_AS	SYBR	Unknown	24.7089				24.7656	24.7656	0.0802166	Automatic			Manual	0.2
238	water	Hoxb8_AS	SYBR	Unknown	37.9184				36.6049	36.5142	1.61344	Automatic			Manual	0.2
239	water	Hoxb8_AS	SYBR	Unknown	38.2722				36.6049	36.5142	1.61344	Automatic			Manual	0.2
240	water	Hoxb8_AS	SYBR	Unknown	36.4583				36.6049	36.5142	1.61344	Automatic			Manual	0.2
Slope		cycles/log decade
Y-Intercept
R^2
Well	Sample Name	Detector Name	Reporter	Task	Ct	Quantity	Qty Mean	Qty StdDev	Ct Median	Ct Mean	Ct StdDev	Baseline Type	Baseline Start	Baseline Stop	Threshold Type	Threshold	FOS	HMD	LME	EW	BPR	NAW	HNS	HRN	EAF	BAF	TAF	CAF
241	d3-1	Hoxb9_AS	SYBR	Unknown	20.1382				20.1362	20.1362	0.00289431	Automatic			Manual	0.2
242	d3-2	Hoxb9_AS	SYBR	Unknown	19.2646				19.2551	19.2551	0.0133697	Automatic			Manual	0.2
243	d3-3	Hoxb9_AS	SYBR	Unknown	19.6609				19.6128	19.6128	0.0679744	Automatic			Manual	0.2
244	d3.5-1	Hoxb9_AS	SYBR	Unknown	18.6858				18.6899	18.6899	0.00584931	Automatic			Manual	0.2
245	d3.5-2	Hoxb9_AS	SYBR	Unknown	18.6057				18.576	18.576	0.0420713	Automatic			Manual	0.2
246	d3.5-3	Hoxb9_AS	SYBR	Unknown	18.3737				18.3358	18.3358	0.0535568	Automatic			Manual	0.2
247	d4-1	Hoxb9_AS	SYBR	Unknown	18.3034				18.346	18.346	0.0602154	Automatic			Manual	0.2
248	d4-2	Hoxb9_AS	SYBR	Unknown	18.4598				18.4474	18.4474	0.0175142	Automatic			Manual	0.2
249	d4-3	Hoxb9_AS	SYBR	Unknown	18.64				18.6004	18.6004	0.0559279	Automatic			Manual	0.2
250	d4.5-1	Hoxb9_AS	SYBR	Unknown	18.9213				18.9566	18.9566	0.0499315	Automatic			Manual	0.2
251	d4.5-2	Hoxb9_AS	SYBR	Unknown	19.0232				18.9718	18.9718	0.0726679	Automatic			Manual	0.2
252	d4.5-3	Hoxb9_AS	SYBR	Unknown	19.1869				19.2131	19.2131	0.0371095	Automatic			Manual	0.2
253	d5-1	Hoxb9_AS	SYBR	Unknown	19.5191				19.5095	19.5095	0.0136718	Automatic			Manual	0.2
254	d5-2	Hoxb9_AS	SYBR	Unknown	19.7011				19.7508	19.7508	0.0703509	Automatic			Manual	0.2
255	d5-3	Hoxb9_AS	SYBR	Unknown	20.6359				20.5285	20.5285	0.151804	Automatic			Manual	0.2
256	d6-1	Hoxb9_AS	SYBR	Unknown	20.587				20.5983	20.5983	0.0160212	Automatic			Manual	0.2
257	d6-2	Hoxb9_AS	SYBR	Unknown	20.7691				20.6854	20.6854	0.118293	Automatic			Manual	0.2
258	d6-3	Hoxb9_AS	SYBR	Unknown	20.9966				20.9484	20.9484	0.0682428	Automatic			Manual	0.2
259	d7-1	Hoxb9_AS	SYBR	Unknown	20.2337				20.1439	20.1439	0.127078	Automatic			Manual	0.2
260	d7-2	Hoxb9_AS	SYBR	Unknown	21.6193				21.6186	21.6186	0.000941392	Automatic			Manual	0.2
261	d7-3	Hoxb9_AS	SYBR	Unknown	20.5414				20.5267	20.5267	0.0207686	Automatic			Manual	0.2
262	water	Hoxb9_AS	SYBR	Unknown	Undetermined				33.2276	33.2276	1.98056	Automatic			Manual	0.2						TRUE			TRUE
263	water	Hoxb9_AS	SYBR	Unknown	Undetermined				33.2276	33.2276	1.98056	Automatic			Manual	0.2						TRUE			TRUE
264	water	Hoxb9_AS	SYBR	Unknown	34.628				33.2276	33.2276	1.98056	Automatic			Manual	0.2
265	d3-1	Hoxb9_AS	SYBR	Unknown	20.1341				20.1362	20.1362	0.00289431	Automatic			Manual	0.2
266	d3-2	Hoxb9_AS	SYBR	Unknown	19.2457				19.2551	19.2551	0.0133697	Automatic			Manual	0.2
267	d3-3	Hoxb9_AS	SYBR	Unknown	19.5647				19.6128	19.6128	0.0679744	Automatic			Manual	0.2
268	d3.5-1	Hoxb9_AS	SYBR	Unknown	18.6941				18.6899	18.6899	0.00584931	Automatic			Manual	0.2
269	d3.5-2	Hoxb9_AS	SYBR	Unknown	18.5462				18.576	18.576	0.0420713	Automatic			Manual	0.2
270	d3.5-3	Hoxb9_AS	SYBR	Unknown	18.298				18.3358	18.3358	0.0535568	Automatic			Manual	0.2
271	d4-1	Hoxb9_AS	SYBR	Unknown	18.3886				18.346	18.346	0.0602154	Automatic			Manual	0.2
272	d4-2	Hoxb9_AS	SYBR	Unknown	18.435				18.4474	18.4474	0.0175142	Automatic			Manual	0.2
273	d4-3	Hoxb9_AS	SYBR	Unknown	18.5609				18.6004	18.6004	0.0559279	Automatic			Manual	0.2
274	d4.5-1	Hoxb9_AS	SYBR	Unknown	18.9919				18.9566	18.9566	0.0499315	Automatic			Manual	0.2
275	d4.5-2	Hoxb9_AS	SYBR	Unknown	18.9204				18.9718	18.9718	0.0726679	Automatic			Manual	0.2
276	d4.5-3	Hoxb9_AS	SYBR	Unknown	19.2393				19.2131	19.2131	0.0371095	Automatic			Manual	0.2
277	d5-1	Hoxb9_AS	SYBR	Unknown	19.4998				19.5095	19.5095	0.0136718	Automatic			Manual	0.2
278	d5-2	Hoxb9_AS	SYBR	Unknown	19.8006				19.7508	19.7508	0.0703509	Automatic			Manual	0.2
279	d5-3	Hoxb9_AS	SYBR	Unknown	20.4212				20.5285	20.5285	0.151804	Automatic			Manual	0.2
280	d6-1	Hoxb9_AS	SYBR	Unknown	20.6096				20.5983	20.5983	0.0160212	Automatic			Manual	0.2
281	d6-2	Hoxb9_AS	SYBR	Unknown	20.6018				20.6854	20.6854	0.118293	Automatic			Manual	0.2
282	d6-3	Hoxb9_AS	SYBR	Unknown	20.9001				20.9484	20.9484	0.0682428	Automatic			Manual	0.2
283	d7-1	Hoxb9_AS	SYBR	Unknown	20.054				20.1439	20.1439	0.127078	Automatic			Manual	0.2
284	d7-2	Hoxb9_AS	SYBR	Unknown	21.618				21.6186	21.6186	0.000941392	Automatic			Manual	0.2
285	d7-3	Hoxb9_AS	SYBR	Unknown	20.512				20.5267	20.5267	0.0207686	Automatic			Manual	0.2
286	water	Hoxb9_AS	SYBR	Unknown	Undetermined				33.2276	33.2276	1.98056	Automatic			Manual	0.2						TRUE
287	water	Hoxb9_AS	SYBR	Unknown	31.8271				33.2276	33.2276	1.98056	Automatic			Manual	0.2
288	water	Hoxb9_AS	SYBR	Unknown	Undetermined				33.2276	33.2276	1.98056	Automatic			Manual	0.2						TRUE			TRUE
Slope		cycles/log decade
Y-Intercept
R^2
Well	Sample Name	Detector Name	Reporter	Task	Ct	Quantity	Qty Mean	Qty StdDev	Ct Median	Ct Mean	Ct StdDev	Baseline Type	Baseline Start	Baseline Stop	Threshold Type	Threshold	FOS	HMD	LME	EW	BPR	NAW	HNS	HRN	EAF	BAF	TAF	CAF
289	d3-1	Hoxc6_AS	SYBR	Unknown	25.0779				25.1288	25.1288	0.0719518	Automatic			Manual	0.2
290	d3-2	Hoxc6_AS	SYBR	Unknown	24.2693				24.327	24.327	0.0816057	Automatic			Manual	0.2
291	d3-3	Hoxc6_AS	SYBR	Unknown	24.5668				24.6113	24.6113	0.0629276	Automatic			Manual	0.2
292	d3.5-1	Hoxc6_AS	SYBR	Unknown	24.762				24.7949	24.7949	0.0466097	Automatic			Manual	0.2
293	d3.5-2	Hoxc6_AS	SYBR	Unknown	24.1173				24.1614	24.1614	0.0624583	Automatic			Manual	0.2
294	d3.5-3	Hoxc6_AS	SYBR	Unknown	24.3249				24.2948	24.2948	0.0425798	Automatic			Manual	0.2
295	d4-1	Hoxc6_AS	SYBR	Unknown	23.2671				23.3232	23.3232	0.0792995	Automatic			Manual	0.2
296	d4-2	Hoxc6_AS	SYBR	Unknown	23.4268				23.408	23.408	0.026622	Automatic			Manual	0.2
297	d4-3	Hoxc6_AS	SYBR	Unknown	23.4369				23.4429	23.4429	0.00847927	Automatic			Manual	0.2
298	d4.5-1	Hoxc6_AS	SYBR	Unknown	22.0087				22.2723	22.2723	0.372745	Automatic			Manual	0.2
299	d4.5-2	Hoxc6_AS	SYBR	Unknown	22.6111				22.5497	22.5497	0.0867794	Automatic			Manual	0.2
300	d4.5-3	Hoxc6_AS	SYBR	Unknown	22.8631				22.7574	22.7574	0.149584	Automatic			Manual	0.2
301	d5-1	Hoxc6_AS	SYBR	Unknown	21.7338				21.6172	21.6172	0.164907	Automatic			Manual	0.2
302	d5-2	Hoxc6_AS	SYBR	Unknown	21.8883				21.8664	21.8664	0.0309499	Automatic			Manual	0.2
303	d5-3	Hoxc6_AS	SYBR	Unknown	9.44894				15.9366	15.9366	9.17488	Automatic			Manual	0.2								TRUE
304	d6-1	Hoxc6_AS	SYBR	Unknown	20.8336				20.817	20.817	0.0234957	Automatic			Manual	0.2
305	d6-2	Hoxc6_AS	SYBR	Unknown	21.0349				20.9707	20.9707	0.0908133	Automatic			Manual	0.2
306	d6-3	Hoxc6_AS	SYBR	Unknown	21.0932				21.1183	21.1183	0.0355315	Automatic			Manual	0.2
307	d7-1	Hoxc6_AS	SYBR	Unknown	19.861				19.7389	19.7389	0.172675	Automatic			Manual	0.2
308	d7-2	Hoxc6_AS	SYBR	Unknown	21.3579				21.265	21.265	0.131344	Automatic			Manual	0.2
309	d7-3	Hoxc6_AS	SYBR	Unknown	19.9485				19.936	19.936	0.0176127	Automatic			Manual	0.2
310	water	Hoxc6_AS	SYBR	Unknown	33.1964				34.3054	35.0481	2.28553	Automatic			Manual	0.2
311	water	Hoxc6_AS	SYBR	Unknown	34.2719				34.3054	35.0481	2.28553	Automatic			Manual	0.2
312	water	Hoxc6_AS	SYBR	Unknown	38.3853				34.3054	35.0481	2.28553	Automatic			Manual	0.2
313	d3-1	Hoxc6_AS	SYBR	Unknown	25.1797				25.1288	25.1288	0.0719518	Automatic			Manual	0.2
314	d3-2	Hoxc6_AS	SYBR	Unknown	24.3848				24.327	24.327	0.0816057	Automatic			Manual	0.2
315	d3-3	Hoxc6_AS	SYBR	Unknown	24.6558				24.6113	24.6113	0.0629276	Automatic			Manual	0.2
316	d3.5-1	Hoxc6_AS	SYBR	Unknown	24.8279				24.7949	24.7949	0.0466097	Automatic			Manual	0.2
317	d3.5-2	Hoxc6_AS	SYBR	Unknown	24.2056				24.1614	24.1614	0.0624583	Automatic			Manual	0.2
318	d3.5-3	Hoxc6_AS	SYBR	Unknown	24.2647				24.2948	24.2948	0.0425798	Automatic			Manual	0.2
319	d4-1	Hoxc6_AS	SYBR	Unknown	23.3793				23.3232	23.3232	0.0792995	Automatic			Manual	0.2
320	d4-2	Hoxc6_AS	SYBR	Unknown	23.3892				23.408	23.408	0.026622	Automatic			Manual	0.2
321	d4-3	Hoxc6_AS	SYBR	Unknown	23.4489				23.4429	23.4429	0.00847927	Automatic			Manual	0.2
322	d4.5-1	Hoxc6_AS	SYBR	Unknown	22.5358				22.2723	22.2723	0.372745	Automatic			Manual	0.2
323	d4.5-2	Hoxc6_AS	SYBR	Unknown	22.4884				22.5497	22.5497	0.0867794	Automatic			Manual	0.2
324	d4.5-3	Hoxc6_AS	SYBR	Unknown	22.6516				22.7574	22.7574	0.149584	Automatic			Manual	0.2
325	d5-1	Hoxc6_AS	SYBR	Unknown	21.5005				21.6172	21.6172	0.164907	Automatic			Manual	0.2
326	d5-2	Hoxc6_AS	SYBR	Unknown	21.8445				21.8664	21.8664	0.0309499	Automatic			Manual	0.2
327	d5-3	Hoxc6_AS	SYBR	Unknown	22.4242				15.9366	15.9366	9.17488	Automatic			Manual	0.2
328	d6-1	Hoxc6_AS	SYBR	Unknown	20.8004				20.817	20.817	0.0234957	Automatic			Manual	0.2
329	d6-2	Hoxc6_AS	SYBR	Unknown	20.9064				20.9707	20.9707	0.0908133	Automatic			Manual	0.2
330	d6-3	Hoxc6_AS	SYBR	Unknown	21.1434				21.1183	21.1183	0.0355315	Automatic			Manual	0.2
331	d7-1	Hoxc6_AS	SYBR	Unknown	19.6168				19.7389	19.7389	0.172675	Automatic			Manual	0.2
332	d7-2	Hoxc6_AS	SYBR	Unknown	21.1722				21.265	21.265	0.131344	Automatic			Manual	0.2
333	d7-3	Hoxc6_AS	SYBR	Unknown	19.9236				19.936	19.936	0.0176127	Automatic			Manual	0.2
334	water	Hoxc6_AS	SYBR	Unknown	Undetermined				34.3054	35.0481	2.28553	Automatic			Manual	0.2						TRUE			TRUE
335	water	Hoxc6_AS	SYBR	Unknown	34.3389				34.3054	35.0481	2.28553	Automatic			Manual	0.2
336	water	Hoxc6_AS	SYBR	Unknown	Undetermined				34.3054	35.0481	2.28553	Automatic			Manual	0.2						TRUE
Slope		cycles/log decade
Y-Intercept
R^2
Well	Sample Name	Detector Name	Reporter	Task	Ct	Quantity	Qty Mean	Qty StdDev	Ct Median	Ct Mean	Ct StdDev	Baseline Type	Baseline Start	Baseline Stop	Threshold Type	Threshold	FOS	HMD	LME	EW	BPR	NAW	HNS	HRN	EAF	BAF	TAF	CAF
337	d3-1	Hoxc9_AS	SYBR	Unknown	30.512				30.8725	30.8725	0.509911	Automatic			Manual	0.2
338	d3-2	Hoxc9_AS	SYBR	Unknown	29.9901				30.2256	30.2256	0.333025	Automatic			Manual	0.2
339	d3-3	Hoxc9_AS	SYBR	Unknown	30.4544				30.4411	30.4411	0.0188373	Automatic			Manual	0.2
340	d3.5-1	Hoxc9_AS	SYBR	Unknown	30.8099				31.0526	31.0526	0.343249	Automatic			Manual	0.2
341	d3.5-2	Hoxc9_AS	SYBR	Unknown	31.1509				31.2726	31.2726	0.171992	Automatic			Manual	0.2
342	d3.5-3	Hoxc9_AS	SYBR	Unknown	30.9599				30.6702	30.6702	0.409677	Automatic			Manual	0.2
343	d4-1	Hoxc9_AS	SYBR	Unknown	30.8577				30.3789	30.3789	0.677155	Automatic			Manual	0.2
344	d4-2	Hoxc9_AS	SYBR	Unknown	31.7734				31.673	31.673	0.141889	Automatic			Manual	0.2
345	d4-3	Hoxc9_AS	SYBR	Unknown	31.706				32.2388	32.2388	0.753557	Automatic			Manual	0.2
346	d4.5-1	Hoxc9_AS	SYBR	Unknown	31.4902				31.6886	31.6886	0.280606	Automatic			Manual	0.2
347	d4.5-2	Hoxc9_AS	SYBR	Unknown	31.6403				31.5089	31.5089	0.185798	Automatic			Manual	0.2
348	d4.5-3	Hoxc9_AS	SYBR	Unknown	32.7619				32.3707	32.3707	0.55322	Automatic			Manual	0.2
349	d5-1	Hoxc9_AS	SYBR	Unknown	30.271				30.1502	30.1502	0.170927	Automatic			Manual	0.2
350	d5-2	Hoxc9_AS	SYBR	Unknown	31.8807				32.1166	32.1166	0.333601	Automatic			Manual	0.2
351	d5-3	Hoxc9_AS	SYBR	Unknown	32.1608				31.7858	31.7858	0.530349	Automatic			Manual	0.2
352	d6-1	Hoxc9_AS	SYBR	Unknown	31.625				31.3148	31.3148	0.43873	Automatic			Manual	0.2
353	d6-2	Hoxc9_AS	SYBR	Unknown	32.0465				31.5759	31.5759	0.665427	Automatic			Manual	0.2
354	d6-3	Hoxc9_AS	SYBR	Unknown	30.8588				30.8689	30.8689	0.014191	Automatic			Manual	0.2
355	d7-1	Hoxc9_AS	SYBR	Unknown	29.949				30.1134	30.1134	0.232524	Automatic			Manual	0.2
356	d7-2	Hoxc9_AS	SYBR	Unknown	31.5864				31.2501	31.2501	0.47558	Automatic			Manual	0.2
357	d7-3	Hoxc9_AS	SYBR	Unknown	30.2893				30.049	30.049	0.339861	Automatic			Manual	0.2
358	water	Hoxc9_AS	SYBR	Unknown	36.4733							Automatic			Manual	0.2
359	water	Hoxc9_AS	SYBR	Unknown	Undetermined							Automatic			Manual	0.2						TRUE			TRUE
360	water	Hoxc9_AS	SYBR	Unknown	Undetermined							Automatic			Manual	0.2						TRUE			TRUE
361	d3-1	Hoxc9_AS	SYBR	Unknown	31.2331				30.8725	30.8725	0.509911	Automatic			Manual	0.2
362	d3-2	Hoxc9_AS	SYBR	Unknown	30.4611				30.2256	30.2256	0.333025	Automatic			Manual	0.2
363	d3-3	Hoxc9_AS	SYBR	Unknown	30.4278				30.4411	30.4411	0.0188373	Automatic			Manual	0.2
364	d3.5-1	Hoxc9_AS	SYBR	Unknown	31.2953				31.0526	31.0526	0.343249	Automatic			Manual	0.2
365	d3.5-2	Hoxc9_AS	SYBR	Unknown	31.3942				31.2726	31.2726	0.171992	Automatic			Manual	0.2
366	d3.5-3	Hoxc9_AS	SYBR	Unknown	30.3805				30.6702	30.6702	0.409677	Automatic			Manual	0.2
367	d4-1	Hoxc9_AS	SYBR	Unknown	29.9001				30.3789	30.3789	0.677155	Automatic			Manual	0.2
368	d4-2	Hoxc9_AS	SYBR	Unknown	31.5727				31.673	31.673	0.141889	Automatic			Manual	0.2
369	d4-3	Hoxc9_AS	SYBR	Unknown	32.7717				32.2388	32.2388	0.753557	Automatic			Manual	0.2
370	d4.5-1	Hoxc9_AS	SYBR	Unknown	31.8871				31.6886	31.6886	0.280606	Automatic			Manual	0.2
371	d4.5-2	Hoxc9_AS	SYBR	Unknown	31.3775				31.5089	31.5089	0.185798	Automatic			Manual	0.2
372	d4.5-3	Hoxc9_AS	SYBR	Unknown	31.9795				32.3707	32.3707	0.55322	Automatic			Manual	0.2
373	d5-1	Hoxc9_AS	SYBR	Unknown	30.0293				30.1502	30.1502	0.170927	Automatic			Manual	0.2
374	d5-2	Hoxc9_AS	SYBR	Unknown	32.3525				32.1166	32.1166	0.333601	Automatic			Manual	0.2
375	d5-3	Hoxc9_AS	SYBR	Unknown	31.4108				31.7858	31.7858	0.530349	Automatic			Manual	0.2
376	d6-1	Hoxc9_AS	SYBR	Unknown	31.0045				31.3148	31.3148	0.43873	Automatic			Manual	0.2
377	d6-2	Hoxc9_AS	SYBR	Unknown	31.1054				31.5759	31.5759	0.665427	Automatic			Manual	0.2
378	d6-3	Hoxc9_AS	SYBR	Unknown	30.8789				30.8689	30.8689	0.014191	Automatic			Manual	0.2
379	d7-1	Hoxc9_AS	SYBR	Unknown	30.2779				30.1134	30.1134	0.232524	Automatic			Manual	0.2
380	d7-2	Hoxc9_AS	SYBR	Unknown	30.9139				31.2501	31.2501	0.47558	Automatic			Manual	0.2
381	d7-3	Hoxc9_AS	SYBR	Unknown	29.8087				30.049	30.049	0.339861	Automatic			Manual	0.2
382	water	Hoxc9_AS	SYBR	Unknown	Undetermined							Automatic			Manual	0.2						TRUE
383	water	Hoxc9_AS	SYBR	Unknown	Undetermined							Automatic			Manual	0.2						TRUE			TRUE
384	water	Hoxc9_AS	SYBR	Unknown	Undetermined							Automatic			Manual	0.2						TRUE			TRUE
Slope		cycles/log decade
Y-Intercept
R^2
NAP	LPL

## Sheet: FigS5B
ImageNumber	ObjectNumber	Intensity_MeanIntensity_OrigBlue	Intensity_MeanIntensity_OrigGreen	Intensity_MeanIntensity_OrigRed
1	1	0.162989	0.0481539	0.0428117
1	2	0.266129	0.138062	0.140945
1	3	0.247968	0.0872254	0.0968385
1	4	0.153268	0.0487092	0.0440686
1	5	0.17524	0.0379085	0.0433551
1	6	0.256836	0.233487	0.0819113
1	7	0.0750564	0.0707427	0.162389
1	8	0.190802	0.0409786	0.0466511
1	9	0.110373	0.139145	0.3179
1	10	0.256503	0.0732505	0.120426
1	11	0.219564	0.0579586	0.115998
1	12	0.0756256	0.040469	0.136543
1	13	0.181523	0.0430182	0.150144
1	14	0.163198	0.127669	0.177923
1	15	0.147824	0.0394118	0.0420635
1	16	0.282985	0.17444	0.123206
1	17	0.0678647	0.124697	0.331454
1	18	0.230949	0.052573	0.204594
1	19	0.214274	0.0602088	0.0853711
1	20	0.19954	0.0840835	0.165801
1	21	0.125382	0.0775551	0.19526
1	22	0.051582	0.0504321	0.177849
1	23	0.108224	0.0850086	0.22333
1	24	0.211947	0.0422253	0.152006
1	25	0.368777	0.349705	0.0617665
1	26	0.101534	0.0383518	0.14701
1	27	0.203687	0.151913	0.043606
1	28	0.271058	0.0751219	0.0437778
1	29	0.116634	0.0720426	0.179669
1	30	0.241294	0.0722542	0.0437122
1	31	0.266897	0.208486	0.0471013
1	32	0.285376	0.116261	0.0956965
1	33	0.170628	0.0496672	0.0414132
1	34	0.111753	0.0630981	0.201903
1	35	0.265666	0.0736021	0.103444
1	36	0.300936	0.2321	0.0524803
1	37	0.344475	0.238089	0.0544888
1	38	0.351127	0.222034	0.0535539
1	39	0.270918	0.106986	0.112791
1	40	0.483479	0.298699	0.0887813
1	41	0.0659939	0.0632065	0.301797
1	42	0.380951	0.31116	0.0746007
1	43	0.185695	0.0742167	0.1553
1	44	0.126461	0.0374861	0.129264
1	45	0.0552696	0.0669293	0.186625
1	46	0.126909	0.0697386	0.21141
1	47	0.198483	0.0385516	0.0430972
1	48	0.188793	0.0437015	0.159781
1	49	0.31168	0.0575841	0.076772
1	50	0.355325	0.352823	0.0431234
1	51	0.207862	0.047441	0.143726
1	52	0.169589	0.0433258	0.149617
1	53	0.157315	0.120122	0.285822
1	54	0.135863	0.0355625	0.0426551
1	55	0.230583	0.0404143	0.109279
1	56	0.296728	0.196248	0.135309
1	57	0.303713	0.259763	0.0506451
1	58	0.146542	0.0749885	0.1891
1	59	0.122915	0.0996039	0.249525
1	60	0.081751	0.124277	0.266393
1	61	0.138326	0.0647103	0.0454389
1	62	0.0984557	0.119588	0.268765
1	63	0.424992	0.283728	0.0615124
1	64	0.0926167	0.0804915	0.198293
1	65	0.0848982	0.129437	0.248344
1	66	0.136432	0.0802997	0.237486
1	67	0.308377	0.264492	0.0447524
1	68	0.199779	0.0336688	0.0423142
1	69	0.434365	0.470992	0.0535791
1	70	0.177168	0.0563253	0.0438925
1	71	0.156235	0.0699248	0.0488597
1	72	0.324571	0.0734302	0.047226
1	73	0.21776	0.141383	0.042254
1	74	0.220121	0.0399896	0.0431596
1	75	0.152154	0.0421528	0.045418
1	76	0.252791	0.141047	0.0424141
1	77	0.360269	0.329774	0.0575201
1	78	0.138463	0.0534285	0.21815
1	79	0.229498	0.280565	0.0440032
1	80	0.154161	0.0622877	0.135004
1	81	0.189673	0.0662761	0.0441919
1	82	0.193684	0.0440289	0.0429061
1	83	0.426631	0.201949	0.171497
1	84	0.142805	0.0748232	0.154676
1	85	0.155473	0.0353087	0.0423733
1	86	0.0722812	0.117192	0.188333
1	87	0.269492	0.0663944	0.0491631
1	88	0.179577	0.0336498	0.0429044
1	89	0.193698	0.0611488	0.0445121
1	90	0.166213	0.0585654	0.138271
1	91	0.441496	0.249058	0.0491632
1	92	0.400121	0.250277	0.0460533
1	93	0.160127	0.0865655	0.0508539
1	94	0.191235	0.0346857	0.0426132
1	95	0.353919	0.101675	0.0491211
1	96	0.18014	0.0487921	0.162527
1	97	0.233974	0.264667	0.0747084
1	98	0.0991956	0.0625296	0.201472
1	99	0.150542	0.0633175	0.0467056
1	100	0.223684	0.0849698	0.0514448
1	101	0.27945	0.0589691	0.156097
1	102	0.14771	0.0784574	0.291324
1	103	0.214756	0.0507497	0.0419094
1	104	0.268816	0.290456	0.0835917
1	105	0.439748	0.141275	0.0883946
1	106	0.331258	0.399131	0.043719
1	107	0.149081	0.0830701	0.0441901
1	108	0.150199	0.0679241	0.0487923
1	109	0.299651	0.193382	0.0720956
1	110	0.0802937	0.0930183	0.230749
1	111	0.173115	0.0314921	0.042404
1	112	0.260392	0.163721	0.0660659
1	113	0.292535	0.190979	0.0437552
1	114	0.266328	0.194541	0.0728274
1	115	0.183757	0.0541598	0.044689
1	116	0.0822121	0.0789281	0.191668
1	117	0.131655	0.0884763	0.157142
1	118	0.294583	0.239661	0.0418506
1	119	0.153948	0.228047	0.410476
1	120	0.294778	0.0945611	0.0443416
1	121	0.0777115	0.0996116	0.242228
1	122	0.0820125	0.114753	0.19107
1	123	0.269051	0.128154	0.0425937
1	124	0.135107	0.0773454	0.0511131
1	125	0.161258	0.0465946	0.0433842
1	126	0.275474	0.20398	0.060172
1	127	0.172679	0.0479769	0.0437659
1	128	0.177067	0.0354066	0.0422989
1	129	0.186917	0.0719718	0.250612
1	130	0.164956	0.076232	0.115995
1	131	0.234002	0.192313	0.0438125
1	132	0.0795825	0.0767145	0.146815
1	133	0.310195	0.124058	0.108223
1	134	0.319563	0.209326	0.0744716
1	135	0.252756	0.0948116	0.10719
1	136	0.0490255	0.0910911	0.143202
1	137	0.154096	0.0554096	0.0438905
1	138	0.187947	0.0367082	0.0420636
1	139	0.258361	0.135722	0.0674987
1	140	0.348051	0.252794	0.0545145
1	141	0.0846874	0.0381371	0.118803
1	142	0.187921	0.0568627	0.127848
1	143	0.239801	0.246809	0.04136
1	144	0.263153	0.172268	0.0459164
1	145	0.0627889	0.0519371	0.279928
1	146	0.24769	0.112371	0.0417686
1	147	0.194508	0.0583806	0.0444901
1	148	0.466967	0.285698	0.0462
1	149	0.466403	0.284772	0.0471908
1	150	0.43672	0.191626	0.0719793
1	151	0.592869	0.243205	0.0666892
1	152	0.237416	0.0517059	0.0425036
1	153	0.112244	0.0474248	0.171556
1	154	0.255621	0.0603496	0.0442286
1	155	0.222097	0.0671591	0.0445698
1	156	0.251503	0.0667484	0.134028
1	157	0.0798214	0.0926541	0.279601
1	158	0.188504	0.14589	0.0408091
1	159	0.238666	0.438336	0.0459318
1	160	0.23813	0.0515155	0.149188
1	161	0.314706	0.0622721	0.10307
1	162	0.239577	0.063961	0.0420747
1	163	0.154834	0.0545341	0.0406158
1	164	0.0892773	0.12119	0.232585
1	165	0.0713726	0.0738411	0.216578
1	166	0.0690702	0.0589591	0.180184
1	167	0.330468	0.0862262	0.092219
1	168	0.0555538	0.0867554	0.192488
1	169	0.440919	0.150312	0.0768915
1	170	0.159648	0.0601521	0.117599
1	171	0.0652176	0.0679799	0.204438
1	172	0.122808	0.0425245	0.0456291
1	173	0.0583288	0.0849826	0.206075
1	174	0.164777	0.0549525	0.0441884
1	175	0.149206	0.0593065	0.0470524
1	176	0.149719	0.0354143	0.0414004
1	177	0.0612537	0.0612641	0.221965
1	178	0.32902	0.377675	0.0422773
1	179	0.130917	0.0478178	0.0412081
1	180	0.249052	0.172568	0.123155
1	181	0.333534	0.216206	0.0443553
1	182	0.332097	0.222151	0.044686
1	183	0.165125	0.0444961	0.0424077
1	184	0.255567	0.181018	0.0507967
1	185	0.15515	0.0423588	0.0422128
1	186	0.0799728	0.0640372	0.213004
1	187	0.222665	0.0489615	0.13988
1	188	0.341899	0.120614	0.0691833
1	189	0.0923276	0.0465878	0.181464
1	190	0.171164	0.0524719	0.04067
1	191	0.0794054	0.0573074	0.237776
1	192	0.202448	0.0690321	0.0409794
1	193	0.303787	0.152434	0.114117
1	194	0.255486	0.135507	0.0469277
1	195	0.185779	0.0843182	0.193756
1	196	0.216365	0.0455875	0.104045
1	197	0.161418	0.0750275	0.0425484
1	198	0.0791979	0.0654335	0.147075
1	199	0.150304	0.0630797	0.0492271
1	200	0.283556	0.0948799	0.142083
1	201	0.284205	0.340916	0.0474703
1	202	0.198487	0.0595838	0.179104
1	203	0.329646	0.0951366	0.0597622
1	204	0.0656218	0.0498134	0.144664
1	205	0.0574007	0.0693522	0.195314
1	206	0.138286	0.0642548	0.0440762
1	207	0.274618	0.0779565	0.158273
1	208	0.208489	0.173555	0.103945
1	209	0.237352	0.24902	0.0704126
1	210	0.100381	0.0471157	0.124206
1	211	0.103716	0.0566502	0.119423
1	212	0.207985	0.0603056	0.0431373
1	213	0.157876	0.0375163	0.0413726
1	214	0.147097	0.186572	0.0408652
1	215	0.216382	0.0602994	0.128519
1	216	0.0535502	0.0744281	0.19434
1	217	0.101394	0.0684833	0.157584
1	218	0.324732	0.224279	0.0477591
1	219	0.146988	0.0345134	0.0409547
1	220	0.248558	0.28339	0.0430388
1	221	0.0535675	0.130247	0.216394
1	222	0.164905	0.0644359	0.0436644
1	223	0.433639	0.364537	0.0443828
1	224	0.0518833	0.0753685	0.186536
1	225	0.13597	0.12738	0.171775
1	226	0.207702	0.0870392	0.0647518
1	227	0.238378	0.0590844	0.128914
1	228	0.205594	0.042845	0.042098
1	229	0.305718	0.171597	0.0424071
1	230	0.290053	0.231063	0.0456855
1	231	0.216313	0.0772974	0.045456
1	232	0.185683	0.124239	0.207306
1	233	0.273949	0.0493621	0.0427691
1	234	0.224224	0.117012	0.0895268
1	235	0.0514065	0.0617799	0.173636
1	236	0.142886	0.0372549	0.0423454
1	237	0.28387	0.160705	0.0452602
1	238	0.27053	0.0850718	0.0432685
1	239	0.247208	0.0579267	0.0789326
1	240	0.229907	0.0386076	0.0459673
1	241	0.265711	0.0917928	0.0677489
1	242	0.193579	0.0892808	0.113803
1	243	0.305105	0.195001	0.0417097
1	244	0.223254	0.0497439	0.0416676
1	245	0.240299	0.0960295	0.0422172
1	246	0.0626165	0.143482	0.162465
1	247	0.215413	0.164569	0.111761
1	248	0.187061	0.0502265	0.136776
1	249	0.258663	0.21158	0.0417018
1	250	0.14163	0.036273	0.0410284
1	251	0.20785	0.0564244	0.0951371
1	252	0.189323	0.0485758	0.0417667
1	253	0.189459	0.0404051	0.0413876
1	254	0.273301	0.0952182	0.0734325
1	255	0.263833	0.123804	0.042724
1	256	0.137737	0.0456121	0.0425094
1	257	0.0736193	0.0784656	0.20554
1	258	0.23078	0.0923016	0.0412949
1	259	0.203326	0.082683	0.0706659
1	260	0.18334	0.0443681	0.0851391
1	261	0.36962	0.162059	0.0449764
1	262	0.202032	0.0398215	0.107517
1	263	0.152536	0.0749878	0.133309
1	264	0.141652	0.0626223	0.103166
1	265	0.320558	0.391803	0.0416892
1	266	0.140368	0.0504226	0.0430871
1	267	0.0478321	0.128323	0.286661
1	268	0.142982	0.0729739	0.133529
1	269	0.166867	0.0405591	0.0412051
1	270	0.23912	0.0436766	0.0431221
1	271	0.166188	0.0382121	0.0414698
1	272	0.149546	0.172706	0.117377
1	273	0.305518	0.232999	0.0421742
1	274	0.254308	0.190212	0.0416242
1	275	0.224131	0.0386548	0.0414771
1	276	0.169841	0.0481419	0.0778525
1	277	0.154927	0.0413656	0.042097
1	278	0.285257	0.323368	0.0610546
1	279	0.121004	0.0325454	0.04151
1	280	0.352664	0.11252	0.161669
1	281	0.346642	0.194967	0.0503525
1	282	0.120426	0.0523628	0.0434476
1	283	0.351794	0.141858	0.164086
1	284	0.114079	0.0938485	0.301107
1	285	0.0867716	0.109265	0.369249
1	286	0.413244	0.138627	0.151442
1	287	0.0839968	0.0735492	0.218043
1	288	0.147717	0.0664805	0.152892
1	289	0.371056	0.271239	0.0536529
1	290	0.0755827	0.0584443	0.0888457
1	291	0.0940476	0.0416036	0.0440196
1	292	0.0906792	0.0446557	0.0426792
1	293	0.103376	0.0471886	0.0423294
1	294	0.10158	0.0421711	0.0417846
1	295	0.278313	0.102008	0.171923
1	296	0.309412	0.0843922	0.199702
1	297	0.344049	0.279625	0.146326
1	298	0.263818	0.0734668	0.0650516
1	299	0.118829	0.0501037	0.0443192
1	300	0.117382	0.0404812	0.0421661
1	301	0.0907014	0.0343002	0.0417507
1	302	0.0997881	0.0330195	0.0411738
1	303	0.103487	0.0423886	0.0426667
2	1	0.403679	0.254374	0.0497255
2	2	0.37884	0.307662	0.050445
2	3	0.296361	0.225765	0.172705
2	4	0.128569	0.0475657	0.176006
2	5	0.10321	0.0472011	0.230844
2	6	0.329316	0.108109	0.116441
2	7	0.140889	0.0486783	0.147541
2	8	0.0529026	0.0908225	0.300674
2	9	0.0501063	0.083357	0.208575
2	10	0.277181	0.127221	0.0438026
2	11	0.234814	0.0532055	0.0440408
2	12	0.097184	0.0484564	0.168096
2	13	0.289431	0.18519	0.070725
2	14	0.375783	0.172492	0.0462074
2	15	0.21883	0.0627694	0.0429023
2	16	0.153967	0.14328	0.372354
2	17	0.0483567	0.0496919	0.271251
2	18	0.226365	0.0465811	0.0437613
2	19	0.366283	0.296284	0.0783897
2	20	0.172786	0.0392802	0.0467792
2	21	0.0547173	0.0491427	0.26045
2	22	0.333985	0.333123	0.0717416
2	23	0.239976	0.0688575	0.154625
2	24	0.0555428	0.0591293	0.312802
2	25	0.30062	0.137787	0.140586
2	26	0.0472538	0.0521156	0.24351
2	27	0.194366	0.0446899	0.0450182
2	28	0.234448	0.071622	0.0443932
2	29	0.263826	0.220318	0.0435972
2	30	0.0517477	0.0652685	0.238124
2	31	0.148279	0.0736417	0.215417
2	32	0.161181	0.07172	0.238173
2	33	0.258808	0.081936	0.0466788
2	34	0.304371	0.103976	0.120091
2	35	0.346308	0.118099	0.0497517
2	36	0.286598	0.25475	0.0438162
2	37	0.225696	0.043414	0.0438257
2	38	0.066686	0.088579	0.214892
2	39	0.218236	0.0645312	0.0461529
2	40	0.152587	0.0514103	0.192097
2	41	0.141953	0.145474	0.359053
2	42	0.0536267	0.0855669	0.417323
2	43	0.277817	0.20267	0.191952
2	44	0.0484045	0.0581699	0.219627
2	45	0.305326	0.218125	0.0850527
2	46	0.198562	0.0745018	0.24289
2	47	0.272451	0.110594	0.118172
2	48	0.322198	0.0669355	0.0465921
2	49	0.226672	0.0942985	0.0444902
2	50	0.251408	0.0665399	0.225518
2	51	0.336113	0.347663	0.0535401
2	52	0.232999	0.0482634	0.0452123
2	53	0.221301	0.374298	0.254676
2	54	0.260915	0.149886	0.0446324
2	55	0.311412	0.0950798	0.0944287
2	56	0.381204	0.172118	0.150282
2	57	0.290191	0.304114	0.0986904
2	58	0.333723	0.236455	0.119855
2	59	0.191551	0.0733408	0.0437005
2	60	0.0633732	0.0450047	0.202165
2	61	0.0529042	0.0691507	0.244554
2	62	0.219534	0.0451423	0.234491
2	63	0.22408	0.0447375	0.0429086
2	64	0.238697	0.0743572	0.0472953
2	65	0.176144	0.0507629	0.20068
2	66	0.0471435	0.0437861	0.229435
2	67	0.417175	0.374158	0.0452669
2	68	0.234301	0.0886927	0.158664
2	69	0.333998	0.0552221	0.0489956
2	70	0.0531663	0.0538458	0.246682
2	71	0.409214	0.147496	0.152577
2	72	0.0641593	0.055567	0.267584
2	73	0.0472784	0.0537176	0.229686
2	74	0.187315	0.0760893	0.221688
2	75	0.325588	0.114002	0.0542409
2	76	0.258089	0.0909209	0.244057
2	77	0.213273	0.156146	0.0450415
2	78	0.0504282	0.0651116	0.235238
2	79	0.327061	0.0573685	0.0478396
2	80	0.250219	0.203783	0.0444119
2	81	0.228461	0.074797	0.0433304
2	82	0.277451	0.0553008	0.0454553
2	83	0.364086	0.0664334	0.142875
2	84	0.188036	0.0820446	0.130464
2	85	0.228594	0.0464655	0.0459518
2	86	0.32905	0.0579387	0.139527
2	87	0.300746	0.128338	0.187385
2	88	0.194736	0.0415866	0.0434968
2	89	0.269399	0.0805013	0.0466147
2	90	0.127288	0.120515	0.252967
2	91	0.428573	0.296071	0.0480157
2	92	0.0482993	0.079968	0.248435
2	93	0.111798	0.0544914	0.238093
2	94	0.249651	0.100919	0.256001
2	95	0.29823	0.227012	0.0720143
2	96	0.340207	0.292536	0.0879568
2	97	0.0522755	0.0818567	0.185863
2	98	0.191602	0.0494534	0.046625
2	99	0.269548	0.146891	0.0496007
2	100	0.251181	0.0475005	0.0446564
2	101	0.0779079	0.0813703	0.311025
2	102	0.206224	0.0586597	0.0472708
2	103	0.411818	0.0764935	0.0821775
2	104	0.377358	0.167653	0.104499
2	105	0.295775	0.0786045	0.204574
2	106	0.246611	0.0615171	0.0469706
2	107	0.459223	0.108655	0.0625765
2	108	0.182348	0.0622575	0.0438302
2	109	0.0709649	0.10846	0.375237
2	110	0.169281	0.100578	0.226387
2	111	0.343545	0.113283	0.0480913
2	112	0.400604	0.121257	0.148595
2	113	0.29004	0.0725138	0.243904
2	114	0.0555803	0.06761	0.219258
2	115	0.110873	0.0828952	0.285316
2	116	0.363449	0.100874	0.0472356
2	117	0.481362	0.294248	0.13342
2	118	0.385949	0.253976	0.0455086
2	119	0.215329	0.0407377	0.0953851
2	120	0.347656	0.191139	0.0496297
2	121	0.232231	0.0495059	0.0448394
2	122	0.241511	0.0741791	0.269934
2	123	0.295421	0.278642	0.0441834
2	124	0.0574489	0.0808078	0.261765
2	125	0.294782	0.106109	0.0452314
2	126	0.0538235	0.0814528	0.33533
2	127	0.404245	0.338687	0.046591
2	128	0.335005	0.180639	0.0639569
2	129	0.437156	0.249994	0.0773634
2	130	0.0554897	0.0922966	0.250817
2	131	0.175301	0.0434214	0.191377
2	132	0.461736	0.390608	0.0523089
2	133	0.380173	0.295131	0.0769275
2	134	0.117758	0.0435596	0.15641
2	135	0.0532202	0.0876139	0.308591
2	136	0.403752	0.272564	0.140791
2	137	0.355113	0.174797	0.0452083
2	138	0.0504456	0.069281	0.241117
2	139	0.141123	0.0437399	0.147616
2	140	0.279375	0.252375	0.061428
2	141	0.438706	0.298301	0.199656
2	142	0.188125	0.0710784	0.0504702
2	143	0.233471	0.137333	0.0439091
2	144	0.421079	0.341686	0.12709
2	145	0.19072	0.0411403	0.0447276
2	146	0.160662	0.0751376	0.241311
2	147	0.244816	0.0616406	0.046003
2	148	0.234833	0.0445575	0.0434605
2	149	0.373432	0.299699	0.134253
2	150	0.221519	0.0398352	0.0437304
2	151	0.0931797	0.0485257	0.219308
2	152	0.365603	0.442826	0.0470305
2	153	0.417404	0.245228	0.104946
2	154	0.337828	0.231716	0.121563
2	155	0.202734	0.0616724	0.0485582
2	156	0.152743	0.114255	0.199018
2	157	0.0661747	0.111287	0.282469
2	158	0.0585127	0.115187	0.391694
2	159	0.221923	0.0438275	0.0449192
2	160	0.188258	0.070209	0.267433
2	161	0.329513	0.0700218	0.15597
2	162	0.185939	0.0615015	0.207354
2	163	0.337872	0.0931749	0.0487538
2	164	0.0579777	0.064331	0.265955
2	165	0.18128	0.0374988	0.0449907
2	166	0.313862	0.0921569	0.0656607
2	167	0.293372	0.0594363	0.0479065
2	168	0.0470319	0.118652	0.287791
2	169	0.264284	0.073447	0.243485
2	170	0.0517896	0.0710171	0.277691
2	171	0.343123	0.0620089	0.228464
2	172	0.0495854	0.0820115	0.265125
2	173	0.349604	0.0650335	0.0475931
2	174	0.216446	0.0942882	0.0440983
2	175	0.24264	0.0716653	0.0474086
2	176	0.280865	0.180779	0.0711919
2	177	0.0496558	0.0591781	0.273509
2	178	0.239062	0.0438546	0.0448642
2	179	0.352147	0.182567	0.0452542
2	180	0.353653	0.212952	0.0445785
2	181	0.298677	0.120476	0.0448795
2	182	0.0484587	0.0997369	0.255508
2	183	0.165015	0.0584743	0.20478
2	184	0.251674	0.135112	0.135729
2	185	0.0542668	0.0647815	0.243097
2	186	0.506418	0.263903	0.109916
2	187	0.161865	0.0586318	0.336758
2	188	0.0617331	0.0773804	0.232803
2	189	0.507299	0.189961	0.0638207
2	190	0.333012	0.0956897	0.068095
2	191	0.321306	0.0741264	0.0462315
2	192	0.354402	0.0590014	0.0461544
2	193	0.201151	0.0628625	0.0504638
2	194	0.0513445	0.048952	0.186779
2	195	0.173976	0.0553741	0.159422
2	196	0.245239	0.0453126	0.0429745
2	197	0.0562013	0.0718639	0.24726
2	198	0.238873	0.0572055	0.047004
2	199	0.302935	0.0581205	0.0477449
2	200	0.0609287	0.0947311	0.211945
2	201	0.17221	0.0345195	0.0426628
2	202	0.178645	0.0371526	0.0436061
2	203	0.209848	0.0637967	0.0497223
2	204	0.204136	0.0644156	0.0491223
2	205	0.091098	0.11805	0.22675
2	206	0.237592	0.0592645	0.12394
2	207	0.191279	0.0639584	0.0460622
2	208	0.0495736	0.0443419	0.206753
2	209	0.249288	0.0987757	0.0442679
2	210	0.112072	0.0854664	0.174222
2	211	0.359913	0.0886972	0.0639826
2	212	0.403932	0.181581	0.0656028
2	213	0.317846	0.166163	0.162487
2	214	0.415738	0.197516	0.0716251
2	215	0.35546	0.227864	0.0482616
2	216	0.384675	0.152548	0.0555988
2	217	0.198293	0.0669896	0.0472126
2	218	0.257173	0.0623165	0.0464374
2	219	0.34441	0.35126	0.0457857
2	220	0.317699	0.11246	0.0477766
2	221	0.217094	0.0499145	0.0450941
2	222	0.341593	0.219927	0.0524518
2	223	0.327451	0.0632944	0.0438392
2	224	0.0528841	0.0794847	0.228428
2	225	0.211207	0.0780675	0.0475844
2	226	0.0557149	0.0492474	0.224548
2	227	0.252707	0.0598039	0.0479646
2	228	0.234485	0.0830686	0.223973
2	229	0.362764	0.170614	0.0474814
2	230	0.272435	0.0566258	0.0460294
2	231	0.392599	0.297172	0.0472276
2	232	0.462625	0.406434	0.053825
2	233	0.438967	0.318825	0.0542801
2	234	0.49291	0.162087	0.0785585
2	235	0.119037	0.0655106	0.25593
2	236	0.248251	0.307707	0.108926
2	237	0.3307	0.0626033	0.0467135
2	238	0.0566676	0.119208	0.313501
2	239	0.235456	0.0671446	0.1642
2	240	0.1718	0.0657942	0.168786
2	241	0.374522	0.245774	0.223364
2	242	0.355913	0.0934775	0.123347
2	243	0.310006	0.0595378	0.167017
2	244	0.243717	0.0578398	0.0477731
2	245	0.0534244	0.0713659	0.240593
2	246	0.142827	0.063388	0.231944
2	247	0.216341	0.0373709	0.0441429
2	248	0.416991	0.25672	0.0987402
2	249	0.300688	0.0553886	0.223015
2	250	0.443536	0.412607	0.0612209
2	251	0.0557454	0.106778	0.314352
2	252	0.340096	0.111076	0.154422
2	253	0.129019	0.0448613	0.235651
2	254	0.0987341	0.150946	0.330829
2	255	0.30072	0.0698802	0.151325
2	256	0.242528	0.154544	0.0441981
2	257	0.187599	0.0635363	0.0493464
2	258	0.240382	0.0548242	0.0490231
2	259	0.245869	0.0897491	0.20129
2	260	0.342256	0.305772	0.0482327
2	261	0.313341	0.0969145	0.139613
2	262	0.295418	0.0589978	0.204827
2	263	0.0508722	0.121596	0.270128
2	264	0.087704	0.0950546	0.373911
2	265	0.221022	0.103907	0.0476495
2	266	0.371637	0.34387	0.0489191
2	267	0.31733	0.27494	0.0630983
2	268	0.345206	0.186144	0.0717779
2	269	0.293142	0.0808309	0.0488137
2	270	0.276988	0.0455765	0.0867225
2	271	0.228695	0.0940742	0.214218
2	272	0.3178	0.0930628	0.0447961
2	273	0.207275	0.0630588	0.0458954
2	274	0.190624	0.0882312	0.1503
2	275	0.347403	0.0509005	0.0717868
2	276	0.319985	0.0851684	0.0468074
2	277	0.536616	0.42774	0.0471756
2	278	0.482101	0.304666	0.0784674
2	279	0.188469	0.0455752	0.0422384
2	280	0.105866	0.143523	0.230501
2	281	0.216285	0.0646325	0.0462049
2	282	0.230704	0.057062	0.0462102
2	283	0.256925	0.131536	0.0432161
2	284	0.328385	0.17411	0.242257
2	285	0.0572802	0.101885	0.30064
2	286	0.0519457	0.096543	0.231336
2	287	0.0753062	0.121931	0.21057
2	288	0.226967	0.0504228	0.120453
2	289	0.32696	0.135691	0.0459114
2	290	0.054221	0.0936828	0.280925
2	291	0.0832487	0.0615654	0.207909
2	292	0.302612	0.133929	0.051552
2	293	0.153691	0.0429275	0.186144
2	294	0.0482623	0.0520757	0.482346
2	295	0.332956	0.0675925	0.0795577
2	296	0.228822	0.0971941	0.0476445
2	297	0.381833	0.102832	0.0457852
2	298	0.474412	0.25082	0.0752146
2	299	0.229858	0.0534938	0.0453805
2	300	0.0721674	0.0785367	0.220678
2	301	0.0656931	0.0667489	0.196147
2	302	0.241852	0.0669266	0.225832
2	303	0.0669758	0.121781	0.26119
2	304	0.570236	0.480904	0.0491624
2	305	0.4839	0.122649	0.0456752
2	306	0.0496763	0.0761865	0.250123
2	307	0.0558237	0.0691135	0.311656
2	308	0.203354	0.0406476	0.0429696
2	309	0.259247	0.196465	0.0429975
2	310	0.331275	0.333908	0.0431872
2	311	0.148243	0.13668	0.20545
2	312	0.335609	0.0686609	0.177568
2	313	0.0600873	0.0836167	0.301329
2	314	0.0501895	0.0660186	0.211095
2	315	0.282547	0.0544162	0.0447447
2	316	0.262754	0.0717872	0.16979
2	317	0.0573915	0.0934625	0.247461
2	318	0.225084	0.126406	0.194157
2	319	0.21971	0.0616776	0.250966
[truncated: 1,614 more rows]

[truncated: 8 more sheets: FigS5C, FigS5E, FigS5F, FigS5H,I, FigS6G,H, FigS6J,K,L, FigS7Q, FigS8A]
